# Supplementary material for: Analysis of head and neck cancer scRNA-seq data identified PRDM6 promotes tumor progression by modulating immune gene expression
Source: Front Immunol. 2025 Aug 27;16:1596916. doi: 10.3389/fimmu.2025.1596916 (PMC12420620; doi:10.3389/fimmu.2025.1596916)
Supplement: Supplementary Table 1 — List of 639 TFs that regulate gene expression in HNSCC tumor cells. [file Table1.xlsx]

## Sheet: Table S1
Table S1
tf_name	rss	rss_pval	gene_symbol	gene_id	Genenumber	hypogem_test_P	hypogem_test_Q_FDR_value
TBX15	0.865411	0	BCL11A,BCL7A,C6orf141,CALD1,CKAP4,CLDN7,CNN3,COL4A1,COL4A2,DSG2,DSP,EDARADD,ELF3,EMP2,ENAH,EPCAM,FABP6,GNG12,HOOK2,IGFBP2,IRF6,ISYNA1,JMJD4,KCNK1,KRT18,KRTCAP3,LRRC1,MAL2,NPPC,PKP1,PLS3,PRRX1,PRSS8,PTK2,PTPRF,RAB25,RAI14,S100A16,SDC1,SOX2,ST5,STAP2,SUSD4,TINAGL1,ACBD3,AFG3L2,AKIP1,APP,ARFIP2,ARID1A,ARPC1B,ASPSCR1,ATL2,ATN1,BCAM,BMS1,BOD1,BOLA2B,BRD9,BRI3BP,C11orf24,C1orf105,CCDC14,CCDC25,CCDC28B,…	ENSG00000119866,ENSG00000110987,ENSG00000197261,ENSG00000122786,ENSG00000136026,ENSG00000181885,ENSG00000117519,ENSG00000187498,ENSG00000134871,ENSG00000046604,ENSG00000096696,ENSG00000186197,ENSG00000163435,ENSG00000213853,ENSG00000154380,ENSG00000119888,ENSG00000170231,ENSG00000172380,ENSG00000095066,ENSG00000115457,ENSG00000117595,ENSG00000105655,ENSG00000081692,ENSG00000135750,ENSG00000111057…	215	0.447654	0.669498
TAF1	0.864172	0	BCL11A,BCL7A,C6orf141,CKAP4,CLDN7,CNN3,COL4A2,DSP,ENAH,EPCAM,FABP6,FERMT1,GABRE,HOOK2,IGFBP2,IRF6,IRX3,ISYNA1,JMJD4,KRT18,KRTCAP3,NPPC,PAWR,PKP1,RAB25,RAI14,S100A16,SOX2,STAP2,AFG3L2,ANKRD39,APP,ARFIP2,ATL2,ATN1,BRI3BP,C15orf61,CCDC14,CCNB1IP1,CCND1,CD27-AS1,CDKN2AIPNL,CHD6,CROT,CS,CTNND1,CYBA,DBF4,DESI2,DNAJC10,EBPL,EFTUD2,EIF2AK4,ERI3,EXOSC5,FLAD1,FOXK1,GALNT2,GCDH,GCSH,GOLIM4,GPATCH4,GPR137,GT…	ENSG00000119866,ENSG00000110987,ENSG00000197261,ENSG00000136026,ENSG00000181885,ENSG00000117519,ENSG00000134871,ENSG00000096696,ENSG00000154380,ENSG00000119888,ENSG00000170231,ENSG00000101311,ENSG00000102287,ENSG00000095066,ENSG00000115457,ENSG00000117595,ENSG00000177508,ENSG00000105655,ENSG00000081692,ENSG00000111057,ENSG00000157992,ENSG00000163273,ENSG00000177425,ENSG00000081277,ENSG00000132698…	112	0.318101	0.61915
E2F6	0.863724	0	BCL7A,C6orf141,CALD1,CKAP4,CLDN7,CNN3,COL4A1,CTTN,DSG2,DSP,EDARADD,EMP2,EPCAM,FABP6,HOOK2,IGFBP2,IRF6,ISYNA1,JMJD4,KREMEN2,KRT18,KRTCAP3,LRIG3,MAL2,MARK1,PKP1,PRRX1,PTPRF,RAB25,RAI14,S100A16,SOX2,ABHD11,ACLY,ACOT7,ADNP,AFG3L2,AHCTF1,AKT2,APP,ARFGEF2,ARFIP2,ARFRP1,ARID3A,ARPC1B,ASCC3,ATN1,ATXN2L,BRI3BP,C12orf73,CCND1,CD27-AS1,CDKN2AIPNL,CENPF,CHERP,COTL1,CRTAP,CTPS1,CYBA,DBF4,DESI2,DLG1,DNM1L,DTYM…	ENSG00000110987,ENSG00000197261,ENSG00000122786,ENSG00000136026,ENSG00000181885,ENSG00000117519,ENSG00000187498,ENSG00000085733,ENSG00000046604,ENSG00000096696,ENSG00000186197,ENSG00000213853,ENSG00000119888,ENSG00000170231,ENSG00000095066,ENSG00000115457,ENSG00000117595,ENSG00000105655,ENSG00000081692,ENSG00000131650,ENSG00000111057,ENSG00000157992,ENSG00000139263,ENSG00000147676,ENSG00000116141…	144	0.307036	0.61915
KLF12	0.863205	0	BCL11A,BCL7A,C6orf141,CALD1,CKAP4,CLDN7,CNN3,COL4A2,DSG2,DSP,EDARADD,EGFR,EMP2,ENAH,EPCAM,FABP6,GABRE,GJB3,HOOK2,IGFBP2,IRF6,IRX3,ISYNA1,JMJD4,KCNK1,KREMEN2,KRT18,KRTCAP3,MAL2,MYO6,NPPC,PAWR,PKP1,PLS3,PRRX1,PRSS8,PTK2,PTPRF,RAB25,RAI14,RND3,RTKN,S100A16,SEZ6L2,SOX2,STAP2,TINAGL1,ABCC5,ACAT2,ACBD3,ADNP,AFG3L2,AGPAT3,AIMP2,AKIP1,AKT2,ALDH16A1,ALKBH5,ANKRD39,ANXA5,APP,ARFIP2,ARFRP1,ASPSCR1,ATL2,BACE…	ENSG00000119866,ENSG00000110987,ENSG00000197261,ENSG00000122786,ENSG00000136026,ENSG00000181885,ENSG00000117519,ENSG00000134871,ENSG00000046604,ENSG00000096696,ENSG00000186197,ENSG00000146648,ENSG00000213853,ENSG00000154380,ENSG00000119888,ENSG00000170231,ENSG00000102287,ENSG00000188910,ENSG00000095066,ENSG00000115457,ENSG00000117595,ENSG00000177508,ENSG00000105655,ENSG00000081692,ENSG00000135750…	318	0.234185	0.615927
ETS2	0.861912	0	ANKRD65,BCL11A,BCL7A,C6orf141,CALD1,CAV2,CKAP4,CLDN7,CNN3,COL4A1,COL4A2,DMD,DSG2,DSP,EDARADD,ELF3,EMP2,ENAH,EPCAM,FABP6,FERMT1,FRMD4A,GABRE,GJB3,HOOK2,IGFBP2,IRF6,IRX3,ISYNA1,JMJD4,KCNK1,KREMEN2,KRT18,KRTCAP3,LRRC1,MAL2,NPPC,PAWR,PKP1,PLS3,PRRX1,PRSS8,PTK2,PTPRF,RAB25,RAI14,S100A16,SDC1,SEZ6L2,SOX2,ST5,STAP2,SUSD4,TINAGL1,TM4SF1,ABCC5,ABHD11,ACAT2,ACBD3,ACBD6,ACTR6,AFG3L2,AGO3,AHCTF1,AIMP2,AKIP1,…	ENSG00000235098,ENSG00000119866,ENSG00000110987,ENSG00000197261,ENSG00000122786,ENSG00000105971,ENSG00000136026,ENSG00000181885,ENSG00000117519,ENSG00000187498,ENSG00000134871,ENSG00000198947,ENSG00000046604,ENSG00000096696,ENSG00000186197,ENSG00000163435,ENSG00000213853,ENSG00000154380,ENSG00000119888,ENSG00000170231,ENSG00000101311,ENSG00000151474,ENSG00000102287,ENSG00000188910,ENSG00000095066…	382	0.481569	0.669498
KLF6	0.861707	0	ARHGAP29,BCL11A,BCL7A,C6orf141,CALD1,CKAP4,CLDN7,CNN3,COL4A1,COL4A2,DSG2,DSP,EDARADD,EGFR,EMP2,ENAH,EPCAM,FABP6,FERMT1,GABRE,GNG12,HOOK2,IGFBP2,IRF6,ISYNA1,JMJD4,KCNK1,KREMEN2,KRT18,KRTCAP3,MAL2,MYO6,NPPC,PAWR,PKP1,PKP4,PRRX1,PRSS8,PTK2,PTPRF,RAB25,RAI14,RTKN,S100A16,SDC1,SOX2,SUSD4,TINAGL1,ACAT2,ACBD3,ACOT7,ADNP,AFG3L2,AGPAT3,AKIP1,ALKBH2,ANKH,ANKRD39,ARFIP2,ARFRP1,ARID3A,ARMC1,ARPC1B,ASPH,ASPSC…	ENSG00000137962,ENSG00000119866,ENSG00000110987,ENSG00000197261,ENSG00000122786,ENSG00000136026,ENSG00000181885,ENSG00000117519,ENSG00000187498,ENSG00000134871,ENSG00000046604,ENSG00000096696,ENSG00000186197,ENSG00000146648,ENSG00000213853,ENSG00000154380,ENSG00000119888,ENSG00000170231,ENSG00000101311,ENSG00000102287,ENSG00000172380,ENSG00000095066,ENSG00000115457,ENSG00000117595,ENSG00000105655…	358	0.351579	0.61915
FLI1	0.860454	0	BCL7A,C6orf141,CALD1,CKAP4,CLDN7,CNN3,DSG2,EPCAM,GABRE,HOOK2,IGFBP2,IRF6,ISYNA1,JMJD4,KCNK1,KRT18,LSAMP,MARK1,NPPC,PKP1,PRRX1,PTPRF,RAB25,RAI14,S100A16,SEZ6L2,SOX2,STAP2,TM4SF1,ACAT2,AFG3L2,AHCTF1,AMZ2,ANKRD39,ANXA5,APP,ARFIP2,ARHGDIB,ASPH,ATN1,BAZ2B,BCAM,BCL2L13,BMS1,CBLC,CCDC137,CCDC57,CCND1,CDK18,CERS2,CLN6,COA5,DNAJC10,DRAM1,ECSIT,EIF2AK4,EIF2B5,EIF3B,EPN1,ERI3,F11R,FADS3,FAM210B,FBXO22,FKBP1…	ENSG00000110987,ENSG00000197261,ENSG00000122786,ENSG00000136026,ENSG00000181885,ENSG00000117519,ENSG00000046604,ENSG00000119888,ENSG00000102287,ENSG00000095066,ENSG00000115457,ENSG00000117595,ENSG00000105655,ENSG00000081692,ENSG00000135750,ENSG00000111057,ENSG00000185565,ENSG00000116141,ENSG00000163273,ENSG00000081277,ENSG00000116132,ENSG00000142949,ENSG00000132698,ENSG00000039560,ENSG00000188643…	153	0.152483	0.511266
RXRA	0.859716	0	ANKRD65,ARHGAP29,BCL11A,BCL7A,C6orf141,CALD1,CDC42EP4,CKAP4,CLDN7,CNN3,COL4A1,COL4A2,DMD,DMRTA2,DSG2,DSP,EDARADD,EGFR,ELF3,EMP2,ENAH,EPCAM,FABP6,FERMT1,FRMD4A,GABRE,GJB3,HOOK2,IGFBP2,IRF6,IRX3,ISYNA1,JMJD4,KCNK1,KREMEN2,KRT18,KRTCAP3,LAMA5,LRIG3,LSAMP,MAL2,MARK1,MYO6,NPPC,PAWR,PKP1,PKP3,PLS3,PRRX1,PRSS8,PTK2,PTPRF,RAB25,RAI14,RND3,RTKN,S100A16,SDC1,SEZ6L2,SOX2,ST5,ST6GALNAC2,STAP2,SUSD4,SYNPO2,TE…	ENSG00000235098,ENSG00000137962,ENSG00000119866,ENSG00000110987,ENSG00000197261,ENSG00000122786,ENSG00000179604,ENSG00000136026,ENSG00000181885,ENSG00000117519,ENSG00000187498,ENSG00000134871,ENSG00000198947,ENSG00000142700,ENSG00000046604,ENSG00000096696,ENSG00000186197,ENSG00000146648,ENSG00000163435,ENSG00000213853,ENSG00000154380,ENSG00000119888,ENSG00000170231,ENSG00000101311,ENSG00000151474…	632	0.215065	0.615927
WT1	0.85892	0	BCL11A,BCL7A,C6orf141,CALD1,CDC42EP4,CKAP4,CLDN7,CNN3,COL4A1,COL4A2,DMD,DSG2,DSP,EDARADD,EGFR,ELF3,EMP2,ENAH,EPCAM,FABP6,FERMT1,FRMD4A,GABRE,GNG12,HOOK2,IGFBP2,IRF6,IRX3,ISYNA1,JMJD4,KCNK1,KLHL23,KREMEN2,KRT18,KRTCAP3,LRIG3,LRRC1,MAL2,MARK1,MYO6,NPPC,PAWR,PBX1,PKP1,PKP3,PLS3,PRRX1,PRSS8,PTK2,PTPRF,RAB25,RAI14,RND3,RTKN,S100A16,SDC1,SEZ6L2,SOX2,ST5,ST6GALNAC2,STAP2,SUSD4,SYNPO2,TEAD2,TINAGL1,ABCC5…	ENSG00000119866,ENSG00000110987,ENSG00000197261,ENSG00000122786,ENSG00000179604,ENSG00000136026,ENSG00000181885,ENSG00000117519,ENSG00000187498,ENSG00000134871,ENSG00000198947,ENSG00000046604,ENSG00000096696,ENSG00000186197,ENSG00000146648,ENSG00000163435,ENSG00000213853,ENSG00000154380,ENSG00000119888,ENSG00000170231,ENSG00000101311,ENSG00000151474,ENSG00000102287,ENSG00000172380,ENSG00000095066…	579	0.121757	0.478238
SP4	0.858295	0	BCL11A,BCL7A,C6orf141,CALD1,CAV2,CDC42EP4,CKAP4,CLDN7,CNN3,COL4A1,COL4A2,DSG2,DSP,EDARADD,ELF3,EMP2,ENAH,EPCAM,FABP6,FERMT1,FRMD4A,GNG12,HOOK2,IGFBP2,IRF6,IRX3,ISYNA1,JMJD4,KCNK1,KREMEN2,KRT18,KRTCAP3,MAL2,MYO6,NPPC,PAWR,PKP1,PLS3,PRRX1,PRSS8,PTPRF,RAB25,RAI14,RND3,ROBO1,S100A16,SEZ6L2,SOX2,STAP2,SUSD4,TINAGL1,ABHD11,ABHD3,ACAT2,ACBD3,ACTR6,ADNP,AFG3L2,AHCTF1,AKIP1,ALKBH2,ANKH,ANKRD39,ANXA5,API5,…	ENSG00000119866,ENSG00000110987,ENSG00000197261,ENSG00000122786,ENSG00000105971,ENSG00000179604,ENSG00000136026,ENSG00000181885,ENSG00000117519,ENSG00000187498,ENSG00000134871,ENSG00000046604,ENSG00000096696,ENSG00000186197,ENSG00000163435,ENSG00000213853,ENSG00000154380,ENSG00000119888,ENSG00000170231,ENSG00000101311,ENSG00000151474,ENSG00000172380,ENSG00000095066,ENSG00000115457,ENSG00000117595…	336	0.732493	0.787775
KLF3	0.857416	0	BCL11A,BCL7A,C6orf141,CALD1,CDC42EP4,CKAP4,CLDN7,CNN3,COL4A2,DMRTA2,DSG2,DSP,EDARADD,ELF3,EMP2,ENAH,EPCAM,FABP6,FRMD4A,HOOK2,IGFBP2,IRF6,IRX3,ISYNA1,JMJD4,KREMEN2,KRT18,KRTCAP3,MAL2,MYO6,PKP1,PKP3,PLS3,PRRX1,PRSS8,PTK2,PTPRF,RAB25,RAI14,RTKN,S100A16,SDC1,SOX2,STAP2,SUSD4,TEAD2,TINAGL1,ABHD17A,ABHD8,ACAT2,ACBD3,AFG3L2,AIMP2,AKIP1,ANKRD39,ANXA5,AP2A1,APOL1,APP,ARFIP2,ARFRP1,ARPC1B,ASPH,ASPSCR1,ATAD…	ENSG00000119866,ENSG00000110987,ENSG00000197261,ENSG00000122786,ENSG00000179604,ENSG00000136026,ENSG00000181885,ENSG00000117519,ENSG00000134871,ENSG00000142700,ENSG00000046604,ENSG00000096696,ENSG00000186197,ENSG00000163435,ENSG00000213853,ENSG00000154380,ENSG00000119888,ENSG00000170231,ENSG00000151474,ENSG00000095066,ENSG00000115457,ENSG00000117595,ENSG00000177508,ENSG00000105655,ENSG00000081692…	365	0.717759	0.787775
ZF64A	0.857264	0	BCL11A,BCL7A,C6orf141,CALD1,CDC42EP4,CKAP4,CLDN7,CNN3,COL4A1,COL4A2,DSG2,DSP,EDARADD,EGFR,ELF3,ENAH,FABP6,GABRE,HOOK2,IGFBP2,IRF6,IRX3,ISYNA1,JMJD4,KCNK1,KREMEN2,KRTCAP3,LRIG3,LRRC1,MAL2,MYO6,NPPC,PAWR,PKP1,PKP3,PLS3,PRRX1,PRSS8,PTK2,PTPRF,RAB25,RAI14,S100A16,SOX2,SUSD4,TINAGL1,ACBD3,ACOT7,ADNP,AFG3L2,AKT2,ALKBH2,ANKRD39,ANXA5,APP,APPL1,ARFIP2,ARFRP1,ARID3A,ARMC8,ARPC1B,ASPSCR1,ATF1,ATL2,ATN1,ATP…	ENSG00000119866,ENSG00000110987,ENSG00000197261,ENSG00000122786,ENSG00000179604,ENSG00000136026,ENSG00000181885,ENSG00000117519,ENSG00000187498,ENSG00000134871,ENSG00000046604,ENSG00000096696,ENSG00000186197,ENSG00000146648,ENSG00000163435,ENSG00000154380,ENSG00000170231,ENSG00000102287,ENSG00000095066,ENSG00000115457,ENSG00000117595,ENSG00000177508,ENSG00000105655,ENSG00000081692,ENSG00000135750…	365	0.480436	0.669498
VEZF1	0.857139	0	ANKRD65,ARHGAP29,BCL11A,BCL7A,C6orf141,CALD1,CDC42EP4,CKAP4,CLDN7,CNN3,COL4A1,COL4A2,DMD,DSG2,DSP,EDARADD,EGFR,ELF3,EMP2,ENAH,EPCAM,FABP6,FERMT1,FRMD4A,GABRE,GJB3,GNG12,HOOK2,IGFBP2,IRF6,IRX3,ISYNA1,JMJD4,KCNK1,KLHL23,KREMEN2,KRT18,KRTCAP3,LAMA5,LRIG3,LRRC1,MAL2,MARK1,MYO6,NPPC,PAWR,PBX1,PKP1,PKP3,PKP4,PLS3,PRRX1,PRSS8,PTK2,PTPRF,PTPRS,RAB25,RAI14,RND3,RTKN,S100A16,SDC1,SEZ6L2,SOX2,ST6GALNAC2,STA…	ENSG00000235098,ENSG00000137962,ENSG00000119866,ENSG00000110987,ENSG00000197261,ENSG00000122786,ENSG00000179604,ENSG00000136026,ENSG00000181885,ENSG00000117519,ENSG00000187498,ENSG00000134871,ENSG00000198947,ENSG00000046604,ENSG00000096696,ENSG00000186197,ENSG00000146648,ENSG00000163435,ENSG00000213853,ENSG00000154380,ENSG00000119888,ENSG00000170231,ENSG00000101311,ENSG00000151474,ENSG00000102287…	672	0.394702	0.642801
MAZ	0.855924	0	BCL11A,BCL7A,C6orf141,CALD1,CDC42EP4,CKAP4,CLDN7,CNN3,COL4A1,COL4A2,DMD,DSG2,DSP,EDARADD,EGFR,ELF3,EMP2,ENAH,EPCAM,FABP6,FERMT1,FRMD4A,GABRE,GNG12,HOOK2,IGFBP2,IRF6,IRX3,ISYNA1,JMJD4,KCNK1,KREMEN2,KRT18,KRTCAP3,LRIG3,LRRC1,LSAMP,MAL2,MYO6,NPPC,PAWR,PKP1,PKP3,PLS3,PRRX1,PRSS8,PTK2,PTPRF,RAB25,RAI14,RTKN,S100A16,SEZ6L2,SOX2,ST5,ST6GALNAC2,STAP2,SUSD4,SYNPO2,TEAD2,TFPI,TINAGL1,ABCC5,ABHD11,ABHD17A,A…	ENSG00000119866,ENSG00000110987,ENSG00000197261,ENSG00000122786,ENSG00000179604,ENSG00000136026,ENSG00000181885,ENSG00000117519,ENSG00000187498,ENSG00000134871,ENSG00000198947,ENSG00000046604,ENSG00000096696,ENSG00000186197,ENSG00000146648,ENSG00000163435,ENSG00000213853,ENSG00000154380,ENSG00000119888,ENSG00000170231,ENSG00000101311,ENSG00000151474,ENSG00000102287,ENSG00000172380,ENSG00000095066…	659	0.134242	0.478238
PRDM6	0.855447	0	BCL7A,C6orf141,CALD1,CLDN7,CNN3,COL4A2,DSP,EDARADD,ELF3,EMP2,EPCAM,FABP6,FERMT1,HOOK2,IRF6,JMJD4,KCNK1,KRT18,KRTCAP3,MAL2,NPPC,PAWR,PKP1,PRRX1,PTPRF,RAB25,RAI14,SOX2,ACBD3,ACBD6,AFG3L2,AHCTF1,ANKRD39,APP,ARPC1B,ATL2,BCAT2,BCL2,BMS1,BOD1,BPHL,C12orf73,C1orf105,CCDC25,CENPH,CERS4,COLGALT1,COTL1,CRB3,CROT,CTNND1,DCAF6,DDX56,DERA,DNAJC10,DNM1L,EBPL,ECE2,EIF2AK4,EIF2B5,ERI3,EXOSC5,FAM210B,FAM71D,FBLN1…	ENSG00000110987,ENSG00000197261,ENSG00000122786,ENSG00000181885,ENSG00000117519,ENSG00000134871,ENSG00000096696,ENSG00000186197,ENSG00000163435,ENSG00000213853,ENSG00000119888,ENSG00000170231,ENSG00000101311,ENSG00000095066,ENSG00000117595,ENSG00000081692,ENSG00000135750,ENSG00000111057,ENSG00000157992,ENSG00000147676,ENSG00000163273,ENSG00000177425,ENSG00000081277,ENSG00000116132,ENSG00000142949…	133	0.842699	0.857747
PATZ1	0.855148	0	ANKRD65,BCL11A,BCL7A,C6orf141,CALD1,CDC42EP4,CKAP4,CLDN7,CNN3,COL4A1,COL4A2,CXADR,DMRTA2,DSG2,DSP,EDARADD,EGFR,ELF3,EMP2,ENAH,EPCAM,FABP6,FERMT1,FRMD4A,GABRE,GJB3,GNG12,HOOK2,IGFBP2,IRF6,IRX3,ISYNA1,JMJD4,KCNK1,KLHL23,KREMEN2,KRT18,KRTCAP3,LAMA5,LRIG3,LRRC1,LSAMP,MAL2,MARK1,MYO6,NPPC,PAWR,PBX1,PKP1,PKP3,PLS3,PRRX1,PRSS8,PTK2,PTPRF,RAB25,RAI14,RND3,ROBO1,RTKN,S100A16,SDC1,SEZ6L2,SOX2,ST5,ST6GALNAC…	ENSG00000235098,ENSG00000119866,ENSG00000110987,ENSG00000197261,ENSG00000122786,ENSG00000179604,ENSG00000136026,ENSG00000181885,ENSG00000117519,ENSG00000187498,ENSG00000134871,ENSG00000154639,ENSG00000142700,ENSG00000046604,ENSG00000096696,ENSG00000186197,ENSG00000146648,ENSG00000163435,ENSG00000213853,ENSG00000154380,ENSG00000119888,ENSG00000170231,ENSG00000101311,ENSG00000151474,ENSG00000102287…	744	0.27301	0.615927
ZN467	0.853354	0	ANKRD65,BCL11A,BCL7A,CALD1,CKAP4,CLDN7,CNN3,COL4A2,CRNDE,DSG2,DSP,EDARADD,ENAH,EPCAM,FABP6,FERMT1,FRMD4A,GABRE,GNG12,HOOK2,IGFBP2,IRF6,ISYNA1,JMJD4,KCNK1,KREMEN2,KRT18,KRTCAP3,MAL2,NPPC,PKP1,PLS3,PRRX1,PRSS8,PTK2,PTPRF,RAB25,RAI14,S100A16,SDC1,SEZ6L2,SOX2,STAP2,SUSD4,TEAD2,ABHD11,ACAT2,AFG3L2,AIMP2,AKIP1,ANKRD39,APP,ARFIP2,ARHGDIB,ARPC1B,ASPH,ASPSCR1,ATL2,ATN1,B4GALT3,BCAT2,BCS1L,BMS1,BPHL,BRI3BP…	ENSG00000235098,ENSG00000119866,ENSG00000110987,ENSG00000122786,ENSG00000136026,ENSG00000181885,ENSG00000117519,ENSG00000134871,ENSG00000245694,ENSG00000046604,ENSG00000096696,ENSG00000186197,ENSG00000154380,ENSG00000119888,ENSG00000170231,ENSG00000101311,ENSG00000151474,ENSG00000102287,ENSG00000172380,ENSG00000095066,ENSG00000115457,ENSG00000117595,ENSG00000105655,ENSG00000081692,ENSG00000135750…	282	0.556511	0.713143
SP1	0.853293	0	ANKRD65,ARHGAP29,BCL11A,BCL7A,C6orf141,CALD1,CDC42EP4,CKAP4,CLDN7,CNN3,COL4A1,COL4A2,CTTN,DMRTA2,DSG2,DSP,EDARADD,EGFR,ELF3,EMP2,ENAH,EPCAM,FABP6,FERMT1,FRMD4A,GABRE,GJB3,GNG12,HOOK2,IGFBP2,IRF6,IRX3,ISYNA1,JMJD4,KCNK1,KIAA1217,KLHL23,KREMEN2,KRT18,KRTCAP3,LAMA5,LRIG3,LRRC1,LSAMP,MAL2,MARK1,MYO6,NPPC,PAWR,PBX1,PKP1,PKP3,PKP4,PLS3,PRRX1,PRSS8,PTK2,PTPRF,PTPRS,RAB25,RAI14,RND3,RTKN,S100A14,S100A16,…	ENSG00000235098,ENSG00000137962,ENSG00000119866,ENSG00000110987,ENSG00000197261,ENSG00000122786,ENSG00000179604,ENSG00000136026,ENSG00000181885,ENSG00000117519,ENSG00000187498,ENSG00000134871,ENSG00000085733,ENSG00000142700,ENSG00000046604,ENSG00000096696,ENSG00000186197,ENSG00000146648,ENSG00000163435,ENSG00000213853,ENSG00000154380,ENSG00000119888,ENSG00000170231,ENSG00000101311,ENSG00000151474…	861	0.0204371	0.20326
ZFX	0.853272	0	BCL11A,BCL7A,C6orf141,CALD1,CDC42EP4,CKAP4,CLDN7,CNN3,COL4A1,COL4A2,CXADR,DMD,DSG2,DSP,EDARADD,EGFR,ELF3,EMP2,ENAH,EPCAM,FABP6,FERMT1,FRMD4A,GNG12,HOOK2,IGFBP2,IRF6,IRX3,ISYNA1,JMJD4,KCNK1,KIAA1522,KLHL23,KREMEN2,KRT18,KRTCAP3,LRIG3,LRRC1,MAL2,MIR205HG,MYO6,NPPC,PAWR,PKP1,PKP3,PLS3,PRRX1,PRSS8,PTK2,PTPRF,RAB25,RAI14,RTKN,S100A16,SDC1,SOX2,ST5,ST6GALNAC2,STAP2,SUSD4,SYNPO2,TINAGL1,ABCC5,ABCF2,ABHD…	ENSG00000119866,ENSG00000110987,ENSG00000197261,ENSG00000122786,ENSG00000179604,ENSG00000136026,ENSG00000181885,ENSG00000117519,ENSG00000187498,ENSG00000134871,ENSG00000154639,ENSG00000198947,ENSG00000046604,ENSG00000096696,ENSG00000186197,ENSG00000146648,ENSG00000163435,ENSG00000213853,ENSG00000154380,ENSG00000119888,ENSG00000170231,ENSG00000101311,ENSG00000151474,ENSG00000172380,ENSG00000095066…	645	0.0365978	0.298011
SP3	0.850396	0	ANKRD65,ARHGAP29,BCL11A,BCL7A,C6orf141,CALD1,CDC42EP4,CKAP4,CLDN7,CNN3,COL4A1,COL4A2,CTTN,DMRTA2,DSG2,DSP,EDARADD,EGFR,ELF3,EMP2,ENAH,EPCAM,FABP6,FERMT1,FRMD4A,GABRE,GJB3,GNG12,HOOK2,IGFBP2,IRF6,IRX3,ISYNA1,JMJD4,KCNK1,KIAA1217,KREMEN2,KRT18,KRTCAP3,LAMA5,LRIG3,LRRC1,MAL2,MARK1,MYO6,NPPC,PAWR,PBX1,PKP1,PKP3,PKP4,PLS3,PRRX1,PRSS8,PTK2,PTPRF,RAB25,RAI14,RND3,ROBO1,RTKN,S100A14,S100A16,SDC1,SEZ6L2,S…	ENSG00000235098,ENSG00000137962,ENSG00000119866,ENSG00000110987,ENSG00000197261,ENSG00000122786,ENSG00000179604,ENSG00000136026,ENSG00000181885,ENSG00000117519,ENSG00000187498,ENSG00000134871,ENSG00000085733,ENSG00000142700,ENSG00000046604,ENSG00000096696,ENSG00000186197,ENSG00000146648,ENSG00000163435,ENSG00000213853,ENSG00000154380,ENSG00000119888,ENSG00000170231,ENSG00000101311,ENSG00000151474…	857	0.123239	0.478238
SP2	0.849746	0	ANKRD65,ARHGAP29,BCL11A,BCL7A,C6orf141,CALD1,CDC42EP4,CKAP4,CLDN7,CNN3,COL4A1,COL4A2,CTTN,CXADR,DMRTA2,DSG2,DSP,EDARADD,EGFR,ELF3,EMP2,ENAH,EPCAM,FABP6,FERMT1,FRMD4A,GABRE,GNG12,HOOK2,IGFBP2,IRF6,IRX3,ISYNA1,JMJD4,KCNK1,KIAA1522,KREMEN2,KRT18,KRTCAP3,LRIG3,LRRC1,MAL2,MARK1,MIR205HG,MYO6,NPPC,PAWR,PBX1,PKP1,PKP3,PLS3,PRRX1,PRSS8,PTK2,PTPRF,RAB25,RAI14,ROBO1,RTKN,S100A16,SDC1,SEZ6L2,SOX2,ST5,ST6GAL…	ENSG00000235098,ENSG00000137962,ENSG00000119866,ENSG00000110987,ENSG00000197261,ENSG00000122786,ENSG00000179604,ENSG00000136026,ENSG00000181885,ENSG00000117519,ENSG00000187498,ENSG00000134871,ENSG00000085733,ENSG00000154639,ENSG00000142700,ENSG00000046604,ENSG00000096696,ENSG00000186197,ENSG00000146648,ENSG00000163435,ENSG00000213853,ENSG00000154380,ENSG00000119888,ENSG00000170231,ENSG00000101311…	899	0.0624362	0.395429
CPEB1	0.84871	0	BCL7A,C6orf141,CALD1,CKAP4,CLDN7,COL4A2,CRNDE,DMD,DSG2,DSP,EDARADD,ELF3,EMP2,ENAH,EPCAM,FABP6,FERMT1,FRMD4A,HOOK2,IGFBP2,IRF6,JMJD4,KLHL23,KRT18,LSAMP,MAL2,MARK1,PAWR,PBX1,PKP1,PLS3,PRRX1,PRSS8,PTPRF,RAB25,RAI14,RND3,ROBO1,RTKN,S100A16,SEZ6L2,SOX2,ST5,ST6GALNAC2,AARSD1,ABCC5,ABHD11,ACAT2,ACBD3,ACBD6,ACTR6,ADNP,AFG3L2,AHCTF1,AIFM1,AIMP2,AKT2,ALDH16A1,ALKBH2,AMZ2,ANGEL2,ANKRD39,API5,APOO,APP,ARHGDI…	ENSG00000110987,ENSG00000197261,ENSG00000122786,ENSG00000136026,ENSG00000181885,ENSG00000134871,ENSG00000245694,ENSG00000198947,ENSG00000046604,ENSG00000096696,ENSG00000186197,ENSG00000163435,ENSG00000213853,ENSG00000154380,ENSG00000119888,ENSG00000170231,ENSG00000101311,ENSG00000151474,ENSG00000095066,ENSG00000115457,ENSG00000117595,ENSG00000081692,ENSG00000213160,ENSG00000111057,ENSG00000185565…	557	0.271157	0.615927
KLF5	0.847928	0	C6orf141,CKAP4,CLDN7,CNN3,COL4A1,COL4A2,DSG2,DSP,EDARADD,ELF3,EMP2,FABP6,KLHL23,KRTCAP3,MAL2,S100A16,SYNPO2,ACOT7,ADNP,AEBP2,AFG3L2,AKT2,ARFGEF2,ARID3A,ARPC1B,ASB8,ASCC3,BET1,BRI3BP,CBLC,CD2AP,CENPF,CRTAP,CTPS1,CYB561,CYBA,DDX42,DIS3,DLG1,DNAJC21,DNM1L,DNMT3A,DTYMK,ECE1,EFNA1,EIF2D,ELF2,EMP3,ESRRA,FAF2,FAM210B,FBLN1,FDXR,FEN1,FOXK1,FUNDC1,GCAT,GIPC1,HBS1L,IFT27,LRPPRC,LRRC41,MAEA,MAPK14,MBOAT1,ME…	ENSG00000197261,ENSG00000136026,ENSG00000181885,ENSG00000117519,ENSG00000187498,ENSG00000134871,ENSG00000046604,ENSG00000096696,ENSG00000186197,ENSG00000163435,ENSG00000213853,ENSG00000170231,ENSG00000213160,ENSG00000157992,ENSG00000147676,ENSG00000188643,ENSG00000172403,ENSG00000097021,ENSG00000101126,ENSG00000139154,ENSG00000141385,ENSG00000105221,ENSG00000124198,ENSG00000116017,ENSG00000130429…	107	0.117541	0.478238
AP2D	0.847807	0	BCL11A,CALD1,CDC42EP4,CKAP4,CLDN7,CNN3,DSG2,DSP,EDARADD,EGFR,ELF3,ENAH,EPCAM,FABP6,GABRE,IGFBP2,ISYNA1,JMJD4,KLHL23,KRT18,KRTCAP3,LRIG3,MAL2,PRRX1,PTPRF,S100A16,SOX2,STAP2,ACAT2,ACBD3,AEBP2,AFG3L2,ALKBH2,APP,ARHGDIB,ARPC1B,ATN1,ATXN2L,BRI3BP,C15orf61,CBLC,CCND1,CD3EAP,CDK5,CDKN2AIPNL,CMIP,COLGALT1,COTL1,CROT,CTNND1,CTPS1,CYBA,DBF4,DESI2,DLG1,DNAJC10,DNM1L,DTYMK,EBPL,ECE1,EIF2AK4,EIF2D,EIF3B,ELF2,…	ENSG00000119866,ENSG00000122786,ENSG00000179604,ENSG00000136026,ENSG00000181885,ENSG00000117519,ENSG00000046604,ENSG00000096696,ENSG00000186197,ENSG00000146648,ENSG00000163435,ENSG00000154380,ENSG00000119888,ENSG00000170231,ENSG00000102287,ENSG00000115457,ENSG00000105655,ENSG00000081692,ENSG00000213160,ENSG00000111057,ENSG00000157992,ENSG00000139263,ENSG00000147676,ENSG00000116132,ENSG00000142949…	134	0.663669	0.772023
AP2B	0.846571	0	C6orf141,CDC42EP4,CKAP4,CLDN7,CNN3,COL4A2,DSG2,DSP,EDARADD,EGFR,ELF3,EMP2,FABP6,KRTCAP3,MAL2,PKP3,S100A16,ST6GALNAC2,ABCC5,ADNP,AFG3L2,AKT2,ALKBH2,AP2A1,ARFIP2,ARFRP1,ARID3A,ARL14EP,ARPC1B,ATN1,B4GALT7,BRI3BP,CD3EAP,COTL1,CS,CSNK1E,CTDSP2,CTPS1,CYB561,CYBA,DAP,DLG1,DNAJC21,DTYMK,DYRK1A,ECE1,EFNA1,EPS15,ESRRA,FAM210B,FBLN1,FBXW11,FLYWCH2,FOXK1,FOXO3,FUNDC1,GCAT,GIPC1,IFT27,IFT43,LRPPRC,LRRC41,META…	ENSG00000197261,ENSG00000179604,ENSG00000136026,ENSG00000181885,ENSG00000117519,ENSG00000134871,ENSG00000046604,ENSG00000096696,ENSG00000186197,ENSG00000146648,ENSG00000163435,ENSG00000213853,ENSG00000170231,ENSG00000157992,ENSG00000147676,ENSG00000184363,ENSG00000188643,ENSG00000070731,ENSG00000114770,ENSG00000101126,ENSG00000141385,ENSG00000105221,ENSG00000189046,ENSG00000196961,ENSG00000132254…	101	0.431481	0.664714
ZN263	0.844823	0	BCL11A,BCL7A,C6orf141,CALD1,CKAP4,CLDN7,CNN3,COL4A1,CTTN,DMD,DSG2,DSP,EDARADD,ELF3,EMP2,ENAH,EPCAM,FABP6,FERMT1,FRMD4A,GABRE,GNG12,HOOK2,IGFBP2,IRF6,IRX3,ISYNA1,JMJD4,KCNK1,KIAA1217,KREMEN2,KRT18,KRTCAP3,LSAMP,MAL2,NPPC,PBX1,PKP1,PKP3,PRRX1,PRSS8,PTPRF,RAB25,RAI14,RND3,S100A16,SDC1,SEZ6L2,SOX2,ST6GALNAC2,STAP2,SUSD4,TINAGL1,ABCC5,ACAT2,ACBD3,ACOT7,ACTB,ADAT2,ADNP,AFG3L2,AHCTF1,AHCYL1,AKIP1,ALKBH2…	ENSG00000119866,ENSG00000110987,ENSG00000197261,ENSG00000122786,ENSG00000136026,ENSG00000181885,ENSG00000117519,ENSG00000187498,ENSG00000085733,ENSG00000198947,ENSG00000046604,ENSG00000096696,ENSG00000186197,ENSG00000163435,ENSG00000213853,ENSG00000154380,ENSG00000119888,ENSG00000170231,ENSG00000101311,ENSG00000151474,ENSG00000102287,ENSG00000172380,ENSG00000095066,ENSG00000115457,ENSG00000117595…	295	0.249926	0.615927
ZN770	0.843938	0	ANKRD65,ARHGAP29,BCL11A,BCL7A,C6orf141,CALD1,CAV2,CDC42EP4,CKAP4,CLDN7,CNN3,COL4A1,COL4A2,CTTN,CXADR,DMD,DMRTA2,DSG2,DSP,EDARADD,EGFR,EHF,ELF3,EMP2,ENAH,EPCAM,FABP6,FERMT1,FRMD4A,GABRE,GJB3,GNG12,HOOK2,IGFBP2,IRF6,IRX3,ISYNA1,JMJD4,KCNK1,KIAA1522,KLHL23,KREMEN2,KRT18,KRTCAP3,LAMA5,LRIG3,LRRC1,LSAMP,MAL2,MARK1,MYO6,NPPC,PAWR,PBX1,PKP1,PKP3,PKP4,PLS3,PRRX1,PRSS8,PTK2,PTPRF,PTPRS,RAB25,RAI14,ROBO1,R…	ENSG00000235098,ENSG00000137962,ENSG00000119866,ENSG00000110987,ENSG00000197261,ENSG00000122786,ENSG00000105971,ENSG00000179604,ENSG00000136026,ENSG00000181885,ENSG00000117519,ENSG00000187498,ENSG00000134871,ENSG00000085733,ENSG00000154639,ENSG00000198947,ENSG00000142700,ENSG00000046604,ENSG00000096696,ENSG00000186197,ENSG00000146648,ENSG00000135373,ENSG00000163435,ENSG00000213853,ENSG00000154380…	1134	0.00076458	0.0435808
PITX2	0.840964	0	BCL7A,C6orf141,CKAP4,CNN3,DMRTA2,EDARADD,EPCAM,FABP6,FERMT1,FRMD4A,HOOK2,IGFBP2,IRF6,ISYNA1,JMJD4,KREMEN2,KRT18,PAWR,PBX1,PKP1,PLS3,PTPRF,RAB25,RTKN,ST5,ST6GALNAC2,ABCC5,ABHD11,ACAT2,ACBD3,ADNP,AIMP2,AKIP1,AKT2,ALKBH2,ANKRD39,ARFIP2,ARID3A,ASPSCR1,ATF1,ATG4D,B4GALT7,BAIAP2L1,BCAT2,BCCIP,BCL2L13,BCS1L,C11orf24,C12orf43,C12orf73,C15orf61,C16orf87,CBLC,CCDC14,CCDC25,CD27-AS1,CDK11B,CENPH,CENPM,CHD6,…	ENSG00000110987,ENSG00000197261,ENSG00000136026,ENSG00000117519,ENSG00000142700,ENSG00000186197,ENSG00000119888,ENSG00000170231,ENSG00000101311,ENSG00000151474,ENSG00000095066,ENSG00000115457,ENSG00000117595,ENSG00000105655,ENSG00000081692,ENSG00000131650,ENSG00000111057,ENSG00000177425,ENSG00000185630,ENSG00000081277,ENSG00000102024,ENSG00000142949,ENSG00000132698,ENSG00000114993,ENSG00000166444…	278	0.719532	0.787775
PAX5	0.835147	0	BCL11A,BCL7A,CALD1,CKAP4,CNN3,COL4A2,DSG2,DSP,ENAH,EPCAM,HOOK2,IGFBP2,ISYNA1,JMJD4,KRT18,KRTCAP3,MAL2,PAWR,PTPRF,RAB25,SOX2,STAP2,ACAT2,AFG3L2,APP,ARFIP2,ARFRP1,ARPC1B,ATL2,BCAT2,C1orf105,CCDC137,CCDC14,CCDC25,CD27-AS1,CSTF3,CYBA,DNAJC10,EBPL,ECE2,EIF3B,ERI3,FAM210B,FLAD1,GOLIM4,IFRD2,LAD1,LSR,MAD2L1,MPHOSPH10,MRTO4,NABP2,OGFRL1,PAICS,PDLIM4,PKN2,PSMG4,QTRT1,RGS16,RPS21,SH3BP5,SH3YL1,SLC25A22,SLC…	ENSG00000119866,ENSG00000110987,ENSG00000122786,ENSG00000136026,ENSG00000117519,ENSG00000134871,ENSG00000046604,ENSG00000096696,ENSG00000154380,ENSG00000119888,ENSG00000095066,ENSG00000115457,ENSG00000105655,ENSG00000081692,ENSG00000111057,ENSG00000157992,ENSG00000147676,ENSG00000177425,ENSG00000142949,ENSG00000132698,ENSG00000181449,ENSG00000178078,ENSG00000120437,ENSG00000141385,ENSG00000142192…	79	0.796826	0.825801
KLF16	0.834393	0	CKAP4,CLDN7,CNN3,DSG2,DSP,HOOK2,IGFBP2,IRF6,ISYNA1,JMJD4,KCNK1,KRTCAP3,MAL2,MARK1,PKP1,PRSS8,RAB25,RAI14,S100A16,SOX2,STAP2,ANKRD39,ANXA5,ARFRP1,ASPSCR1,BMS1,CCND1,CDKN2AIPNL,CIAO1,CYBA,DESI2,DNAJC10,EBPL,EIF2AK4,EIF3B,FAM210B,FSCN1,HLA-DQA1,HSPG2,IARS2,IFRD2,LARP6,LRPPRC,LRRC61,LSR,MIA3,NIPSNAP1,NMD3,NTRK2,OGFRL1,PAICS,PDLIM1,PDLIM4,PKN2,PSMG4,RAE1,SH3BP5,SH3YL1,SMC6,TCTEX1D2,TGIF2,TGS1,TMEM41A,…	ENSG00000136026,ENSG00000181885,ENSG00000117519,ENSG00000046604,ENSG00000096696,ENSG00000095066,ENSG00000115457,ENSG00000117595,ENSG00000105655,ENSG00000081692,ENSG00000135750,ENSG00000157992,ENSG00000147676,ENSG00000116141,ENSG00000081277,ENSG00000052344,ENSG00000132698,ENSG00000039560,ENSG00000188643,ENSG00000181449,ENSG00000178078,ENSG00000213337,ENSG00000164111,ENSG00000101246,ENSG00000169696…	71	0.409509	0.648389
KLF15	0.831981	0	BCL11A,BCL7A,CALD1,CKAP4,CLDN7,CNN3,DSG2,DSP,ENAH,EPCAM,HOOK2,IGFBP2,ISYNA1,JMJD4,KRT18,MAL2,PRRX1,PTPRF,RAI14,SOX2,STAP2,ABHD11,ACBD3,AFG3L2,APP,ARPC1B,ATL2,CCDC14,CYBA,DNAJC10,FAM210B,GDE1,IFRD2,LAD1,LSR,OGFRL1,PAICS,PDLIM4,PKN2,PPP1R14B,QTRT1,SH3BP5,SLC2A4RG,SLC35A2,TEN1,TGIF2,TMEM54,TMSB4X,VIM	ENSG00000119866,ENSG00000110987,ENSG00000122786,ENSG00000136026,ENSG00000181885,ENSG00000117519,ENSG00000046604,ENSG00000096696,ENSG00000154380,ENSG00000119888,ENSG00000095066,ENSG00000115457,ENSG00000105655,ENSG00000081692,ENSG00000111057,ENSG00000147676,ENSG00000116132,ENSG00000142949,ENSG00000039560,ENSG00000181449,ENSG00000178078,ENSG00000106077,ENSG00000182827,ENSG00000141385,ENSG00000142192…	49	0.630715	0.748974
ZN219	0.829838	0	BCL7A,CKAP4,DSP,ENAH,EPCAM,HOOK2,IGFBP2,ISYNA1,JMJD4,KREMEN2,KRT18,KRTCAP3,RAB25,RAI14,STAP2,ACAT2,AKIP1,ARFRP1,ASPSCR1,ATL2,BCAT2,C11orf24,CD27-AS1,CRLS1,CYBA,DNAJC10,EBPL,FAM210B,GCSH,GOLIM4,LRPPRC,MRPS25,NMD3,NME4,NT5DC1,OGFRL1,PAICS,PDLIM1,PKN2,QTRT1,RAB34,RNASEH2A,RPF2,SORD,TARBP1,TGIF2,TGS1,TMEM189,TMEM68,TMSB4X,ZNF581	ENSG00000110987,ENSG00000136026,ENSG00000096696,ENSG00000154380,ENSG00000119888,ENSG00000095066,ENSG00000115457,ENSG00000105655,ENSG00000081692,ENSG00000131650,ENSG00000111057,ENSG00000157992,ENSG00000132698,ENSG00000039560,ENSG00000178078,ENSG00000120437,ENSG00000166452,ENSG00000101246,ENSG00000169696,ENSG00000119787,ENSG00000105552,ENSG00000171067,ENSG00000215039,ENSG00000088766,ENSG00000051523…	51	0.881695	0.881695
THAP1	0.81991	0	CLDN7,DSP,EPCAM,PRRX1,PTPRF,BOD1,BRI3BP,CCDC14,DESI2,DNAJC10,EBPL,EIF3B,OGFRL1,PAICS,PYCR1,RB1CC1,SAMD4B,STAR,TARBP1,TMEM68,YIPF6	ENSG00000181885,ENSG00000096696,ENSG00000119888,ENSG00000116132,ENSG00000142949,ENSG00000145919,ENSG00000184992,ENSG00000175455,ENSG00000121644,ENSG00000077232,ENSG00000123179,ENSG00000106263,ENSG00000119900,ENSG00000128050,ENSG00000183010,ENSG00000023287,ENSG00000179134,ENSG00000147465,ENSG00000059588,ENSG00000167904,ENSG00000181704	21	0.575519	0.713143
ZBT17	0.819185	0	ISYNA1,KREMEN2,KRT18,KRTCAP3,RAI14,ASPSCR1,ATL2,EPHX2,FAM210B,IKBKG,LRPPRC,PAICS,PDLIM1,PKN2,RNASEH2A,SH3BP5,TARBP1,TGIF2,TGS1,TMEM68	ENSG00000105655,ENSG00000131650,ENSG00000111057,ENSG00000157992,ENSG00000039560,ENSG00000169696,ENSG00000119787,ENSG00000120915,ENSG00000124098,ENSG00000269335,ENSG00000138095,ENSG00000128050,ENSG00000107438,ENSG00000065243,ENSG00000104889,ENSG00000131370,ENSG00000059588,ENSG00000118707,ENSG00000137574,ENSG00000167904	20	0.327386	0.61915
NFAC1	0.797785	0	CKAP4,EPCAM,HOOK2,S100A16,AFG3L2,BRI3BP,CCDC34,DBF4,LRPPRC,SMC6,VCAM1	ENSG00000136026,ENSG00000119888,ENSG00000095066,ENSG00000188643,ENSG00000141385,ENSG00000184992,ENSG00000109881,ENSG00000006634,ENSG00000138095,ENSG00000163029,ENSG00000162692	11	0.501155	0.680139
ZN341	0.793739	0	CALD1,CKAP4,CNN3,EPCAM,IGFBP2,ISYNA1,KRT18,STAP2,ACAT2,B4GALT3,BMS1,BRI3BP,CCDC137,CCDC34,CYBA,DCUN1D5,DESI2,ERI3,EXOSC5,FH,GCSH,IARS,IFRD2,LRPPRC,MYC,NOLC1,PAICS,PDHX,PKN2,PLTP,PYCR1,RDH11,RPF2,RRP15,SLC5A6,SORD,TFAM,TGIF2,TRIM44,VIM	ENSG00000122786,ENSG00000136026,ENSG00000117519,ENSG00000119888,ENSG00000115457,ENSG00000105655,ENSG00000111057,ENSG00000178078,ENSG00000120437,ENSG00000158850,ENSG00000165733,ENSG00000184992,ENSG00000185298,ENSG00000109881,ENSG00000051523,ENSG00000137692,ENSG00000121644,ENSG00000117419,ENSG00000077348,ENSG00000091483,ENSG00000140905,ENSG00000196305,ENSG00000214706,ENSG00000138095,ENSG00000136997…	40	0.0063423	0.180756
FOXJ3	0.786908	0	EPCAM,IGFBP2,KRT18,SOX2,APP,BRI3BP,CCDC34,DTYMK,EBPL,PKN2,PYCR1,RPUSD3,SORD,TCTEX1D2,ZNF90	ENSG00000119888,ENSG00000115457,ENSG00000111057,ENSG00000181449,ENSG00000142192,ENSG00000184992,ENSG00000109881,ENSG00000168393,ENSG00000123179,ENSG00000065243,ENSG00000183010,ENSG00000156990,ENSG00000140263,ENSG00000213123,ENSG00000213988	15	0.724461	0.787775
AP2C	0.772447	0	CLDN7,BRI3BP,DCUN1D5,DESI2,EBPL,EXOSC5,IARS,NABP2,NOLC1,OGFRL1,PAICS,PUM2,QTRT1,RRP15,SLC5A6,ST20,STAR,TRAP1,TRIM44	ENSG00000181885,ENSG00000184992,ENSG00000137692,ENSG00000121644,ENSG00000123179,ENSG00000077348,ENSG00000196305,ENSG00000139579,ENSG00000166197,ENSG00000119900,ENSG00000128050,ENSG00000055917,ENSG00000213339,ENSG00000067533,ENSG00000138074,ENSG00000180953,ENSG00000147465,ENSG00000126602,ENSG00000166326	19	0.280949	0.615927
HXC10	0.767882	0	EPCAM,HOOK2,IGFBP2,PKP1,ARHGDIB,BOD1,CCND1,EIF2AK4,EIF3B,IARS2,NT5DC1,SENP5,ZNF90	ENSG00000119888,ENSG00000095066,ENSG00000115457,ENSG00000081277,ENSG00000111348,ENSG00000145919,ENSG00000110092,ENSG00000128829,ENSG00000106263,ENSG00000067704,ENSG00000178425,ENSG00000119231,ENSG00000213988	13	0.369318	0.61915
KLF14	0.760656	0	KRT18,S100A16,AFG3L2,ARFIP2,ATF1,BRI3BP,CS,EBPL,EIF2AK4,GPATCH4,IFRD2,JARID2,LTV1,MLST8,MPHOSPH10,NOP2,PAICS,PPP1R35,RNASEH1,RRP15,SAMD4B,SLC5A6,SNAP47,TRAP1,XPOT	ENSG00000111057,ENSG00000188643,ENSG00000141385,ENSG00000132254,ENSG00000123268,ENSG00000184992,ENSG00000062485,ENSG00000123179,ENSG00000128829,ENSG00000160818,ENSG00000214706,ENSG00000008083,ENSG00000135521,ENSG00000167965,ENSG00000124383,ENSG00000111641,ENSG00000128050,ENSG00000160813,ENSG00000171865,ENSG00000067533,ENSG00000179134,ENSG00000138074,ENSG00000143740,ENSG00000126602,ENSG00000184575	25	0.0196628	0.20326
SPIB	0.75729	0	EPCAM,ATN1,BRI3BP,CCND1,LGALS8,LSR,PKN2,TCF3,TNFRSF12A,TRAP1,UCHL5	ENSG00000119888,ENSG00000111676,ENSG00000184992,ENSG00000110092,ENSG00000116977,ENSG00000105699,ENSG00000065243,ENSG00000071564,ENSG00000006327,ENSG00000126602,ENSG00000116750	11	0.24926	0.615927
ANDR	0.756433	0	BCL7A,CALD1,DSP,EPCAM,IGFBP2,JMJD4,APP,CTNND1,CYBA,DNAJC10,DNM1L,LRPPRC,METTL15,OGFRL1,TMSB4X	ENSG00000110987,ENSG00000122786,ENSG00000096696,ENSG00000119888,ENSG00000115457,ENSG00000081692,ENSG00000142192,ENSG00000198561,ENSG00000051523,ENSG00000077232,ENSG00000087470,ENSG00000138095,ENSG00000169519,ENSG00000119900,ENSG00000205542	15	0.0426738	0.304051
TEAD2	0.743271	0	S100A16,ACAT2,AFG3L2,ALKBH2,ARFIP2,ASPSCR1,BRI3BP,CCDC137,CDKN2AIPNL,CENPH,CSTF3,DTYMK,EBPL,EIF2B5,EIF3B,ERI3,FEN1,GDE1,HELLS,ITGB3BP,LMNB2,MAD2L1,PLTP,POLD1,PYCR1,RFC4,RMI2,RNASEH2A,SH3BP5,SPRTN,TCTEX1D2,TK1,UBE2T,YEATS4,ZNF90,ZWINT	ENSG00000188643,ENSG00000120437,ENSG00000141385,ENSG00000189046,ENSG00000132254,ENSG00000169696,ENSG00000184992,ENSG00000185298,ENSG00000237190,ENSG00000153044,ENSG00000176102,ENSG00000168393,ENSG00000123179,ENSG00000145191,ENSG00000106263,ENSG00000117419,ENSG00000168496,ENSG00000006007,ENSG00000119969,ENSG00000142856,ENSG00000176619,ENSG00000164109,ENSG00000100979,ENSG00000062822,ENSG00000183010…	36	0.779884	0.823211
BCL6	0.739065	0	ACAT2,AFG3L2,CCDC137,CCDC34,CEP290,EPHX2,ERI3,IARS2,MRTO4,PAICS,PRKRA,RFC2,SLC5A6	ENSG00000120437,ENSG00000141385,ENSG00000185298,ENSG00000109881,ENSG00000198707,ENSG00000120915,ENSG00000117419,ENSG00000067704,ENSG00000053372,ENSG00000128050,ENSG00000180228,ENSG00000049541,ENSG00000138074	13	0.369318	0.61915
NFAC2	0.736015	0	ACBD3,ECE2,ERI3,EXOSC5,PSMG4,RPF2,RRP15,TARBP1	ENSG00000182827,ENSG00000145194,ENSG00000117419,ENSG00000077348,ENSG00000180822,ENSG00000197498,ENSG00000067533,ENSG00000059588	8	0.597476	0.724599
ZN121	0.7291	0	ACAT2,AFG3L2,ALKBH2,ASPSCR1,CCDC137,CDKN2AIPNL,DTYMK,EBPL,EIF2B5,EIF3B,FEN1,HELLS,MAD2L1,NIPSNAP1,PAICS,PLTP,PYCR1,RMI2,RNASEH2A,TCTEX1D2,UBE2T	ENSG00000120437,ENSG00000141385,ENSG00000189046,ENSG00000169696,ENSG00000185298,ENSG00000237190,ENSG00000168393,ENSG00000123179,ENSG00000145191,ENSG00000106263,ENSG00000168496,ENSG00000119969,ENSG00000164109,ENSG00000184117,ENSG00000128050,ENSG00000100979,ENSG00000183010,ENSG00000175643,ENSG00000104889,ENSG00000213123,ENSG00000077152	21	0.575519	0.713143
ASCL1	0.725302	0	ACAT2,AFG3L2,CCDC137,CCDC28B,CDKN2AIPNL,DTYMK,EBPL,ECE2,ERI3,FEN1,GPATCH4,HELLS,IMPDH2,NT5DC1,PAICS,RNASEH2A,RRP15,TCTEX1D2,TRAP1	ENSG00000120437,ENSG00000141385,ENSG00000185298,ENSG00000160050,ENSG00000237190,ENSG00000168393,ENSG00000123179,ENSG00000145194,ENSG00000117419,ENSG00000168496,ENSG00000160818,ENSG00000119969,ENSG00000178035,ENSG00000178425,ENSG00000128050,ENSG00000104889,ENSG00000067533,ENSG00000213123,ENSG00000126602	19	0.477622	0.669498
KLF1	0.724448	0	AFG3L2,ARFIP2,CCDC34,CDKN2AIPNL,CENPH,DNM1L,DTYMK,EBPL,ERI3,FLAD1,IARS2,LMNB2,MAD2L1,PAICS,RFC4,RNASEH2A,UBE2T	ENSG00000141385,ENSG00000132254,ENSG00000109881,ENSG00000237190,ENSG00000153044,ENSG00000087470,ENSG00000168393,ENSG00000123179,ENSG00000117419,ENSG00000160688,ENSG00000067704,ENSG00000176619,ENSG00000164109,ENSG00000128050,ENSG00000163918,ENSG00000104889,ENSG00000077152	17	0.193816	0.613749
E2F3	0.720711	0	ARFRP1,BRI3BP,EBPL,ERI3,IARS2,KAT6A,NIPSNAP1,PAICS,RRP15,SAMD4B,TRAP1,UCHL5	ENSG00000101246,ENSG00000184992,ENSG00000123179,ENSG00000117419,ENSG00000067704,ENSG00000083168,ENSG00000184117,ENSG00000128050,ENSG00000067533,ENSG00000179134,ENSG00000126602,ENSG00000116750	12	0.130306	0.478238
NRF1	0.715498	0	CD27-AS1,CDKN2AIPNL,EBPL,EXOSC5,RNASEH2A,SH3YL1,TARBP1	ENSG00000215039,ENSG00000237190,ENSG00000123179,ENSG00000077348,ENSG00000104889,ENSG00000035115,ENSG00000059588	7	0.519922	0.689198
MYOD1	0.714158	0	CKAP4,CNN3,ISYNA1,ST20,TMSB4X	ENSG00000136026,ENSG00000117519,ENSG00000105655,ENSG00000180953,ENSG00000205542	5	0.337964	0.61915
ZBTB6	0.712212	0	AFG3L2,ANKRD39,CCDC14,CCS,EBPL,ERI3,FAS,GOPC,KRIT1,LRRC61,NIPSNAP1,NT5C3B,PEX16,SAMD4B	ENSG00000141385,ENSG00000213337,ENSG00000175455,ENSG00000173992,ENSG00000123179,ENSG00000117419,ENSG00000026103,ENSG00000047932,ENSG00000001631,ENSG00000127399,ENSG00000184117,ENSG00000141698,ENSG00000121680,ENSG00000179134	14	0.218913	0.615927
STAT1	0.705521	0	IGFBP2,IRF6,ARHGDIB,FADS3,GABRP,HELLS,HIBCH	ENSG00000115457,ENSG00000117595,ENSG00000111348,ENSG00000221968,ENSG00000094755,ENSG00000119969,ENSG00000198130	7	0.00995249	0.189097
ARNT2	0.70043	0	BRI3BP,IFRD2,LRPPRC,MAD2L1,MRTO4,PAICS,TRAP1,UCHL5	ENSG00000184992,ENSG00000214706,ENSG00000138095,ENSG00000164109,ENSG00000053372,ENSG00000128050,ENSG00000126602,ENSG00000116750	8	0.0213958	0.20326
SPDEF	0.699047	0	BMS1,EXOSC5,GDE1,PAICS,URI1	ENSG00000165733,ENSG00000077348,ENSG00000006007,ENSG00000128050,ENSG00000105176	5	0.337964	0.61915
MYCN	0.686066	0	AFG3L2,ARFIP2,CENPH,DTYMK,HELLS,IARS2,LMNB2,MAD2L1,PAICS,RNASEH2A,UBE2T	ENSG00000141385,ENSG00000132254,ENSG00000153044,ENSG00000168393,ENSG00000119969,ENSG00000067704,ENSG00000176619,ENSG00000164109,ENSG00000128050,ENSG00000104889,ENSG00000077152	11	0.0935466	0.478238
ZN563	0.666227	0.0174	ANKRD39,API5,CCDC137,EPS15,EXOSC5,ILKAP,LNPEP,PAICS,POLD1,TIMM23,TRIM47	ENSG00000213337,ENSG00000166181,ENSG00000185298,ENSG00000085832,ENSG00000077348,ENSG00000132323,ENSG00000113441,ENSG00000128050,ENSG00000062822,ENSG00000265354,ENSG00000132481	11	0.0935466	0.478238
GFI1	0.547774	0	CD151,FXYD3,GSN,KRT5,LMNA,OAT,SOX4,SPINT2	ENSG00000177697,ENSG00000089356,ENSG00000148180,ENSG00000186081,ENSG00000160789,ENSG00000065154,ENSG00000124766,ENSG00000167642	8	0.597476	0.597476
EGR4	0.491876	0	AAMP,ARFGAP2,CCDC124,CD151,CD9,CKS1B,DCTPP1,FXYD3,HDLBP,ISOC2,KRT5,LMNA,LMO4,NAA20,OAT,PSMB5,RPL26L1,SMS,SPINT2	ENSG00000127837,ENSG00000149182,ENSG00000007080,ENSG00000177697,ENSG00000010278,ENSG00000173207,ENSG00000179958,ENSG00000089356,ENSG00000115677,ENSG00000063241,ENSG00000186081,ENSG00000160789,ENSG00000143013,ENSG00000173418,ENSG00000065154,ENSG00000100804,ENSG00000037241,ENSG00000102172,ENSG00000167642	19	0.477622	0.573147
TBX15	0.480593	0.0152	C1orf122,CCDC124,CD151,CD83,CD9,CKS1B,CSTA,DARS,DCTPP1,GRINA,GSN,HDAC2,HDLBP,ISOC2,KRT5,LGALS3BP,LMNA,MRPL32,NAA20,NAMPT,NARS,OLA1,PSMB5,RCN2,SLC25A39,SPINT2,TOMM40,UBE2F,UBE2S	ENSG00000197982,ENSG00000007080,ENSG00000177697,ENSG00000112149,ENSG00000010278,ENSG00000173207,ENSG00000121552,ENSG00000115866,ENSG00000179958,ENSG00000178719,ENSG00000148180,ENSG00000196591,ENSG00000115677,ENSG00000063241,ENSG00000186081,ENSG00000108679,ENSG00000160789,ENSG00000106591,ENSG00000173418,ENSG00000105835,ENSG00000134440,ENSG00000138430,ENSG00000100804,ENSG00000117906,ENSG00000013306…	29	0.00966591	0.0289977
SOX2	0.478154	0.0228	CKS1B,COMMD4,CSTA,DCTPP1,DNMT1,FAM162A,KRT5,LMNA,MRPS16,NARS,SPINT2,TOMM40	ENSG00000173207,ENSG00000140365,ENSG00000121552,ENSG00000179958,ENSG00000130816,ENSG00000114023,ENSG00000186081,ENSG00000160789,ENSG00000182180,ENSG00000134440,ENSG00000167642,ENSG00000130204	12	0.130306	0.260611
STF1	0.473819	0.0304	ALKBH7,GSN,KRT5,LGALS3BP,SPINT2	ENSG00000125652,ENSG00000148180,ENSG00000186081,ENSG00000108679,ENSG00000167642	5	0.337964	0.506946
ZN341	0.466746	0.038	DSP,AAMP,AKR1B1,ALKBH7,CD151,CD9,CHMP3,CKS1B,CNIH4,COA4,CXCL10,DAP3,DARS,DCTPP1,DNMT1,ECHDC1,EIF4E2,FUNDC2,FXYD3,GGCT,GPS1,GRINA,HDAC2,IMP4,ISOC2,KRT5,KRT8,LAMP2,LGALS3BP,LMNA,LYPLA1,MAP7D1,MDK,MDM4,MRPS16,NAA20,NARS,NDUFA10,NFKB2,PERP,PFKL,PLGRKT,PRDX4,PSMB5,RPL26L1,SCO2,SLC25A39,SMS,SOX4,TOMM40,UBE2F,VPS35,WARS,YIPF3	ENSG00000096696,ENSG00000127837,ENSG00000085662,ENSG00000125652,ENSG00000177697,ENSG00000010278,ENSG00000115561,ENSG00000173207,ENSG00000143771,ENSG00000181924,ENSG00000169245,ENSG00000132676,ENSG00000115866,ENSG00000179958,ENSG00000130816,ENSG00000093144,ENSG00000135930,ENSG00000165775,ENSG00000089356,ENSG00000006625,ENSG00000169727,ENSG00000178719,ENSG00000196591,ENSG00000136718,ENSG00000063241…	54	0.00157012	0.00942069
ZBT17	0.609101	0	FXYD3,KRT18,KRT8,PERP,S100A14,CD9,CSTA,KRT17,KRT19,MLF2,NUPR1,SPINT2,TMSB4X,YBX3	ENSG00000089356,ENSG00000111057,ENSG00000170421,ENSG00000112378,ENSG00000189334,ENSG00000010278,ENSG00000121552,ENSG00000128422,ENSG00000171345,ENSG00000089693,ENSG00000176046,ENSG00000167642,ENSG00000205542,ENSG00000060138	14	0.429479	0.429479
IRF3	0.574961	0	AK3,CSTA,KRT17,MLF2,NDUFA9,PLGRKT,SMARCA2,SOX4,SPINT2,TCP1,YBX3	ENSG00000147853,ENSG00000121552,ENSG00000128422,ENSG00000089693,ENSG00000139180,ENSG00000107020,ENSG00000080503,ENSG00000124766,ENSG00000167642,ENSG00000120438,ENSG00000060138	11	0.0935466	0.108207
RARA	0.570168	0	PERP,CD59,GPNMB,KRT19,MLF2,NUPR1,SMARCA2,SPINT2,YBX3	ENSG00000112378,ENSG00000085063,ENSG00000136235,ENSG00000171345,ENSG00000089693,ENSG00000176046,ENSG00000080503,ENSG00000167642,ENSG00000060138	9	0.140753	0.14955
MYNN	0.55072	0	CSTA,MLF2,NDUFA9,PLGRKT,SMARCA2,SOX4,SPINT2,YBX3	ENSG00000121552,ENSG00000089693,ENSG00000139180,ENSG00000107020,ENSG00000080503,ENSG00000124766,ENSG00000167642,ENSG00000060138	8	0.0954769	0.108207
ZN467	0.532203	0	FXYD3,KRT18,KRT8,PERP,S100A14,AK3,ASAH1,BRI3,CD68,CD9,CSTA,DTX3L,HELZ2,IL1RN,KRT17,KRT19,MGST3,MLF2,NDUFA9,NUPR1,PLAUR,PLD3,PLGRKT,PML,SMARCA2,SOX4,SPINT2,TCP1,TMSB4X,YBX3	ENSG00000089356,ENSG00000111057,ENSG00000170421,ENSG00000112378,ENSG00000189334,ENSG00000147853,ENSG00000104763,ENSG00000164713,ENSG00000129226,ENSG00000010278,ENSG00000121552,ENSG00000163840,ENSG00000130589,ENSG00000136689,ENSG00000128422,ENSG00000171345,ENSG00000143198,ENSG00000089693,ENSG00000139180,ENSG00000176046,ENSG00000011422,ENSG00000105223,ENSG00000107020,ENSG00000140464,ENSG00000080503…	30	0.0337695	0.0441602
SP4	0.49137	0.0138	ACADVL,AHNAK,ALKBH7,ANXA4,ATP2A2,AUP1,BRD4,C19orf24,CAPRIN1,CBWD1,CCAR1,CCT7,CELF1,CHD4,CMAS,COPZ1,CUEDC2,DARS,DEGS1,DENR,DERL1,DNAJB1,DNM1L,EAPP,EIF4A3,EMC4,FGFR1OP2,FKBP4,FNTA,G3BP1,GLRX3,GRHPR,GTF2I,HADHA,HDAC2,HDGF,HDLBP,HSPH1,ILF2,KDELR2,KRAS,LARP1,MLF2,MPC2,MRPL12,MRPL18,MRPL28,MRPL9,MRPS34,NAA50,NCOA4,NDUFS3,NME1,NOLC1,NUCB1,PABPN1,PCBD1,PPM1G,PSMC2,PTTG1IP,PUF60,RAB11B,RAB18,RAB1B,RAD23B,…	ENSG00000072778,ENSG00000124942,ENSG00000125652,ENSG00000196975,ENSG00000174437,ENSG00000115307,ENSG00000141867,ENSG00000228300,ENSG00000135387,ENSG00000172785,ENSG00000060339,ENSG00000135624,ENSG00000149187,ENSG00000111642,ENSG00000111726,ENSG00000111481,ENSG00000107874,ENSG00000115866,ENSG00000143753,ENSG00000139726,ENSG00000136986,ENSG00000132002,ENSG00000087470,ENSG00000129518,ENSG00000141543…	87	8.81554e-10	1.49864e-09
VEZF1	0.491268	0.0138	CALML3,DSP,FXYD3,MIR205HG,PERP,S100A14,SFN,AK2,ANAPC5,ATIC,ATXN10,AUP1,BLVRA,BRI3,BRMS1,C19orf24,CBWD1,CCDC124,CCDC25,CCDC59,CCT2,CCT7,CD59,CD9,CEBPZ,CHCHD1,CHD4,CIR1,COPS6,COPZ1,CSTA,DARS,DEGS1,DENR,DERL1,DNAJB11,DNAJC19,DPM1,DPY30,DUT,EEF1G,EIF3L,EIF4A3,EIF4E2,EMC6,EMC7,EMG1,FDPS,FKBP3,G3BP1,GARS,GLRX3,GNB1,GSN,GTF2I,HADHA,HAX1,HDAC2,HDGF,HIST1H4C,HNRNPAB,HSD17B10,HSPBP1,HSPH1,IDH3B,IFNGR1,ILF2…	ENSG00000178363,ENSG00000096696,ENSG00000089356,ENSG00000230937,ENSG00000112378,ENSG00000189334,ENSG00000175793,ENSG00000004455,ENSG00000089053,ENSG00000138363,ENSG00000130638,ENSG00000115307,ENSG00000106605,ENSG00000164713,ENSG00000174744,ENSG00000228300,ENSG00000172785,ENSG00000007080,ENSG00000147419,ENSG00000133773,ENSG00000166226,ENSG00000135624,ENSG00000085063,ENSG00000010278,ENSG00000115816…	171	2.86483e-12	8.11702e-12
TBX15	0.490909	0.0138	ACADVL,AHCY,AHNAK,AK3,ALKBH7,ANAPC5,ANXA4,ASH1L,AUP1,BRI3,BRMS1,C22orf39,C9orf78,CAPRIN1,CBWD1,CCAR1,CCDC59,CCT2,CCT7,CD59,CELF1,CHD3,CHD4,CIR1,CLTC,CMAS,CNPY2,COPB1,COPS6,COPZ1,CTDNEP1,CUEDC2,DECR1,DNAJB1,DNAJB11,DPM1,DPY30,EAPP,EIF3B,EIF3L,EIF4B,EIF4EBP1,EMC4,EMG1,ERAP2,FDPS,FKBP4,G3BP1,GANAB,GGCT,GLO1,GLRX3,GPR108,GTF2F1,GYPC,H1FX,HADHA,HDAC2,HDGF,HEBP2,HIST1H4C,HNRNPA1L2,HNRNPAB,HNRNPUL1,HP1B…	ENSG00000072778,ENSG00000101444,ENSG00000124942,ENSG00000147853,ENSG00000125652,ENSG00000089053,ENSG00000196975,ENSG00000116539,ENSG00000115307,ENSG00000164713,ENSG00000174744,ENSG00000242259,ENSG00000136819,ENSG00000135387,ENSG00000172785,ENSG00000060339,ENSG00000133773,ENSG00000166226,ENSG00000135624,ENSG00000085063,ENSG00000149187,ENSG00000170004,ENSG00000111642,ENSG00000138433,ENSG00000141367…	172	2.90066e-10	5.52749e-10
SP3	0.477362	0.0184	FXYD3,PERP,AAMP,ACADVL,ACAP2,AFG3L2,AHNAK,AK2,AK3,AKAP9,AKR1A1,ALDH2,ALKBH7,ANAPC5,ANXA4,APEX1,APH1A,ARFGAP2,ARID5B,ARL1,ARL5A,ATP1B1,ATP2A2,ATP6AP2,ATRAID,AUP1,BAD,BLVRA,BRD4,BRIX1,BRMS1,C19orf24,C19orf48,C22orf39,C9orf78,CALU,CAPRIN1,CARHSP1,CBWD1,CCAR1,CCDC124,CCDC25,CCDC47,CCDC59,CCNB1IP1,CCT2,CCT7,CCZ1,CD151,CD46,CD59,CDC123,CDK12,CDK4,CDKN1A,CDV3,CEBPZ,CELF1,CENPW,CFDP1,CHCHD1,CHCHD3,CHD1,C…	ENSG00000089356,ENSG00000112378,ENSG00000127837,ENSG00000072778,ENSG00000114331,ENSG00000141385,ENSG00000124942,ENSG00000004455,ENSG00000147853,ENSG00000127914,ENSG00000117448,ENSG00000111275,ENSG00000125652,ENSG00000089053,ENSG00000196975,ENSG00000100823,ENSG00000117362,ENSG00000149182,ENSG00000150347,ENSG00000120805,ENSG00000162980,ENSG00000143153,ENSG00000174437,ENSG00000182220,ENSG00000138085…	518	3.88414e-21	1.65076e-20
PATZ1	0.476493	0.0184	ACADVL,ACAP2,AHNAK,AK2,AK3,ALDH2,ALKBH7,ANXA4,APH1A,ATP1B1,ATP6AP2,ATRAID,AUP1,BLVRA,BRD4,BRMS1,C19orf24,CALU,CAPRIN1,CBWD1,CCAR1,CCDC59,CCT2,CCT7,CD59,CELF1,CFDP1,CHD4,CIR1,COPZ1,CPNE1,CSTA,CTNNA1,DCAF7,DECR1,DEGS1,DENND4C,DENR,DERL1,DNAJB1,DNAJB11,DPM1,DUT,EIF3L,EIF4A3,EIF4E2,EIF4G1,EMC6,EMC7,FAM32A,FBXW5,FDPS,FGFR1OP2,FKBP3,FKBP4,FKBP5,FOXP1,G3BP1,GGCT,GRHPR,GSPT1,GTF2I,H1FX,HADHA,HAX1,HDAC2,H…	ENSG00000072778,ENSG00000114331,ENSG00000124942,ENSG00000004455,ENSG00000147853,ENSG00000111275,ENSG00000125652,ENSG00000196975,ENSG00000117362,ENSG00000143153,ENSG00000182220,ENSG00000138085,ENSG00000115307,ENSG00000106605,ENSG00000141867,ENSG00000174744,ENSG00000228300,ENSG00000128595,ENSG00000135387,ENSG00000172785,ENSG00000060339,ENSG00000133773,ENSG00000166226,ENSG00000135624,ENSG00000085063…	193	2.92632e-10	5.52749e-10
ZN281	0.473832	0.023	FXYD3,MIR205HG,PERP,S100A14,SFN,AK3,AKR1A1,ASAH1,ATP6AP1,BLVRA,BRI3,CD59,CD68,CD9,CDKN1A,DTX3L,FCGRT,GPNMB,GSN,HELZ2,HES1,HEXB,ICAM1,IFNGR1,KRT13,KRT17,KRT19,LAMP2,LIMS1,LRPAP1,MDK,MGST3,NUPR1,OGFR,ORMDL2,OS9,PLAUR,PLD3,PLGRKT,PML,RALA,RAP2B,RNF114,RRBP1,SPINT2,TMOD3,TSC22D1,UQCRC1,YBX3	ENSG00000089356,ENSG00000230937,ENSG00000112378,ENSG00000189334,ENSG00000175793,ENSG00000147853,ENSG00000117448,ENSG00000104763,ENSG00000071553,ENSG00000106605,ENSG00000164713,ENSG00000085063,ENSG00000129226,ENSG00000010278,ENSG00000124762,ENSG00000163840,ENSG00000104870,ENSG00000136235,ENSG00000148180,ENSG00000130589,ENSG00000114315,ENSG00000049860,ENSG00000090339,ENSG00000027697,ENSG00000171401…	49	0.000846572	0.00119931
ZN770	0.471572	0.023	FXYD3,MIR205HG,PERP,S100A14,SFN,AAMP,ACADVL,ACAP1,ACAP2,ACLY,ADH5,AFG3L2,AHCY,AHNAK,AK2,AK3,AKAP9,AKIRIN2,AKR1A1,ALKBH7,AMD1,ANAPC5,ANXA4,APEX1,APH1A,APMAP,APOBEC3G,APOL6,ARF3,ARF4,ARFGAP2,ARID5B,ARL1,ARL5A,ARPC1A,ASAH1,ASCC3,ASH1L,ASNA1,ATIC,ATP1B1,ATP2A2,ATP6AP1,ATP6AP2,ATRAID,ATXN10,AUP1,BAD,BBX,BCL7B,BLVRA,BLVRB,BNIP2,BPTF,BRD4,BRI3,BRIX1,BRMS1,C14orf119,C19orf24,C19orf48,C22orf39,C9orf78,CAP…	ENSG00000089356,ENSG00000230937,ENSG00000112378,ENSG00000189334,ENSG00000175793,ENSG00000127837,ENSG00000072778,ENSG00000072818,ENSG00000114331,ENSG00000131473,ENSG00000197894,ENSG00000141385,ENSG00000101444,ENSG00000124942,ENSG00000004455,ENSG00000147853,ENSG00000127914,ENSG00000135334,ENSG00000117448,ENSG00000125652,ENSG00000123505,ENSG00000089053,ENSG00000196975,ENSG00000100823,ENSG00000117362…	688	2.21338e-32	3.76274e-31
RARB	0.469699	0.023	KRT18,CCT2,CCT7,CD9,COPZ1,DUT,FDPS,FKBP5,G3BP1,HADHA,HDAC2,HNRNPAB,ILF2,KRT19,MLF2,MRPL18,MRPS34,NME1,NUPR1,PRMT1,RBBP4,SPINT2,STMN1,TCP1,TECR,TKT,VDAC3,XRN2	ENSG00000111057,ENSG00000166226,ENSG00000135624,ENSG00000010278,ENSG00000111481,ENSG00000128951,ENSG00000160752,ENSG00000096060,ENSG00000145907,ENSG00000084754,ENSG00000196591,ENSG00000197451,ENSG00000143621,ENSG00000171345,ENSG00000089693,ENSG00000112110,ENSG00000074071,ENSG00000239672,ENSG00000176046,ENSG00000126457,ENSG00000162521,ENSG00000167642,ENSG00000117632,ENSG00000120438,ENSG00000099797…	28	1.15627e-07	1.78697e-07
MAZ	0.46616	0.0276	ACADVL,ADH5,AHNAK,AK2,AMD1,ANXA4,APEX1,APH1A,ARF3,ASH1L,ATP6AP2,ATRAID,AUP1,BID,BLVRA,BLVRB,BNIP2,BPTF,BRD4,BRMS1,C14orf119,C19orf24,C1D,C9orf78,CALU,CAPRIN1,CBR1,CBWD1,CCAR1,CCDC124,CCDC59,CCT2,CCT7,CD2AP,CD59,CDC123,CDK4,CDK5RAP3,CEBPZ,CELF1,CENPW,CFDP1,CHCHD1,CHCHD3,CHD1,CIR1,CLTC,CMAS,CMSS1,CNOT2,CNP,CNPY2,COPA,COPS6,COPZ1,COX20,CPNE1,CTDNEP1,CYSTM1,DARS,DCAF7,DCTPP1,DDRGK1,DDX39A,DENR,DERL1,…	ENSG00000072778,ENSG00000197894,ENSG00000124942,ENSG00000004455,ENSG00000123505,ENSG00000196975,ENSG00000100823,ENSG00000117362,ENSG00000134287,ENSG00000116539,ENSG00000182220,ENSG00000138085,ENSG00000115307,ENSG00000015475,ENSG00000106605,ENSG00000090013,ENSG00000140299,ENSG00000171634,ENSG00000141867,ENSG00000174744,ENSG00000179933,ENSG00000228300,ENSG00000197223,ENSG00000136819,ENSG00000128595…	329	4.11535e-14	1.39922e-13
ZFX	0.465311	0.0322	ACADVL,ACAP2,AHNAK,AK2,AK3,ALKBH7,ANAPC5,ANXA4,APEX1,APH1A,ATP6AP2,ATRAID,AUP1,BLVRA,BRD4,BRMS1,C19orf24,C9orf78,CALU,CAPRIN1,CBWD1,CCAR1,CCDC25,CCDC47,CCDC59,CCT2,CCT7,CD59,CDK11A,CELF1,CFDP1,CHD4,CIR1,CKS1B,CLTC,COPS6,COPZ1,CPNE1,CSTA,CTNNA1,CUEDC2,DARS,DCAF7,DCTPP1,DDRGK1,DECR1,DENND4C,DENR,DERL1,DNAJB1,DNAJB11,DPM1,DPY30,DUT,ECHS1,EIF3L,EIF4A3,EIF4B,EIF4E2,EIF4G1,EMC4,EMC7,EXOSC8,FAM32A,FBXW5…	ENSG00000072778,ENSG00000114331,ENSG00000124942,ENSG00000004455,ENSG00000147853,ENSG00000125652,ENSG00000089053,ENSG00000196975,ENSG00000100823,ENSG00000117362,ENSG00000182220,ENSG00000138085,ENSG00000115307,ENSG00000106605,ENSG00000141867,ENSG00000174744,ENSG00000228300,ENSG00000136819,ENSG00000128595,ENSG00000135387,ENSG00000172785,ENSG00000060339,ENSG00000147419,ENSG00000108588,ENSG00000133773…	229	1.5007e-11	3.64456e-11
SP1	0.465262	0.0322	AAMP,ACADVL,ACAP2,ACBD6,ACLY,ADH5,ADK,AHCY,AHNAK,AK2,AKR1A1,ALKBH7,AMD1,ANAPC5,ANP32E,ANXA4,AP2B1,APEX1,APH1A,APMAP,APOL2,ARF3,ARFGAP2,ARL5A,ARPC1A,ASAH1,ASCC3,ASNA1,ATG13,ATP2A2,ATP6AP1,ATP6AP2,ATRAID,AUP1,BAD,BBX,BCL7B,BLVRA,BLVRB,BNIP2,BRD4,BRI3,BRMS1,C19orf24,C9orf78,CAPRIN1,CARHSP1,CBWD1,CCAR1,CCDC124,CCDC25,CCDC47,CCDC59,CCNC,CCS,CCT2,CCT7,CD46,CD59,CD68,CDC123,CDC40,CDC42EP3,CDK4,CDV3,CEBP…	ENSG00000127837,ENSG00000072778,ENSG00000114331,ENSG00000230124,ENSG00000131473,ENSG00000197894,ENSG00000156110,ENSG00000101444,ENSG00000124942,ENSG00000004455,ENSG00000117448,ENSG00000125652,ENSG00000123505,ENSG00000089053,ENSG00000143401,ENSG00000196975,ENSG00000006125,ENSG00000100823,ENSG00000117362,ENSG00000101474,ENSG00000128335,ENSG00000134287,ENSG00000149182,ENSG00000162980,ENSG00000241685…	504	5.68555e-29	4.83272e-28
SP2	0.464726	0.0322	AAK1,AAMP,ACADVL,ACBD6,ADK,AHCY,AHNAK,AK2,ALKBH7,AMD1,ANAPC5,ANXA4,APEX1,APH1A,APOL6,ARFGAP2,ARL5A,ASAH1,ASH1L,ATP2A2,ATP6AP1,AUP1,BAD,BLVRA,BRD4,BRI3,BRMS1,C19orf24,C9orf78,CAPRIN1,CARHSP1,CBWD1,CCAR1,CCDC124,CCDC25,CCDC59,CCL2,CCT2,CCT7,CD46,CD59,CD83,CDC123,CDK4,CDKN1A,CDV3,CEBPD,CELF1,CENPW,CHCHD1,CHCHD3,CHD1,CHD4,CHTOP,CIR1,CKS1B,CLDND1,CLPTM1,CLTC,CMAS,CMPK2,CNP,CNPY2,COA3,COPS5,COPS6,COPS8…	ENSG00000115977,ENSG00000127837,ENSG00000072778,ENSG00000230124,ENSG00000156110,ENSG00000101444,ENSG00000124942,ENSG00000004455,ENSG00000125652,ENSG00000123505,ENSG00000089053,ENSG00000196975,ENSG00000100823,ENSG00000117362,ENSG00000221963,ENSG00000149182,ENSG00000162980,ENSG00000104763,ENSG00000116539,ENSG00000174437,ENSG00000071553,ENSG00000115307,ENSG00000002330,ENSG00000106605,ENSG00000141867…	362	4.24013e-25	2.40274e-24
FLI1	0.811821	0	ARHGAP29,BCAM,GNG12,IRF6,ITGA2,KCTD1,KLF5,KRTCAP3,NAV2,PBX1,ROBO1,ANKRD65,ARL4A,CEBPD,CEP290,CLDN7,CNIH4,CTTN,ECHDC1,GOLGA7,GPR87,HIBCH,IPO5,ISYNA1,LAPTM4B,MAL2,MRPL37,NCKAP1,NDUFA9,NFIC,PHGDH,SDF2,SPATS2,TBPL1,TCTEX1D2,TGS1,TMA16,TMEM134,TMTC3,TWF1,URI1,USE1,ZNF581	ENSG00000137962,ENSG00000187244,ENSG00000172380,ENSG00000117595,ENSG00000164171,ENSG00000134504,ENSG00000102554,ENSG00000157992,ENSG00000166833,ENSG00000185630,ENSG00000169855,ENSG00000235098,ENSG00000122644,ENSG00000221869,ENSG00000198707,ENSG00000181885,ENSG00000143771,ENSG00000085733,ENSG00000093144,ENSG00000147533,ENSG00000138271,ENSG00000198130,ENSG00000065150,ENSG00000105655,ENSG00000104341…	43	0.580884	0.580884
SALL4	0.80117	0	ARHGAP29,BCAM,GNG12,IRF6,ITGA2,KCTD1,KRTCAP3,NAV2,PBX1,ROBO1,ABCA13,ADA,ADK,ANKRD65,AP3D1,CEBPD,CEP290,CLDN7,COPS3,CS,CTTN,DERA,GANAB,HAUS1,IPO5,ISYNA1,KCNK1,KITLG,LAPTM4B,MAL2,MAP2K2,MRPL37,NCKAP1,NFIC,NT5DC1,PAICS,PRNP,RHOBTB3,RNF167,SMAD5,SNCG,SPATS2,SRM,SRPK1,SSBP3,STK24,STOML2,TCF4,TCTEX1D2,TGS1,TWF1,URI1,USP33,ZNF480,ZNF581	ENSG00000137962,ENSG00000187244,ENSG00000172380,ENSG00000117595,ENSG00000164171,ENSG00000134504,ENSG00000157992,ENSG00000166833,ENSG00000185630,ENSG00000169855,ENSG00000179869,ENSG00000196839,ENSG00000156110,ENSG00000235098,ENSG00000065000,ENSG00000221869,ENSG00000198707,ENSG00000181885,ENSG00000141030,ENSG00000062485,ENSG00000085733,ENSG00000023697,ENSG00000089597,ENSG00000152240,ENSG00000065150…	55	0.0110255	0.02031
ZN263	0.800536	0	ACKR3,BCAM,GNG12,IRF6,ITGA2,KCTD1,KLF5,KRTCAP3,NAV2,PBX1,ABHD17C,ADA,AP3D1,APP,ARL1,ARL16,ARL4A,ATXN7L3B,BEX2,CALML3,CEBPD,CEP290,CKB,CMC1,COPRS,COX19,CRNDE,CSNK2A1,CTTN,DAZAP1,DDX42,ESRP1,GANAB,HIBCH,HIPK2,HMG20B,HSD17B12,ISYNA1,KITLG,LGALS8,LPAR6,MAL2,MAP2K2,MBD4,METTL8,MRPL37,NCKAP1,NELFCD,NFIA,NFIC,NT5DC1,PHGDH,PQBP1,RBBP8,RHOBTB3,SERTAD2,SMAD5,SRPK1,SSBP3,ST6GALNAC2,TAOK1,TCF4,TMPRSS4,UPF3A,…	ENSG00000144476,ENSG00000187244,ENSG00000172380,ENSG00000117595,ENSG00000164171,ENSG00000134504,ENSG00000102554,ENSG00000157992,ENSG00000166833,ENSG00000185630,ENSG00000136379,ENSG00000196839,ENSG00000065000,ENSG00000142192,ENSG00000120805,ENSG00000214087,ENSG00000122644,ENSG00000253719,ENSG00000133134,ENSG00000178363,ENSG00000221869,ENSG00000198707,ENSG00000166165,ENSG00000187118,ENSG00000172301…	67	0.0915338	0.125928
AP2D	0.799925	0	ARHGAP29,BCAM,GNG12,IRF6,ITGA2,KCTD1,KRTCAP3,NAV2,PBX1,ROBO1,ABCA13,ADA,ANKRD65,BCL2,C1orf122,C20orf27,CD40,CDC16,CEBPD,CEP290,CKB,COL4A2,CS,CTTN,CUX1,DAAM1,DAZAP1,EIF2AK4,EIF3B,ENDOV,FBXO21,GADD45A,GALNT2,GANAB,GMPS,HES1,HEXIM1,HIPK2,HSBP1L1,IRX3,ISYNA1,KCNK1,KRIT1,LAPTM4B,MAL2,MAP2K2,NCKAP1,NELFCD,NFIC,NT5DC1,NXT1,PHGDH,PKP1,PKP4,RBBP8,SNCG,SRPK1,ST6GALNAC2,STARD10,STK24,TCTEX1D2,TMTC3,TWF1,UBE…	ENSG00000137962,ENSG00000187244,ENSG00000172380,ENSG00000117595,ENSG00000164171,ENSG00000134504,ENSG00000157992,ENSG00000166833,ENSG00000185630,ENSG00000169855,ENSG00000179869,ENSG00000196839,ENSG00000235098,ENSG00000171791,ENSG00000197982,ENSG00000101220,ENSG00000101017,ENSG00000130177,ENSG00000221869,ENSG00000198707,ENSG00000166165,ENSG00000134871,ENSG00000062485,ENSG00000085733,ENSG00000257923…	68	0.104145	0.135003
ZN341	0.799411	0	ARHGAP29,BCAM,GNG12,IRF6,ITGA2,KRTCAP3,NAV2,PBX1,ABCA13,APP,ATXN10,BABAM1,BCL7A,CDC123,CEBPD,CTTN,DERA,EIF2AK4,GJB3,HIBCH,HIPK2,ID1,ISYNA1,LAPTM4B,NFIC,NUMA1,NXT1,PSMC3,RHOBTB3,SPATS2,STK24,STOML2,TBPL1,TCF4,TOP2A,TWF1	ENSG00000137962,ENSG00000187244,ENSG00000172380,ENSG00000117595,ENSG00000164171,ENSG00000157992,ENSG00000166833,ENSG00000185630,ENSG00000179869,ENSG00000142192,ENSG00000130638,ENSG00000105393,ENSG00000110987,ENSG00000151465,ENSG00000221869,ENSG00000085733,ENSG00000023697,ENSG00000128829,ENSG00000188910,ENSG00000198130,ENSG00000064393,ENSG00000125968,ENSG00000105655,ENSG00000104341,ENSG00000141905…	36	0.33688	0.368463
KLF6	0.792235	0	BCAM,GNG12,IRF6,ITGA2,KCTD1,KLF5,KRTCAP3,NAV2,PBX1,ADK,ANKRD65,ARL4A,ATG12,BABAM1,BAIAP2,BCL7A,BEX2,CALML3,CCDC14,CDC123,CDC16,CDCA7,CEBPD,CENPF,CENPH,CEP290,CKB,CLDN7,CNIH4,COPS3,COPS8,CSE1L,CSNK2A1,CTTN,DCTPP1,DDX27,DDX39A,DNAJC9,DTYMK,ESRP1,GADD45A,HAUS1,HDAC1,HES1,HIPK2,HMG20B,HOOK3,HTATSF1,IGF1R,ISYNA1,ITGB3BP,JOSD2,KCNK1,KIAA1217,KLHDC3,LAPTM4B,MAL2,MAP2K2,MCM7,MECOM,MRPL37,MZT1,NCKAP1,NFIC…	ENSG00000187244,ENSG00000172380,ENSG00000117595,ENSG00000164171,ENSG00000134504,ENSG00000102554,ENSG00000157992,ENSG00000166833,ENSG00000185630,ENSG00000156110,ENSG00000235098,ENSG00000122644,ENSG00000145782,ENSG00000105393,ENSG00000175866,ENSG00000110987,ENSG00000133134,ENSG00000178363,ENSG00000175455,ENSG00000151465,ENSG00000130177,ENSG00000144354,ENSG00000221869,ENSG00000117724,ENSG00000153044…	97	0.000445895	0.00195079
SMAD1	0.79136	0	ARHGAP29,BCAM,GNG12,IRF6,KCTD1,NAV2,ADK,ANKRD65,ASNSD1,ASPH,ATXN2,C1orf122,CCDC14,CEBPD,CEP290,CHCHD5,CKB,CLDN7,CS,CTTN,DERA,FAM200B,GCSH,GOPC,HES1,HMG20B,ISYNA1,MAP2K2,MRPL37,NARF,NCKAP1,NDN,NFIC,NT5DC1,PHGDH,PIGP,PKP1,PLEKHJ1,PPIF,PQBP1,QTRT1,RBBP8,RHOBTB3,SLC25A36,SLC39A6,SMAD5,SMARCC1,STK24,SUPT16H,TBPL1,TCTEX1D2,TGS1,TWF1,UXS1,WIPI2,ZNF511,ZNF581	ENSG00000137962,ENSG00000187244,ENSG00000172380,ENSG00000117595,ENSG00000134504,ENSG00000166833,ENSG00000156110,ENSG00000235098,ENSG00000138381,ENSG00000198363,ENSG00000204842,ENSG00000197982,ENSG00000175455,ENSG00000221869,ENSG00000198707,ENSG00000125611,ENSG00000166165,ENSG00000181885,ENSG00000062485,ENSG00000085733,ENSG00000023697,ENSG00000237765,ENSG00000140905,ENSG00000047932,ENSG00000114315…	57	0.0335348	0.0558913
VDR	0.784757	0	GNG12,IRF6,KCTD1,PBX1,ADA,ADK,ANKRD65,CCDC14,CTTN,HES1,MYO3B,NFIC,NME4,PDCD7,PTPRS,SND1,SPATS2,SSBP3,TMED4,USE1	ENSG00000172380,ENSG00000117595,ENSG00000134504,ENSG00000185630,ENSG00000196839,ENSG00000156110,ENSG00000235098,ENSG00000175455,ENSG00000085733,ENSG00000114315,ENSG00000071909,ENSG00000141905,ENSG00000103202,ENSG00000090470,ENSG00000105426,ENSG00000197157,ENSG00000123352,ENSG00000157216,ENSG00000158604,ENSG00000053501	20	0.00913461	0.0177617
WT1	0.783165	0	ACKR3,ARHGAP29,BCAM,GNG12,IRF6,ITGA2,KCTD1,KRTCAP3,NAV2,PBX1,ROBO1,ABHD17C,ADA,ADK,AGFG1,AGRN,AHI1,ALDH9A1,ANAPC15,ANKRD65,AP3D1,APP,ARL16,ARL4A,ARNT2,ATP2A2,ATXN7L3B,BABAM1,BCL2,BEX2,BRMS1,C12orf65,C15orf61,C1orf122,C20orf27,C5orf24,C8orf33,CACUL1,CALML3,CASP3,CCDC14,CCDC167,CCDC47,CCZ1,CEBPD,CEBPG,CELF1,CENPF,CEP290,CHCHD3,CHD1,CHRAC1,CKB,CLDN7,CLDND1,CLIP1,CLPTM1,CMC1,CNIH4,COASY,COL4A2,COPRS,…	ENSG00000144476,ENSG00000137962,ENSG00000187244,ENSG00000172380,ENSG00000117595,ENSG00000164171,ENSG00000134504,ENSG00000157992,ENSG00000166833,ENSG00000185630,ENSG00000169855,ENSG00000136379,ENSG00000196839,ENSG00000156110,ENSG00000173744,ENSG00000188157,ENSG00000135541,ENSG00000143149,ENSG00000110200,ENSG00000235098,ENSG00000065000,ENSG00000142192,ENSG00000214087,ENSG00000122644,ENSG00000172379…	248	0.0277881	0.0486292
SP1	0.781633	0	ACKR3,ARHGAP29,BCAM,GNG12,IRF6,ITGA2,KCTD1,KLF5,KRTCAP3,MEG3,NAV2,PBX1,ROBO1,ABHD17C,ABI2,ACBD3,ACBD6,ADA,ADAM23,ADK,AGO3,AGRN,AIG1,ALDH9A1,ANAPC15,ANKRD10,ANKRD65,AP3D1,APP,ARF5,ARHGEF12,ARL1,ARL16,ARL4A,ARNT2,ASPH,ATG5,ATP2A2,ATXN10,ATXN2,ATXN7L3B,AURKB,BABAM1,BAIAP2,BCL2,BCL7A,BEX2,BIRC5,BMP7,C15orf61,C17orf49,C1orf122,C1orf52,C20orf27,C5orf24,CALML3,CALU,CCDC47,CCNA2,CCNB1IP1,CDC123,CDC16,CDC…	ENSG00000144476,ENSG00000137962,ENSG00000187244,ENSG00000172380,ENSG00000117595,ENSG00000164171,ENSG00000134504,ENSG00000102554,ENSG00000157992,ENSG00000214548,ENSG00000166833,ENSG00000185630,ENSG00000169855,ENSG00000136379,ENSG00000138443,ENSG00000182827,ENSG00000230124,ENSG00000196839,ENSG00000114948,ENSG00000156110,ENSG00000126070,ENSG00000188157,ENSG00000146416,ENSG00000143149,ENSG00000110200…	394	0.00586339	0.0136813
E2F6	0.781038	0	BCAM,GNG12,IRF6,KCTD1,KRTCAP3,ABI2,ACOT13,ADA,AFTPH,ANKRD65,ARL1,BABAM1,C12orf65,C20orf27,CCDC47,CEBPD,CEP135,CHCHD6,COL27A1,CSNK2A1,CSRP1,CTBP2,CTDSP2,CTTN,CUX1,DCTD,DRAM1,DYNC1H1,EIF4EBP2,ENDOV,ERV3-1,ESRP1,FOXK1,FYTTD1,GJB5,HAUS1,HIPK2,IGF1R,IGF2BP3,ISYNA1,JOSD2,KIAA0100,KPNA2,LINC00958,MAP2K2,MIB1,MKI67,MKLN1,MRPS7,MYO3B,NELFCD,NOC2L,NOLC1,NPLOC4,OPTN,PDCD11,PIGP,PKP1,PKP4,PLEKHJ1,PM20D2,PRC1…	ENSG00000187244,ENSG00000172380,ENSG00000117595,ENSG00000134504,ENSG00000157992,ENSG00000138443,ENSG00000112304,ENSG00000196839,ENSG00000119844,ENSG00000235098,ENSG00000120805,ENSG00000105393,ENSG00000130921,ENSG00000101220,ENSG00000108588,ENSG00000221869,ENSG00000174799,ENSG00000159685,ENSG00000196739,ENSG00000101266,ENSG00000159176,ENSG00000175029,ENSG00000175215,ENSG00000085733,ENSG00000257923…	86	0.283403	0.319971
MAZ	0.778479	0	ACKR3,ARHGAP29,BCAM,GNG12,IRF6,ITGA2,KCTD1,KLF5,KRTCAP3,NAV2,PBX1,ROBO1,ABCA13,ABI2,ACBD6,ACIN1,ACOT13,ADA,ADK,ADNP,AHCYL1,AHSA1,AIG1,AIP,AKR7A2,ALDH16A1,ANKRD10,ANKRD65,ARF5,ARHGEF12,ARL1,ARL16,ARL4A,ARNT2,ASNSD1,ASPH,ATN1,ATP2A2,ATP6AP1,ATXN10,ATXN2,ATXN7L3B,BABAM1,BASP1,BCL2,BCL2L12,BCL7A,BCL7C,BEX2,BLOC1S6,BRMS1,C12orf65,C15orf61,C1orf122,C1orf131,C1orf35,C20orf27,CACUL1,CALML3,CCDC47,CCDC66,…	ENSG00000144476,ENSG00000137962,ENSG00000187244,ENSG00000172380,ENSG00000117595,ENSG00000164171,ENSG00000134504,ENSG00000102554,ENSG00000157992,ENSG00000166833,ENSG00000185630,ENSG00000169855,ENSG00000179869,ENSG00000138443,ENSG00000230124,ENSG00000100813,ENSG00000112304,ENSG00000196839,ENSG00000156110,ENSG00000101126,ENSG00000168710,ENSG00000100591,ENSG00000146416,ENSG00000110711,ENSG00000053371…	388	0.000789487	0.00307023
KLF12	0.778071	0	ACKR3,BCAM,GNG12,IRF6,ITGA2,KCTD1,KRTCAP3,NAV2,AKR7A2,ANKRD10,AP3D1,APP,ARL16,ARL2BP,ARL4A,ARNT2,ATXN2,BCL2,BRI3BP,BRMS1,C19orf25,CCDC14,CCDC47,CD2AP,CEBPD,CELF1,CEP135,CHCHD5,CKB,CLDN7,CLDND1,CNIH4,COPRS,COPS8,COX19,CPD,CRNDE,CS,CSE1L,CTDSP2,CTTN,CUX1,DAZAP1,DCTPP1,DERA,DESI2,DNAJB11,DNAJC9,DRAM1,DTYMK,DYNC1H1,FAM45A,FDXR,GANAB,GMNN,HAUS1,HDAC1,HIBCH,HIPK2,HMG20B,HNRNPUL2,ICOSLG,ID1,IDH3G,IFT20,…	ENSG00000144476,ENSG00000187244,ENSG00000172380,ENSG00000117595,ENSG00000164171,ENSG00000134504,ENSG00000157992,ENSG00000166833,ENSG00000053371,ENSG00000088448,ENSG00000065000,ENSG00000142192,ENSG00000214087,ENSG00000102931,ENSG00000122644,ENSG00000172379,ENSG00000204842,ENSG00000171791,ENSG00000184992,ENSG00000174744,ENSG00000119559,ENSG00000175455,ENSG00000108588,ENSG00000198087,ENSG00000221869…	152	0.0520752	0.0792449
ZFX	0.777992	0	ACKR3,ARHGAP29,BCAM,GNG12,IRF6,ITGA2,KCTD1,KLF5,KRTCAP3,MEG3,NAV2,PBX1,ROBO1,ABCA13,ABHD11,ABHD17C,ADA,ADK,AFG3L2,AFTPH,AGFG1,AGRN,AIG1,AKT1S1,ALDH16A1,ANKLE2,ANKRD10,ANKRD65,AP3D1,APMAP,APP,ARFGEF1,ARL1,ARL16,ARL2BP,ARL4A,ARNT2,ASPH,ASXL1,ATG5,ATP2A2,ATP6V1E1,ATXN10,ATXN2,ATXN7L3B,BABAM1,BCAS4,BCAT2,BCL2,BCL7A,BECN1,BEX2,BRI3BP,BRMS1,C15orf61,C19orf25,C1orf122,C20orf27,C5orf24,C7orf50,CACUL1,CAL…	ENSG00000144476,ENSG00000137962,ENSG00000187244,ENSG00000172380,ENSG00000117595,ENSG00000164171,ENSG00000134504,ENSG00000102554,ENSG00000157992,ENSG00000214548,ENSG00000166833,ENSG00000185630,ENSG00000169855,ENSG00000179869,ENSG00000106077,ENSG00000136379,ENSG00000196839,ENSG00000156110,ENSG00000141385,ENSG00000119844,ENSG00000173744,ENSG00000188157,ENSG00000146416,ENSG00000204673,ENSG00000161618…	447	1.11317e-05	9.74026e-05
VEZF1	0.77789	0	ACKR3,ARHGAP29,BCAM,GNG12,IRF6,ITGA2,KCTD1,KLF5,KRTCAP3,MEG3,NAV2,PBX1,ROBO1,ABCA13,ABHD17C,ACBD6,ACOT13,ADA,ADAM23,ADK,AFTPH,AGO3,AHCYL1,AHI1,AIG1,ALDH3A2,ANKRD10,ANKRD65,AP3D1,APMAP,ARF4,ARFGEF1,ARL1,ARL16,ARL2BP,ARL4A,ARNT2,ASPH,ATP2A2,BABAM1,BCL2,BEX2,BMP7,BNIP2,BRI3BP,BRMS1,C12orf65,C19orf25,C1orf122,C1orf131,C20orf27,C5orf24,C8orf33,CACUL1,CALML3,CCDC14,CCDC47,CD70,CDC123,CDCA7,CDK1,CEBPD,C…	ENSG00000144476,ENSG00000137962,ENSG00000187244,ENSG00000172380,ENSG00000117595,ENSG00000164171,ENSG00000134504,ENSG00000102554,ENSG00000157992,ENSG00000214548,ENSG00000166833,ENSG00000185630,ENSG00000169855,ENSG00000179869,ENSG00000136379,ENSG00000230124,ENSG00000112304,ENSG00000196839,ENSG00000114948,ENSG00000156110,ENSG00000119844,ENSG00000126070,ENSG00000168710,ENSG00000135541,ENSG00000146416…	369	0.00111674	0.00355328
AP2B	0.775891	0	GNG12,IRF6,ITGA2,PBX1,ROBO1,CEBPD,CS,CSNK2A1,CUX1,DCTD,EIF2AK4,HES1,HEXIM1,HIPK2,JOSD2,MAP2K2,MRPL37,NFIC,NXT1,PAICS,SFT2D2,SLC25A36,SMAD5,SPATS2,TMTC3,UPF3A,WIPI2,ZC3H8	ENSG00000172380,ENSG00000117595,ENSG00000164171,ENSG00000185630,ENSG00000169855,ENSG00000221869,ENSG00000062485,ENSG00000101266,ENSG00000257923,ENSG00000129187,ENSG00000128829,ENSG00000114315,ENSG00000186834,ENSG00000064393,ENSG00000161677,ENSG00000126934,ENSG00000116221,ENSG00000141905,ENSG00000132661,ENSG00000128050,ENSG00000213064,ENSG00000114120,ENSG00000113658,ENSG00000123352,ENSG00000139324…	28	0.0470354	0.0748291
SP4	0.77487	0	BCAM,IRF6,ITGA2,ABHD11,ADK,ANKRD65,BABAM1,BEX2,CCDC14,CCDC47,CEBPD,CEP290,CHCHD6,CLDN7,CS,DBF4,DCTD,DERA,EFCAB14,ESRP1,FBXO9,GANAB,GIGYF2,GJB3,GPATCH8,HAUS1,HIPK2,IPO5,ISYNA1,ITGB3BP,KARS,LYRM2,MAL2,MAP2K2,MRPL37,MRPS23,NARF,NCKAP1,NELFCD,NFIC,NOLC1,NT5DC1,PDS5B,PPIF,PQBP1,QTRT1,RHOBTB3,RICTOR,SERINC3,SLC25A36,SMARCC1,SND1,SNRNP200,SPATS2,SRM,SSBP3,STOML2,SUPT16H,TCTEX1D2,TGS1,TUBGCP2,TWF1,UBE2G1…	ENSG00000187244,ENSG00000117595,ENSG00000164171,ENSG00000106077,ENSG00000156110,ENSG00000235098,ENSG00000105393,ENSG00000133134,ENSG00000175455,ENSG00000108588,ENSG00000221869,ENSG00000198707,ENSG00000159685,ENSG00000181885,ENSG00000062485,ENSG00000006634,ENSG00000129187,ENSG00000023697,ENSG00000159658,ENSG00000104413,ENSG00000112146,ENSG00000089597,ENSG00000204120,ENSG00000188910,ENSG00000186566…	68	0.000975703	0.00341496
KLF3	0.773693	0	BCAM,GNG12,IRF6,ITGA2,KCTD1,KRTCAP3,NAV2,PBX1,ADA,ADK,AHCYL1,AIP,AKAP1,ANKRD10,ANKRD65,ARL6IP6,ASPH,ATG5,ATP2A2,ATXN10,BLOC1S6,BRMS1,C12orf65,C19orf25,C20orf27,C5orf24,CALU,CAPN1,CCDC14,CCDC47,CEBPD,CENPF,CEP57,CHCHD3,CHCHD6,CHRAC1,CHST15,CLDN7,CLPTM1,COASY,COL27A1,COPS8,CS,CSNK1G3,CTDSP2,CTTN,DAZAP1,DBF4,DCTD,DDX27,DDX42,DDX54,DERA,DHX40,DNAJC9,DNM1L,EDARADD,EFCAB14,EIF3B,ELK4,FAM136A,FAM200B,FI…	ENSG00000187244,ENSG00000172380,ENSG00000117595,ENSG00000164171,ENSG00000134504,ENSG00000157992,ENSG00000166833,ENSG00000185630,ENSG00000196839,ENSG00000156110,ENSG00000168710,ENSG00000110711,ENSG00000121057,ENSG00000088448,ENSG00000235098,ENSG00000177917,ENSG00000198363,ENSG00000057663,ENSG00000174437,ENSG00000130638,ENSG00000104164,ENSG00000174744,ENSG00000130921,ENSG00000119559,ENSG00000101220…	179	0.00273797	0.00684492
KLF16	0.772605	0	IRF6,ITGA2,NAV2,PBX1,ANKRD65,CEBPD,CEP290,CLDN7,CNIH4,CRK,DDX27,EEF1E1,EIF2AK4,HIGD1A,HIPK2,HMG20B,HTATSF1,IPO5,ISYNA1,MCTS1,MRPL37,NCKAP1,NFIC,NOLC1,PAICS,PPA2,RHOBTB3,SLC25A36,SMAD5,SRM,STOML2,SUPT16H,TCTEX1D2,TGS1,UPF3A,URI1,WIPI2,XRRA1	ENSG00000117595,ENSG00000164171,ENSG00000166833,ENSG00000185630,ENSG00000235098,ENSG00000221869,ENSG00000198707,ENSG00000181885,ENSG00000143771,ENSG00000167193,ENSG00000124228,ENSG00000124802,ENSG00000128829,ENSG00000181061,ENSG00000064393,ENSG00000064961,ENSG00000102241,ENSG00000065150,ENSG00000105655,ENSG00000232119,ENSG00000116221,ENSG00000061676,ENSG00000141905,ENSG00000166197,ENSG00000128050…	38	0.000358629	0.00179314
PATZ1	0.771524	0	ACKR3,ARHGAP29,BCAM,GNG12,IRF6,ITGA2,KCTD1,KLF5,KRTCAP3,NAV2,PBX1,ROBO1,ABCA13,ABHD11,ABHD17C,ABI2,ACBD3,ACBD6,ACOT13,ADA,ADIPOR1,ADK,ADNP,AGFG1,AGO3,AGRN,AHCYL1,AHI1,AIG1,AIP,AKR7A2,AKT1S1,ANAPC13,ANKRD65,AP3D1,APOE,APP,ARHGAP5,ARL1,ARL16,ARL4A,ARNT2,ASPH,ATAD2,ATG12,ATP2A2,ATP6AP1,ATP6V1E1,ATXN10,ATXN2,ATXN7L3B,BABAM1,BAIAP2,BCAS4,BCCIP,BCL2,BCL2L12,BCL7A,BECN1,BEX2,BIRC5,BNIP2,BOD1,BRCA1,BRMS1…	ENSG00000144476,ENSG00000137962,ENSG00000187244,ENSG00000172380,ENSG00000117595,ENSG00000164171,ENSG00000134504,ENSG00000102554,ENSG00000157992,ENSG00000166833,ENSG00000185630,ENSG00000169855,ENSG00000179869,ENSG00000106077,ENSG00000136379,ENSG00000138443,ENSG00000182827,ENSG00000230124,ENSG00000112304,ENSG00000196839,ENSG00000159346,ENSG00000156110,ENSG00000101126,ENSG00000173744,ENSG00000126070…	531	4.88523e-06	5.69944e-05
RXRA	0.771454	0	BCAM,IRF6,NAV2,PBX1,ACBD6,ANKRD65,BABAM1,BRMS1,CALCOCO2,CCDC14,CDC123,CLDN7,COPS3,COPS8,COX19,CSE1L,DDOST,DERA,FBXO9,GNL3,HIBCH,HIPK2,HMG20B,HUWE1,IPO5,ISYNA1,JOSD2,MAL2,MAP2K2,MCTS1,MRPL37,MRPL43,MRPS23,MZT1,NDUFA9,NELFCD,NFIC,NOLC1,NT5DC1,NUP62,ORAI2,PAICS,PDCD11,PHGDH,PKP1,PSMD9,RBBP8,SMIM20,SPATS2,SRM,STOML2,TCTEX1D2,TGS1,TMEM205,UPF3A,VPS26A,WIPI2	ENSG00000187244,ENSG00000117595,ENSG00000166833,ENSG00000185630,ENSG00000230124,ENSG00000235098,ENSG00000105393,ENSG00000174744,ENSG00000136436,ENSG00000175455,ENSG00000151465,ENSG00000181885,ENSG00000141030,ENSG00000198612,ENSG00000240230,ENSG00000124207,ENSG00000244038,ENSG00000023697,ENSG00000112146,ENSG00000163938,ENSG00000198130,ENSG00000064393,ENSG00000064961,ENSG00000086758,ENSG00000065150…	57	0.00814953	0.0167785
E2F7	0.770581	0	ARHGAP29,GNG12,IRF6,CLDN7,CNIH4,ECHDC1,GOLGA7,GPR87,HIBCH,HIPK2,IPO5,ISYNA1,JOSD2,MRPL37,NCKAP1,NDUFA9,NT5DC1,NXT1,RAB9A,STOML2,TGS1,TMEM134	ENSG00000137962,ENSG00000172380,ENSG00000117595,ENSG00000181885,ENSG00000143771,ENSG00000093144,ENSG00000147533,ENSG00000138271,ENSG00000198130,ENSG00000064393,ENSG00000065150,ENSG00000105655,ENSG00000161677,ENSG00000116221,ENSG00000061676,ENSG00000139180,ENSG00000178425,ENSG00000132661,ENSG00000123595,ENSG00000165283,ENSG00000137574,ENSG00000172663	22	0.248222	0.289592
PITX2	0.769954	0.0052	ACKR3,ARHGAP29,IRF6,PBX1,ABHD11,ABHD17C,ADA,AIP,AKAP1,ALDH16A1,ALDH1A1,ANKIB1,ANKLE2,ANKRD65,AP3D1,ARL1,ARL4A,ASPM,ATG5,ATXN7L3B,AURKB,BABAM1,BCAS4,BCAT2,BCL7A,BECN1,C19orf25,C1orf122,C1orf35,C5orf24,C7orf50,CAPN1,CCDC14,CCZ1,CD40,CD70,CDK1,CDK11A,CDK2AP2,CEBPD,CENPH,CENPW,CEP290,CFDP1,CHCHD6,CKB,CLK1,CLPTM1,CNIH4,CNPY3,COASY,COMMD2,COMMD7,CRK,CSE1L,CSNK1D,CSNK2A1,CTDNEP1,CTDSP2,CTNND1,DDX27,DERA…	ENSG00000144476,ENSG00000137962,ENSG00000117595,ENSG00000185630,ENSG00000106077,ENSG00000136379,ENSG00000196839,ENSG00000110711,ENSG00000121057,ENSG00000161618,ENSG00000165092,ENSG00000001629,ENSG00000176915,ENSG00000235098,ENSG00000065000,ENSG00000120805,ENSG00000122644,ENSG00000066279,ENSG00000057663,ENSG00000253719,ENSG00000178999,ENSG00000105393,ENSG00000124243,ENSG00000105552,ENSG00000110987…	213	0.00809224	0.0167785
SP3	0.767809	0.0052	ACKR3,ARHGAP29,BCAM,GNG12,IRF6,ITGA2,KCTD1,KRTCAP3,NAV2,PBX1,ROBO1,ABCA13,ABHD11,ABHD17C,ABI1,ACBD6,ACOT13,ADA,ADK,ADPGK,AFG3L2,AFTPH,AGO3,AGRN,AHCYL1,AHI1,AIMP2,AIP,AKAP1,AKR7A2,ALDH16A1,ALDH9A1,ALKBH2,ANKLE2,ANKRD10,ANKRD65,AP3D1,APP,ARFGEF1,ARID3A,ARL16,ARL4A,ARL6IP6,ARNT2,ASPH,ASXL1,ATAD2,ATG5,ATP2A2,ATP6V1E1,ATXN10,ATXN2,ATXN7L3B,BABAM1,BASP1,BCAT2,BCL2,BCL2L12,BCL7A,BEX2,BLOC1S6,BNIP2,BNIP3…	ENSG00000144476,ENSG00000137962,ENSG00000187244,ENSG00000172380,ENSG00000117595,ENSG00000164171,ENSG00000134504,ENSG00000157992,ENSG00000166833,ENSG00000185630,ENSG00000169855,ENSG00000179869,ENSG00000106077,ENSG00000136379,ENSG00000136754,ENSG00000230124,ENSG00000112304,ENSG00000196839,ENSG00000156110,ENSG00000159322,ENSG00000141385,ENSG00000119844,ENSG00000126070,ENSG00000188157,ENSG00000168710…	611	7.49542e-05	0.000437233
THA	0.765635	0.0052	IRF6,KRTCAP3,NAV2,ADA,ANKRD65,CCDC47,CKB,CNIH4,COL4A2,CSE1L,CTTN,DDX27,GNA15,GRSF1,HBS1L,KCNK1,MCM7,MRPL37,MZT1,NFIC,NOLC1,NT5DC1,PQBP1,PYCR2,SRM,SSBP3,STK24,TMA16,TMEM134,UBE2G1,UPF3A,WIPI2,ZNF581	ENSG00000117595,ENSG00000157992,ENSG00000166833,ENSG00000196839,ENSG00000235098,ENSG00000108588,ENSG00000166165,ENSG00000143771,ENSG00000134871,ENSG00000124207,ENSG00000085733,ENSG00000124228,ENSG00000060558,ENSG00000132463,ENSG00000112339,ENSG00000135750,ENSG00000166508,ENSG00000116221,ENSG00000204899,ENSG00000141905,ENSG00000166197,ENSG00000178425,ENSG00000102103,ENSG00000143811,ENSG00000116649…	33	0.00157582	0.00424258
TBX15	0.764709	0.0052	BCAM,GNG12,IRF6,ITGA2,KCTD1,KRTCAP3,NAV2,PBX1,ABCE1,ACIN1,ACOT13,ADA,ADK,AHSA1,AIP,ANKRD65,ARL16,ATN1,ATXN10,BABAM1,BASP1,BCL2L12,BCL7C,BRMS1,C1orf131,C20orf27,CACUL1,CCDC47,CCDC66,CD40,CDC27,CDCA7,CDK11A,CDK2AP2,CEBPD,CENPF,CHRAC1,CKB,CLDN7,CNIH4,COA6,COL4A2,COPS8,COX19,CRIPT,CSNK2A1,CTTN,CUX1,DAZAP1,DBF4,DCTPP1,DDX27,DERA,DHX40,DNAJC9,DNPEP,DNTTIP1,DTD1,DTYMK,EFCAB14,EIF2AK4,FAIM,FAM136A,FBXO9,…	ENSG00000187244,ENSG00000172380,ENSG00000117595,ENSG00000164171,ENSG00000134504,ENSG00000157992,ENSG00000166833,ENSG00000185630,ENSG00000164163,ENSG00000100813,ENSG00000112304,ENSG00000196839,ENSG00000156110,ENSG00000100591,ENSG00000110711,ENSG00000235098,ENSG00000214087,ENSG00000111676,ENSG00000130638,ENSG00000105393,ENSG00000176788,ENSG00000126453,ENSG00000099385,ENSG00000174744,ENSG00000143633…	192	0.00136677	0.00398642
BHA15	0.764247	0.0104	ARHGAP29,BCAM,ITGA2,NAV2,AFG3L2,ANKRD65,CCDC47,CEP290,CTDSP2,GADD45A,GANAB,HIBCH,HMG20B,ICOSLG,NFIC,NT5DC1,NXT1,PIGX,PLEKHJ1,RHOBTB3,SRM,STK24,TGS1,URI1	ENSG00000137962,ENSG00000187244,ENSG00000164171,ENSG00000166833,ENSG00000141385,ENSG00000235098,ENSG00000108588,ENSG00000198707,ENSG00000175215,ENSG00000116717,ENSG00000089597,ENSG00000198130,ENSG00000064961,ENSG00000160223,ENSG00000141905,ENSG00000178425,ENSG00000132661,ENSG00000163964,ENSG00000104886,ENSG00000164292,ENSG00000116649,ENSG00000102572,ENSG00000137574,ENSG00000105176	24	0.514752	0.545949
IRF3	0.763945	0.0104	ARHGAP29,GNG12,IRF6,KCTD1,BEX2,CLDN7,HMG20B,IPO5,ISYNA1,LAPTM4B,MAP2K2,SRPK1,TBPL1,URI1	ENSG00000137962,ENSG00000172380,ENSG00000117595,ENSG00000134504,ENSG00000133134,ENSG00000181885,ENSG00000064961,ENSG00000065150,ENSG00000105655,ENSG00000104341,ENSG00000126934,ENSG00000096063,ENSG00000028839,ENSG00000105176	14	0.218913	0.264206
PLAL1	0.763846	0.0104	ITGA2,KCTD1,ROBO1,ANKRD65,CEBPD,EIF2AK4,GPNMB,HES1,HIPK2,ISYNA1,PDCD11,SMAD5	ENSG00000164171,ENSG00000134504,ENSG00000169855,ENSG00000235098,ENSG00000221869,ENSG00000128829,ENSG00000136235,ENSG00000114315,ENSG00000064393,ENSG00000105655,ENSG00000148843,ENSG00000113658	12	0.565295	0.580884
SP2	0.763307	0.0104	ACKR3,ARHGAP29,BCAM,GNG12,IRF6,ITGA2,KCTD1,KLF5,KRTCAP3,NAV2,PBX1,ROBO1,ABHD17C,ABI1,ABI2,ACBD6,ACIN1,ACOT13,ADA,ADK,ADNP,ADPGK,AFTPH,AGFG1,AGO3,AGRN,AHCYL1,AHI1,AHSA1,AIDA,AIP,AKR7A2,ANAPC7,ANKLE2,ANKRD10,ANKRD29,ANKRD65,AP3D1,APP,ARL1,ARL16,ARL2BP,ARL4A,ASNSD1,ASPH,ATG5,ATP2A2,ATP6V1E1,ATXN10,ATXN2,ATXN7L3B,B4GALT5,BABAM1,BASP1,BCAT2,BCCIP,BCL2,BCL2L12,BEX2,BIRC5,BNIP2,BOD1L1,BRI3BP,BRMS1,C12or…	ENSG00000144476,ENSG00000137962,ENSG00000187244,ENSG00000172380,ENSG00000117595,ENSG00000164171,ENSG00000134504,ENSG00000102554,ENSG00000157992,ENSG00000166833,ENSG00000185630,ENSG00000169855,ENSG00000136379,ENSG00000136754,ENSG00000138443,ENSG00000230124,ENSG00000100813,ENSG00000112304,ENSG00000196839,ENSG00000156110,ENSG00000101126,ENSG00000159322,ENSG00000119844,ENSG00000173744,ENSG00000126070…	595	1.53669e-09	5.3784e-08
ZN770	0.763087	0.0104	ACKR3,ARHGAP29,BCAM,GNG12,IRF6,ITGA2,KCTD1,KLF5,KRTCAP3,MEG3,NAV2,PBX1,ROBO1,ABCA13,ABHD11,ABHD17C,ABI2,ACBD3,ACBD6,ACOT13,ADA,ADK,ADNP,AFG3L2,AGRN,AHI1,AHSA1,AIDA,AIP,AKAP1,AKR7A2,ALDH16A1,ALKBH2,ANKIB1,ANKLE2,ANKRD10,ANKRD29,ANKRD65,AP3D1,APMAP,APP,ARF5,ARFGEF1,ARHGEF12,ARID3A,ARL1,ARL16,ARL2BP,ARL4A,ARL6IP6,ARNT2,ASCC3,ASPH,ASPM,ASXL1,ATAD2,ATG5,ATP2A2,ATP6V1E1,ATXN10,ATXN2,ATXN7L3B,BABAM1,BAI…	ENSG00000144476,ENSG00000137962,ENSG00000187244,ENSG00000172380,ENSG00000117595,ENSG00000164171,ENSG00000134504,ENSG00000102554,ENSG00000157992,ENSG00000214548,ENSG00000166833,ENSG00000185630,ENSG00000169855,ENSG00000179869,ENSG00000106077,ENSG00000136379,ENSG00000138443,ENSG00000182827,ENSG00000230124,ENSG00000112304,ENSG00000196839,ENSG00000156110,ENSG00000101126,ENSG00000141385,ENSG00000188157…	734	7.7196e-09	1.35093e-07
ANDR	0.763028	0.0104	ARHGAP29,IRF6,KCTD1,ACBD6,CLDN7,CTTN,MAP2K2,NCKAP1,NT5DC1,PRNP,RBBP6	ENSG00000137962,ENSG00000117595,ENSG00000134504,ENSG00000230124,ENSG00000181885,ENSG00000085733,ENSG00000126934,ENSG00000061676,ENSG00000178425,ENSG00000171867,ENSG00000122257	11	0.0935466	0.125928
CPEB1	0.762306	0.0104	ACKR3,ARHGAP29,BCAM,GNG12,IRF6,ITGA2,KCTD1,NAV2,PBX1,ROBO1,ABCA13,ABHD11,ABHD17C,ACBD3,ACBD6,ADA,ADK,ADPGK,AIP,AKAP1,ALDH16A1,ALDH1A1,AP3D1,APP,ARHGAP5,ARL1,ARL2BP,ARL4A,ARNT2,ASPM,ASXL1,ATAD2,ATG5,ATP6V1E1,AURKB,BABAM1,BASP1,BCAS4,BCAT2,BCL7A,BECN1,BEX2,BIRC5,BMS1,BNIP2,BRMS1,C12orf65,C19orf25,C1orf122,C7orf50,CALCOCO2,CCDC14,CCDC167,CCDC47,CCDC66,CCDC90B,CCNB1IP1,CCNB2,CCNG1,CCZ1,CD40,CD70,CDC1…	ENSG00000144476,ENSG00000137962,ENSG00000187244,ENSG00000172380,ENSG00000117595,ENSG00000164171,ENSG00000134504,ENSG00000166833,ENSG00000185630,ENSG00000169855,ENSG00000179869,ENSG00000106077,ENSG00000136379,ENSG00000182827,ENSG00000230124,ENSG00000196839,ENSG00000156110,ENSG00000159322,ENSG00000110711,ENSG00000121057,ENSG00000161618,ENSG00000165092,ENSG00000065000,ENSG00000142192,ENSG00000100852…	359	6.00367e-05	0.000420257
ESR2	0.754055	0.0416	BCAM,GNG12,IRF6,ITGA2,PBX1,CEBPD,NFATC3,NFIC,SPATS2,URI1	ENSG00000187244,ENSG00000172380,ENSG00000117595,ENSG00000164171,ENSG00000185630,ENSG00000221869,ENSG00000072736,ENSG00000141905,ENSG00000123352,ENSG00000105176	10	0.0629278	0.0917698
ETV5	0.753251	0.0468	IRF6,NAV2,PBX1,ROBO1,CEBPD,HIPK2,HSBP1L1,LEPROT,NFIC,RHOBTB3	ENSG00000117595,ENSG00000166833,ENSG00000185630,ENSG00000169855,ENSG00000221869,ENSG00000064393,ENSG00000226742,ENSG00000213625,ENSG00000141905,ENSG00000164292	10	0.192637	0.240796
ZN219	0.815939	0	CACNA2D1,CALML3,EGFR,EMP2,GPX2,IRF6,ITGA2,KRTCAP3,LAD1,NRXN1,NTRK2,PCDH7,PRRX1,RND3,SERPINE2,SMAD1,SOX2,AACS,ACBD3,ADAM15,ANKRD22,ANKRD65,ASCL2,ATXN7L3B,BCL11A,BCL2,BCL7A,BIRC6,BRIX1,BRWD1,CACUL1,CEP68,CHCHD6,CKAP4,COA1,COL18A1,COQ4,CSNK1E,EDARADD,ENDOV,FMNL2,FNDC3B,GALNT11,GALNT2,GAMT,GNG12,HIPK2,HSPA4L,IPO9,ISYNA1,ITGB8,JADE1,JAG1,JUP,KIAA1522,KIDINS220,KRT13,LAPTM4B,LARP6,LUZP1,MECOM,METAP1,ME…	ENSG00000153956,ENSG00000178363,ENSG00000146648,ENSG00000213853,ENSG00000176153,ENSG00000117595,ENSG00000164171,ENSG00000157992,ENSG00000159166,ENSG00000179915,ENSG00000148053,ENSG00000169851,ENSG00000116132,ENSG00000115963,ENSG00000135919,ENSG00000170365,ENSG00000181449,ENSG00000081760,ENSG00000182827,ENSG00000143537,ENSG00000152766,ENSG00000235098,ENSG00000183734,ENSG00000253719,ENSG00000119866…	95	0.757835	0.814673
RXRA	0.814494	0	CALML3,CDC42EP4,EGFR,EMP2,FERMT1,GPX2,IRF6,ITGA2,KRTCAP3,NFIA,NRXN1,NTRK2,PCDH7,PRRX1,RND3,SMAD1,SOX2,AACS,ABCC5,ACBD3,ANKRD17,ANKRD22,ANKRD65,ARL3,BCL11A,BCL2,BCL7A,CBX6,CCDC14,CCS,CHCHD6,CKAP4,DLG1,EDARADD,FEZ2,FOXA1,GALNT11,GAMT,GNG12,GPATCH2,HIPK2,HSPA4L,IDH1,IFT43,IGSF9,IPO9,JUP,KIAA1522,LAPTM4B,LUZP1,MECOM,MEX3A,MKKS,MPST,MRPS2,MXI1,NABP2,NBPF1,NFE2L3,NOB1,OFD1,PAWR,PBXIP1,PDLIM4,PHLDA3,PKP…	ENSG00000178363,ENSG00000179604,ENSG00000146648,ENSG00000213853,ENSG00000101311,ENSG00000176153,ENSG00000117595,ENSG00000164171,ENSG00000157992,ENSG00000162599,ENSG00000179915,ENSG00000148053,ENSG00000169851,ENSG00000116132,ENSG00000115963,ENSG00000170365,ENSG00000181449,ENSG00000081760,ENSG00000114770,ENSG00000182827,ENSG00000132466,ENSG00000152766,ENSG00000235098,ENSG00000138175,ENSG00000119866…	92	0.243805	0.388282
ZN281	0.811472	0	CALML3,GPX2,IRF6,ITGA2,KRTCAP3,NRXN1,NTRK2,PRRX1,SOX2,AACS,ACBD3,ANKRD65,BCL11A,BCL2,BCL7A,C19orf48,DHX29,EDARADD,GAMT,GNG12,GPATCH2,JUP,KIAA1522,LAPTM4B,LUZP1,PAWR,PKP1,RBBP8,SSBP3,TMEM9,TPM1,TRIM29,ZNF131	ENSG00000178363,ENSG00000176153,ENSG00000117595,ENSG00000164171,ENSG00000157992,ENSG00000179915,ENSG00000148053,ENSG00000116132,ENSG00000181449,ENSG00000081760,ENSG00000182827,ENSG00000235098,ENSG00000119866,ENSG00000171791,ENSG00000110987,ENSG00000167747,ENSG00000067248,ENSG00000186197,ENSG00000130005,ENSG00000172380,ENSG00000092978,ENSG00000173801,ENSG00000162522,ENSG00000104341,ENSG00000169641…	33	0.692258	0.763259
SALL4	0.80924	0	CALML3,GPX2,IRF6,ITGA2,KRTCAP3,NRXN1,NTRK2,PRRX1,SMAD1,SOX2,AACS,ANKRD17,ANKRD65,BCL11A,BCL2,BCL7A,CHCHD6,GAMT,GNG12,GPATCH2,JUP,KIAA1522,LAPTM4B,LUZP1,MEX3A,MFSD10,MPST,PAWR,RBBP8,SMARCD1,SSBP3,TMEM9,TRIM29,TUG1,UBR4,ZBTB18,ZNF511	ENSG00000178363,ENSG00000176153,ENSG00000117595,ENSG00000164171,ENSG00000157992,ENSG00000179915,ENSG00000148053,ENSG00000116132,ENSG00000170365,ENSG00000181449,ENSG00000081760,ENSG00000132466,ENSG00000235098,ENSG00000119866,ENSG00000171791,ENSG00000110987,ENSG00000159685,ENSG00000130005,ENSG00000172380,ENSG00000092978,ENSG00000173801,ENSG00000162522,ENSG00000104341,ENSG00000169641,ENSG00000254726…	37	0.804562	0.843809
E2F6	0.808378	0	CACNA2D1,CALML3,CDC42EP4,EGFR,EMP2,FERMT1,GPX2,IRF6,ITGA2,KRTCAP3,LAD1,MYO6,NFIA,NRXN1,NTRK2,PCDH7,PRRX1,RND3,SERPINE2,SOX2,AACS,AAMDC,ABCC5,ACBD3,AFG3L2,AGTRAP,ANKRD17,ANKRD65,ARL2BP,ARL3,ARL8A,ASCL2,ATXN2L,BCL11A,BCL2,BCL7A,BRD3,BRWD1,C19orf48,CCS,CD320,CERS6,CHCHD6,CKAP4,COA1,COLCA2,COQ4,CSE1L,CSNK1E,CTBP1,CTNNBIP1,DCTD,DLG1,DNM1L,ECSIT,EDARADD,ELK4,ENOSF1,FBXO25,FLOT2,FMNL2,FOXA1,GALNT11,GAMT…	ENSG00000153956,ENSG00000178363,ENSG00000179604,ENSG00000146648,ENSG00000213853,ENSG00000101311,ENSG00000176153,ENSG00000117595,ENSG00000164171,ENSG00000157992,ENSG00000159166,ENSG00000196586,ENSG00000162599,ENSG00000179915,ENSG00000148053,ENSG00000169851,ENSG00000116132,ENSG00000115963,ENSG00000135919,ENSG00000181449,ENSG00000081760,ENSG00000087884,ENSG00000114770,ENSG00000182827,ENSG00000141385…	140	0.100917	0.188671
KLF15	0.80749	0	CACNA2D1,CALML3,CDC42EP4,EGFR,EMP2,FERMT1,GPX2,IRF6,ITGA2,KRTCAP3,LAD1,NFIA,NRXN1,NTRK2,PCDH7,PRRX1,RND3,SERPINE2,SMAD1,SOX2,AACS,ACBD3,AFG3L2,ANKRD17,ANKRD65,ARL3,ASCL2,ATXN7L3B,BCL11A,BCL2,BCL7A,BCL7C,BRI3BP,BRWD1,C15orf61,CACUL1,CCDC137,CCDC14,CHCHD6,CKAP4,COA1,COL27A1,COLCA2,COQ4,CPNE1,CSNK1E,CTBP1,CYB561A3,DHX29,DLG1,DNM1L,EDARADD,EI24,ELK4,FASTK,FBXO9,FMNL2,GALNT11,GAMT,GNG12,GOT2,GPATCH2,H…	ENSG00000153956,ENSG00000178363,ENSG00000179604,ENSG00000146648,ENSG00000213853,ENSG00000101311,ENSG00000176153,ENSG00000117595,ENSG00000164171,ENSG00000157992,ENSG00000159166,ENSG00000162599,ENSG00000179915,ENSG00000148053,ENSG00000169851,ENSG00000116132,ENSG00000115963,ENSG00000135919,ENSG00000170365,ENSG00000181449,ENSG00000081760,ENSG00000182827,ENSG00000141385,ENSG00000132466,ENSG00000235098…	118	0.354988	0.508816
KLF8	0.80696	0	CALML3,GPX2,IRF6,ITGA2,KRTCAP3,NFIA,NRXN1,NTRK2,PRRX1,SMAD1,SOX2,ANKRD17,BCL11A,CHCHD6,GALNT11,GAMT,GPATCH2,JUP,KHSRP,LUZP1,MFSD10,MTX2,RBBP8,TMEM9,TRIM29,ZNF511	ENSG00000178363,ENSG00000176153,ENSG00000117595,ENSG00000164171,ENSG00000157992,ENSG00000162599,ENSG00000179915,ENSG00000148053,ENSG00000116132,ENSG00000170365,ENSG00000181449,ENSG00000132466,ENSG00000119866,ENSG00000159685,ENSG00000178234,ENSG00000130005,ENSG00000092978,ENSG00000173801,ENSG00000088247,ENSG00000169641,ENSG00000109736,ENSG00000128654,ENSG00000101773,ENSG00000116857,ENSG00000137699…	26	0.601067	0.738454
EGR2	0.805793	0	CALML3,EGFR,GPX2,ITGA2,KRTCAP3,NRXN1,PCDH7,RND3,SMAD1,SOX2,AACS,ANKRD65,ATXN7L3B,BCL2,BCL7A,CKAP4,JUP,KIAA1522,KIDINS220,LUZP1,MECOM,MEX3A,MPST,MXI1,SERPINH1,SSBP3,TMEM9,TRIM29,TUG1,ZBTB18,ZNF131	ENSG00000178363,ENSG00000146648,ENSG00000176153,ENSG00000164171,ENSG00000157992,ENSG00000179915,ENSG00000169851,ENSG00000115963,ENSG00000170365,ENSG00000181449,ENSG00000081760,ENSG00000235098,ENSG00000253719,ENSG00000171791,ENSG00000110987,ENSG00000136026,ENSG00000173801,ENSG00000162522,ENSG00000134313,ENSG00000169641,ENSG00000085276,ENSG00000254726,ENSG00000128309,ENSG00000119950,ENSG00000149257…	31	0.622642	0.743711
PRDM6	0.805022	0	CALML3,EGFR,EMP2,GPX2,IRF6,ITGA2,KRTCAP3,LAD1,NFIA,NRXN1,PCDH7,PRRX1,RND3,SMAD1,SOX2,AACS,ABCC5,ACBD3,ANKRD17,ANKRD65,ATXN7L3B,BCL11A,BCL2,BCL7A,BRD3,CHCHD6,COA1,DDX27,DHX29,EDARADD,FBXO25,FOXA1,GALNT11,GAMT,GLRX5,GNG12,GOT2,GPATCH2,HSPA4L,IGSF9,JUP,KHSRP,KIAA1522,KXD1,LAPTM4B,LRRC58,LUZP1,MAL2,MECOM,MKKS,MMP14,MPST,MTR,MTUS1,NF1,PKP1,POGZ,POLR2C,PPP4R2,RBBP8,RNF126,RPAP2,SDC1,SIX1,SLC25A4,SMARCD…	ENSG00000178363,ENSG00000146648,ENSG00000213853,ENSG00000176153,ENSG00000117595,ENSG00000164171,ENSG00000157992,ENSG00000159166,ENSG00000162599,ENSG00000179915,ENSG00000169851,ENSG00000116132,ENSG00000115963,ENSG00000170365,ENSG00000181449,ENSG00000081760,ENSG00000114770,ENSG00000182827,ENSG00000132466,ENSG00000235098,ENSG00000253719,ENSG00000119866,ENSG00000171791,ENSG00000110987,ENSG00000169925…	73	0.677412	0.763259
SP4	0.803196	0	CACNA2D1,CALML3,CDC42EP4,EGFR,EMP2,FERMT1,GPX2,IRF6,ITGA2,KRTCAP3,NFIA,NRXN1,NTRK2,PCDH7,PRRX1,RND3,SERPINE2,SMAD1,SOX2,AACS,ABCC5,ACBD3,ANAPC15,ANKRD17,ANKRD22,ANKRD65,ARL3,ATXN7L3B,BCL11A,BCL2,BCL7A,BOD1,BRD3,BRI3BP,C16orf47,C19orf48,CACUL1,CD151,CHCHD3,CHCHD6,CKAP4,COA1,COPS3,COX19,CSNK1E,CTTN,CYB5B,DUS1L,EDARADD,EI24,ELK4,FASTK,FMNL2,GAMT,GLRX5,GNG12,GOT2,GPATCH2,HIPK2,HMGXB4,HNRNPUL2,HSPA4L,…	ENSG00000153956,ENSG00000178363,ENSG00000179604,ENSG00000146648,ENSG00000213853,ENSG00000101311,ENSG00000176153,ENSG00000117595,ENSG00000164171,ENSG00000157992,ENSG00000162599,ENSG00000179915,ENSG00000148053,ENSG00000169851,ENSG00000116132,ENSG00000115963,ENSG00000135919,ENSG00000170365,ENSG00000181449,ENSG00000081760,ENSG00000114770,ENSG00000182827,ENSG00000110200,ENSG00000132466,ENSG00000152766…	111	0.379617	0.526565
ZN467	0.803094	0	CACNA2D1,CALML3,CDC42EP4,EGFR,EMP2,FERMT1,GPX2,IRF6,ITGA2,KRTCAP3,LAD1,NFIA,NRXN1,NTRK2,PCDH7,PRRX1,RND3,SERPINE2,SMAD1,SOX2,AACS,AAMDC,ABCC5,ACBD3,AFG3L2,AGTRAP,ANKRD17,ANKRD22,ANKRD65,ARL2BP,ARL3,ARL8A,ASCL2,ATXN2L,ATXN7L3B,BCL11A,BCL2,BCL7A,BOD1,BRD3,BRI3BP,BRWD1,CACUL1,CBX6,CCS,CD320,CERS6,CFH,CHCHD6,CKAP4,COA1,COL27A1,COLCA2,COQ4,CSNK1E,CTBP1,CTNNBIP1,CYB5R1,DGKZ,DLG1,DNM1L,DNPEP,DUS1L,EBP,E…	ENSG00000153956,ENSG00000178363,ENSG00000179604,ENSG00000146648,ENSG00000213853,ENSG00000101311,ENSG00000176153,ENSG00000117595,ENSG00000164171,ENSG00000157992,ENSG00000159166,ENSG00000162599,ENSG00000179915,ENSG00000148053,ENSG00000169851,ENSG00000116132,ENSG00000115963,ENSG00000135919,ENSG00000170365,ENSG00000181449,ENSG00000081760,ENSG00000087884,ENSG00000114770,ENSG00000182827,ENSG00000141385…	164	0.0381229	0.0910714
ZN341	0.802149	0	CACNA2D1,CALML3,CDC42EP4,EGFR,EMP2,FERMT1,GPX2,IRF6,ITGA2,KRTCAP3,LAD1,NFIA,NRXN1,NTRK2,PCDH7,PRRX1,RND3,SERPINE2,SMAD1,SOX2,AACS,AAMDC,ABCC5,ACBD3,ADAM15,AFG3L2,ANKRD17,ANKRD65,ARL2BP,ARL3,ARL8A,ASCL2,ATL2,ATPAF1,ATXN2L,ATXN7L3B,BCL11A,BCL2,BCL7A,BRD3,BRI3BP,BROX,BRWD1,C19orf48,C8orf33,CACUL1,CBR1,CBX6,CBY1,CCDC137,CCS,CHCHD6,CKAP4,CLPTM1,COA1,COLCA2,COMMD9,CSNK1E,CTBP1,CYHR1,DDRGK1,DHX29,DLD,DL…	ENSG00000153956,ENSG00000178363,ENSG00000179604,ENSG00000146648,ENSG00000213853,ENSG00000101311,ENSG00000176153,ENSG00000117595,ENSG00000164171,ENSG00000157992,ENSG00000159166,ENSG00000162599,ENSG00000179915,ENSG00000148053,ENSG00000169851,ENSG00000116132,ENSG00000115963,ENSG00000135919,ENSG00000170365,ENSG00000181449,ENSG00000081760,ENSG00000087884,ENSG00000114770,ENSG00000182827,ENSG00000143537…	179	0.176928	0.316997
ZN257	0.798071	0	GPX2,ITGA2,KRTCAP3,NFIA,NRXN1,RND3,SMAD1,SOX2,DUS1L,GNG12,GPATCH2,JUP,LAPTM4B,LUZP1,PHLDA1,RBBP8,SSBP3,TMEM9,TRIM29	ENSG00000176153,ENSG00000164171,ENSG00000157992,ENSG00000162599,ENSG00000179915,ENSG00000115963,ENSG00000170365,ENSG00000181449,ENSG00000169718,ENSG00000172380,ENSG00000092978,ENSG00000173801,ENSG00000104341,ENSG00000169641,ENSG00000139289,ENSG00000101773,ENSG00000157216,ENSG00000116857,ENSG00000137699	19	0.689675	0.763259
KLF1	0.795236	0	EGFR,GPX2,IRF6,ITGA2,KRTCAP3,NRXN1,NTRK2,SOX2,AACS,BCL11A,BCL2,CCDC137,GAMT,GNG12,HIPK2,IPO9,JUP,KHSRP,KXD1,LAPTM4B,LRRC58,LUZP1,RBBP8,RNF167,SNHG7,SSBP3,TMEM9,TRIM29,UBAC1,ZBTB7A	ENSG00000146648,ENSG00000176153,ENSG00000117595,ENSG00000164171,ENSG00000157992,ENSG00000179915,ENSG00000148053,ENSG00000181449,ENSG00000081760,ENSG00000119866,ENSG00000171791,ENSG00000185298,ENSG00000130005,ENSG00000172380,ENSG00000064393,ENSG00000198700,ENSG00000173801,ENSG00000088247,ENSG00000105700,ENSG00000104341,ENSG00000163428,ENSG00000169641,ENSG00000101773,ENSG00000108523,ENSG00000233016…	30	0.0753654	0.15432
EGR4	0.794469	0	CALML3,CDC42EP4,IRF6,ITGA2,KRTCAP3,PCDH7,PRRX1,SOX2,AACS,ACBD3,ANKRD17,BCL11A,BCL2,CCDC137,COMMD9,DNPEP,GAMT,GNG12,IFT43,IPO9,JUP,KLHDC3,LRRC58,MRPS2,RAB9A,RNF126,SLC25A4,SNHG7,SPINT1,TRIM29	ENSG00000178363,ENSG00000179604,ENSG00000117595,ENSG00000164171,ENSG00000157992,ENSG00000169851,ENSG00000116132,ENSG00000181449,ENSG00000081760,ENSG00000182827,ENSG00000132466,ENSG00000119866,ENSG00000171791,ENSG00000185298,ENSG00000110442,ENSG00000123992,ENSG00000130005,ENSG00000172380,ENSG00000119650,ENSG00000198700,ENSG00000173801,ENSG00000124702,ENSG00000163428,ENSG00000122140,ENSG00000123595…	30	0.0337695	0.0854171
IRF3	0.792141	0	CALML3,IRF6,ITGA2,NFIA,NRXN1,PCDH7,SMAD1,SOX2,ACBD3,BCL7A,CHCHD6,EDARADD,GAMT,GNG12,JUP,MPST,YIPF6	ENSG00000178363,ENSG00000117595,ENSG00000164171,ENSG00000162599,ENSG00000179915,ENSG00000169851,ENSG00000170365,ENSG00000181449,ENSG00000182827,ENSG00000110987,ENSG00000159685,ENSG00000186197,ENSG00000130005,ENSG00000172380,ENSG00000173801,ENSG00000128309,ENSG00000181704	17	0.935881	0.935881
TBX15	0.791111	0	CACNA2D1,CALML3,CDC42EP4,EGFR,EMP2,FERMT1,GPX2,IRF6,ITGA2,KRTCAP3,LAD1,NFIA,NRXN1,NTRK2,PCDH7,PRRX1,SMAD1,SOX2,AACS,ACBD3,ADPRHL2,AFTPH,AGPAT3,ANKRD17,ANKRD65,ASCL2,ASNSD1,ATL2,ATXN7L3B,BCL11A,BCL2,BCL7A,BCL7C,BRWD1,C15orf61,C8orf33,CACUL1,CCDC137,CCDC14,CD320,CHCHD6,CKAP4,CMC2,COA1,COPRS,CSNK1E,CTNNBIP1,CYB561A3,DDRGK1,DDX27,DLD,DLG1,DNM1L,DR1,DUS1L,EBP,EDARADD,EI24,EXOSC5,FMNL2,FSCN1,GALNT11,GA…	ENSG00000153956,ENSG00000178363,ENSG00000179604,ENSG00000146648,ENSG00000213853,ENSG00000101311,ENSG00000176153,ENSG00000117595,ENSG00000164171,ENSG00000157992,ENSG00000159166,ENSG00000162599,ENSG00000179915,ENSG00000148053,ENSG00000169851,ENSG00000116132,ENSG00000170365,ENSG00000181449,ENSG00000081760,ENSG00000182827,ENSG00000116863,ENSG00000119844,ENSG00000160216,ENSG00000132466,ENSG00000235098…	172	0.0796389	0.155658
KLF6	0.788634	0	CALML3,GPX2,IRF6,ITGA2,NRXN1,PCDH7,SOX2,ANKRD65,BCL11A,GNG12,GPATCH2,JUP,LUZP1,RBBP8,SSBP3,TRIM29,UBR5	ENSG00000178363,ENSG00000176153,ENSG00000117595,ENSG00000164171,ENSG00000179915,ENSG00000169851,ENSG00000181449,ENSG00000235098,ENSG00000119866,ENSG00000172380,ENSG00000092978,ENSG00000173801,ENSG00000169641,ENSG00000101773,ENSG00000157216,ENSG00000137699,ENSG00000104517	17	0.596329	0.738454
ZN263	0.787499	0	CALML3,CDC42EP4,EGFR,GPX2,IRF6,ITGA2,KRTCAP3,LAD1,NFIA,NRXN1,NTRK2,PCDH7,PRRX1,RND3,SMAD1,SOX2,AACS,ABCC5,ACBD3,AFG3L2,AK1,ALG3,ANKRD17,ANKRD22,ANKRD65,ATF6,ATXN2L,ATXN7L3B,BCL11A,BCL2,BCL7A,BRD3,BRI3BP,C15orf61,C19orf48,CACUL1,CEBPA,CEBPG,CHCHD6,CITED2,CKAP4,COA1,COLCA2,COPS8,CPSF6,CSE1L,CSNK2A1,CTBP1,CTNNA1,CTTN,CYB561,CYB561A3,DBF4,DCTD,DR1,DYNC1LI2,ECI1,EDARADD,EIF2S1,ELF2,ELK4,ERCC1,ESRRG,FH…	ENSG00000178363,ENSG00000179604,ENSG00000146648,ENSG00000176153,ENSG00000117595,ENSG00000164171,ENSG00000157992,ENSG00000159166,ENSG00000162599,ENSG00000179915,ENSG00000148053,ENSG00000169851,ENSG00000116132,ENSG00000115963,ENSG00000170365,ENSG00000181449,ENSG00000081760,ENSG00000114770,ENSG00000182827,ENSG00000141385,ENSG00000106992,ENSG00000214160,ENSG00000132466,ENSG00000152766,ENSG00000235098…	149	0.0562945	0.124106
KLF12	0.78519	0	CALML3,EMP2,GPX2,IRF6,ITGA2,KRTCAP3,LAD1,NRXN1,PRRX1,SOX2,AACS,AAMDC,AFG3L2,AGTRAP,ANAPC15,ANKRD17,ANKRD65,AP3D1,ARL3,BCL11A,BCL7A,BRD3,BRI3BP,C19orf48,C8orf33,CCDC137,CCDC14,CHCHD6,COA1,DESI2,DNAJC21,EDARADD,EXOSC1,GALNT11,GAMT,GLRX5,GNG12,GPATCH2,GTPBP4,IDI1,IGSF9,ISYNA1,JUP,KHSRP,KIAA1522,LRRC47,LRRC58,LUZP1,LYRM4,MBD4,MPST,MRPS14,MRPS2,MYCBP,NABP2,NFIB,NOB1,PAWR,POLDIP2,PSMG3,QDPR,RABL6,RBBP8…	ENSG00000178363,ENSG00000213853,ENSG00000176153,ENSG00000117595,ENSG00000164171,ENSG00000157992,ENSG00000159166,ENSG00000179915,ENSG00000116132,ENSG00000181449,ENSG00000081760,ENSG00000087884,ENSG00000141385,ENSG00000177674,ENSG00000110200,ENSG00000132466,ENSG00000235098,ENSG00000065000,ENSG00000138175,ENSG00000119866,ENSG00000110987,ENSG00000169925,ENSG00000184992,ENSG00000167747,ENSG00000182307…	80	0.427405	0.574325
KLF5	0.783452	0	CACNA2D1,CALML3,EGFR,FERMT1,GPX2,IRF6,ITGA2,KRTCAP3,LAD1,NRXN1,NTRK2,PCDH7,PRRX1,SERPINE2,SOX2,AACS,ACBD3,AFG3L2,ANAPC15,ANKRD17,ANKRD65,AP3D1,ATXN2L,BCL11A,BCL2,BCL7A,BRD3,BRI3BP,C19orf48,CHCHD3,CHCHD6,CKAP4,COMMD2,COPB2,CSE1L,CTNNBIP1,DAZAP1,DNM1L,DUS1L,ECI1,EDARADD,GALNT11,GAMT,GLRX5,GNG12,GPR137,GTPBP4,HMGB3,HNRNPUL2,HSPH1,IFT43,IFT57,IPO9,JUP,KHSRP,KIAA1522,KIF22,KLHDC3,KXD1,LAPTM4B,LUZP1,LY…	ENSG00000153956,ENSG00000178363,ENSG00000146648,ENSG00000101311,ENSG00000176153,ENSG00000117595,ENSG00000164171,ENSG00000157992,ENSG00000159166,ENSG00000179915,ENSG00000148053,ENSG00000169851,ENSG00000116132,ENSG00000135919,ENSG00000181449,ENSG00000081760,ENSG00000182827,ENSG00000141385,ENSG00000110200,ENSG00000132466,ENSG00000235098,ENSG00000065000,ENSG00000168488,ENSG00000119866,ENSG00000171791…	100	0.011929	0.0341965
VEZF1	0.780469	0	CACNA2D1,CALML3,CDC42EP4,EGFR,EMP2,FERMT1,GPX2,IRF6,ITGA2,KRTCAP3,LAD1,MYO6,NFIA,NRXN1,NTRK2,PCDH7,PRRX1,RND3,SERPINE2,SMAD1,SOX2,AACS,AAMDC,ABCC5,ACBD3,ADAM15,AFG3L2,AGPAT3,AGTRAP,ANAPC15,ANKRD17,ANKRD65,AP3D1,ARL16,ARL2BP,ARL3,ARL6IP6,ARL8A,ASCL2,ATL2,ATPAF1,ATXN2L,ATXN7L3B,BCL11A,BCL2,BCL7A,BECN1,BRD3,BRI3BP,BRIX1,BROX,BRWD1,C15orf61,C19orf48,C8orf33,CACUL1,CALU,CAPRIN1,CBX6,CCDC115,CCDC137,CC…	ENSG00000153956,ENSG00000178363,ENSG00000179604,ENSG00000146648,ENSG00000213853,ENSG00000101311,ENSG00000176153,ENSG00000117595,ENSG00000164171,ENSG00000157992,ENSG00000159166,ENSG00000196586,ENSG00000162599,ENSG00000179915,ENSG00000148053,ENSG00000169851,ENSG00000116132,ENSG00000115963,ENSG00000135919,ENSG00000170365,ENSG00000181449,ENSG00000081760,ENSG00000087884,ENSG00000114770,ENSG00000182827…	311	0.000535674	0.00177184
MAFG	0.780291	0	EGFR,GPX2,IRF6,SOX2,ASCL2,BCL11A,BROX,CHCHD6,COA1,IPO9,LUZP1,MECOM,MTUS1,RBBP8,SNHG7,SSBP3,TMEM9,TP63,TRIM29	ENSG00000146648,ENSG00000176153,ENSG00000117595,ENSG00000181449,ENSG00000183734,ENSG00000119866,ENSG00000162819,ENSG00000159685,ENSG00000106603,ENSG00000198700,ENSG00000169641,ENSG00000085276,ENSG00000129422,ENSG00000101773,ENSG00000233016,ENSG00000157216,ENSG00000116857,ENSG00000073282,ENSG00000137699	19	0.057724	0.124106
ZBT17	0.778744	0	CALML3,GPX2,ITGA2,NRXN1,SOX2,ANKRD65,BCL11A,EDARADD,GAMT,GNG12,LUZP1,MECOM,TRIM29	ENSG00000178363,ENSG00000176153,ENSG00000164171,ENSG00000179915,ENSG00000181449,ENSG00000235098,ENSG00000119866,ENSG00000186197,ENSG00000130005,ENSG00000172380,ENSG00000169641,ENSG00000085276,ENSG00000137699	13	0.848801	0.869011
AP2B	0.777862	0	CACNA2D1,CALML3,CDC42EP4,EGFR,EMP2,FERMT1,GPX2,IRF6,ITGA2,KRTCAP3,LAD1,MYO6,NRXN1,NTRK2,PCDH7,PRRX1,RND3,SERPINE2,SOX2,AACS,AAMDC,ABCC5,ABT1,ACBD3,ADAM15,AKT2,ANAPC7,ANKRD17,ANKRD22,ANKRD65,ARFGAP2,ARHGEF12,ARL2BP,ARL3,ARL8A,ASCL2,ASPSCR1,ATG12,ATN1,ATPAF1,ATXN2L,ATXN7L3B,AUTS2,BCL11A,BCL2,BCL7A,BRD3,BRI3BP,BRWD1,C16orf47,C1orf53,CACUL1,CALU,CBX6,CCDC137,CCNK,CEBPD,CERS2,CHCHD6,CHD8,CKAP4,CMAS,CO…	ENSG00000153956,ENSG00000178363,ENSG00000179604,ENSG00000146648,ENSG00000213853,ENSG00000101311,ENSG00000176153,ENSG00000117595,ENSG00000164171,ENSG00000157992,ENSG00000159166,ENSG00000196586,ENSG00000179915,ENSG00000148053,ENSG00000169851,ENSG00000116132,ENSG00000115963,ENSG00000135919,ENSG00000181449,ENSG00000081760,ENSG00000087884,ENSG00000114770,ENSG00000146109,ENSG00000182827,ENSG00000143537…	273	0.023845	0.0640835
ZN148	0.774369	0	KRTCAP3,NTRK2,PRRX1,AACS,CKAP4,GAMT,LUZP1	ENSG00000157992,ENSG00000148053,ENSG00000116132,ENSG00000081760,ENSG00000136026,ENSG00000130005,ENSG00000169641	7	0.21534	0.356139
ZN121	0.773908	0	CACNA2D1,CALML3,CDC42EP4,IRF6,NTRK2,SOX2,AACS,ABCC5,ABHD2,ACBD3,ADSL,AFG3L2,ARL2BP,ARL3,ARL8A,BCL11A,BCL7A,BRD3,C15orf61,CASC3,CEBPG,CITED2,CKAP4,COLCA2,CTBP1,CTDNEP1,CYB561A3,DCTN6,DHPS,DNM1L,DVL3,EDARADD,ETHE1,EXT1,FABP6,FASTK,GALNT11,GAMT,HIPK2,HMGXB4,IDH1,IPO9,KDM1A,LAPTM4B,LIMCH1,LUZP1,MRPL10,MTX2,NR2F6,OSBPL1A,PDLIM4,PFN2,PKIG,PLXNB2,POGZ,PSME3,RAB3IP,RAB5B,RAMP2,RBBP8,RHBDD2,SF3B4,SMG1,SNA…	ENSG00000153956,ENSG00000178363,ENSG00000179604,ENSG00000117595,ENSG00000148053,ENSG00000181449,ENSG00000081760,ENSG00000114770,ENSG00000140526,ENSG00000182827,ENSG00000239900,ENSG00000141385,ENSG00000102931,ENSG00000138175,ENSG00000143862,ENSG00000119866,ENSG00000110987,ENSG00000169925,ENSG00000189227,ENSG00000108349,ENSG00000153879,ENSG00000164442,ENSG00000136026,ENSG00000214290,ENSG00000159692…	74	0.201203	0.34607
ZFX	0.773581	0	CACNA2D1,CALML3,CDC42EP4,EGFR,EMP2,FERMT1,GPX2,IRF6,ITGA2,KRTCAP3,LAD1,MYO6,NFIA,NRXN1,NTRK2,PCDH7,PRRX1,RND3,SERPINE2,SMAD1,SOX2,AACS,AAMDC,ABCC5,ABT1,ACBD3,ACTL6A,AFG3L2,AFTPH,AGTRAP,ANAPC15,ANKRD17,ANKRD22,ANKRD65,AP3D1,APOO,ARL16,ARL2BP,ARL3,ARL8A,ASCL2,ATPAF1,ATXN2L,ATXN7L3B,AUTS2,BCL11A,BCL2,BCL7A,BECN1,BOD1,BRD3,BRD9,BRI3BP,BRWD1,C12orf10,C12orf65,C15orf61,C19orf48,C8orf33,CACUL1,CAPRIN1,C…	ENSG00000153956,ENSG00000178363,ENSG00000179604,ENSG00000146648,ENSG00000213853,ENSG00000101311,ENSG00000176153,ENSG00000117595,ENSG00000164171,ENSG00000157992,ENSG00000159166,ENSG00000196586,ENSG00000162599,ENSG00000179915,ENSG00000148053,ENSG00000169851,ENSG00000116132,ENSG00000115963,ENSG00000135919,ENSG00000170365,ENSG00000181449,ENSG00000081760,ENSG00000087884,ENSG00000114770,ENSG00000146109…	395	0.000144905	0.000623092
WT1	0.770284	0	CACNA2D1,CALML3,CDC42EP4,EGFR,EMP2,FERMT1,GPX2,HCAR3,IRF6,ITGA2,KRTCAP3,LAD1,MYO6,NFIA,NRXN1,NTRK2,PCDH7,PRRX1,RND3,SERPINE2,SMAD1,SOX2,AACS,AAMDC,ABCC5,ABI1,ABT1,ACBD3,ACBD6,ACTL6A,ADAM15,ADK,ADPRHL2,AFG3L2,AFTPH,AGL,AGPAT3,AGTRAP,AHDC1,AIP,AKT1S1,ANAPC15,ANAPC7,ANKRD17,ANKRD22,ANKRD65,ARHGEF19,ARL16,ARL2BP,ARL3,ARL6IP6,ARL8A,ARNT2,ASCL2,ATAD3A,ATPAF1,ATXN2L,ATXN7L3B,AUTS2,AZIN1,BCL11A,BCL2,BCL7…	ENSG00000153956,ENSG00000178363,ENSG00000179604,ENSG00000146648,ENSG00000213853,ENSG00000101311,ENSG00000176153,ENSG00000255398,ENSG00000117595,ENSG00000164171,ENSG00000157992,ENSG00000159166,ENSG00000196586,ENSG00000162599,ENSG00000179915,ENSG00000148053,ENSG00000169851,ENSG00000116132,ENSG00000115963,ENSG00000135919,ENSG00000170365,ENSG00000181449,ENSG00000081760,ENSG00000087884,ENSG00000114770…	542	4.94114e-06	3.03527e-05
MAZ	0.767389	0	CACNA2D1,CALML3,CDC42EP4,EGFR,EMP2,FERMT1,GPX2,IRF6,ITGA2,KRTCAP3,LAD1,MYO6,NFIA,NRXN1,NTRK2,PCDH7,PRRX1,RND3,SERPINE2,SMAD1,SOX2,AACS,ABCC5,ABT1,ACBD3,ACBD6,ACLY,ACTL6A,ADAM15,ADK,AFG3L2,AGL,AGPAT3,AGTRAP,AHDC1,AKT1S1,ANAPC15,ANKRD17,ANKRD22,ANKRD65,AP3D1,APOO,ARHGEF12,ARL16,ARL2BP,ARL3,ARL6IP6,ASCL2,ASPSCR1,ATPAF1,ATXN2L,ATXN7L3B,AZIN1,BCAM,BCL11A,BCL2,BCL7A,BCL7B,BLCAP,BOD1,BRD3,BRI3BP,BRWD1,C…	ENSG00000153956,ENSG00000178363,ENSG00000179604,ENSG00000146648,ENSG00000213853,ENSG00000101311,ENSG00000176153,ENSG00000117595,ENSG00000164171,ENSG00000157992,ENSG00000159166,ENSG00000196586,ENSG00000162599,ENSG00000179915,ENSG00000148053,ENSG00000169851,ENSG00000116132,ENSG00000115963,ENSG00000135919,ENSG00000170365,ENSG00000181449,ENSG00000081760,ENSG00000114770,ENSG00000146109,ENSG00000182827…	479	0.000135505	0.000623092
FLI1	0.766925	0	CALML3,CDC42EP4,EGFR,EMP2,FERMT1,GPX2,IRF6,ITGA2,KRTCAP3,LAD1,NFIA,NRXN1,NTRK2,PCDH7,PRRX1,RAB25,RND3,SERPINE2,SMAD1,SOX2,AACS,ABT1,ACTL6A,AFG3L2,ANAPC15,ANKRD17,ANKRD65,AP3D1,ARL8A,ATF6,ATL2,ATPAF1,ATXN2L,ATXN7L3B,AUTS2,BCL11A,BCL2,BCL7A,BCL7B,C15orf61,C19orf48,CAPRIN1,CASC3,CCDC137,CCDC34,CDC73,CEP290,CERS6,CHCHD6,CHMP1A,CLPTM1,CMC2,COA1,COA5,COLCA2,COMMD2,COMMD9,COPS3,COQ4,CPSF6,CS,CSE1L,CTBP1…	ENSG00000178363,ENSG00000179604,ENSG00000146648,ENSG00000213853,ENSG00000101311,ENSG00000176153,ENSG00000117595,ENSG00000164171,ENSG00000157992,ENSG00000159166,ENSG00000162599,ENSG00000179915,ENSG00000148053,ENSG00000169851,ENSG00000116132,ENSG00000132698,ENSG00000115963,ENSG00000135919,ENSG00000170365,ENSG00000181449,ENSG00000081760,ENSG00000146109,ENSG00000136518,ENSG00000141385,ENSG00000110200…	245	5.37435e-05	0.000288871
ETS2	0.765974	0	CALML3,CDC42EP4,EGFR,EMP2,FERMT1,GPX2,IRF6,ITGA2,KRTCAP3,LAD1,NFIA,NRXN1,NTRK2,PCDH7,PRRX1,RND3,SMAD1,SOX2,AACS,AAMDC,ABCC5,ACBD3,ACTL6A,ADAM15,AFG3L2,AFTPH,AGO3,AGTRAP,AHCTF1,AK1,ANAPC15,ANKRD17,ANKRD22,ANKRD65,AP3D1,ARHGEF19,ARL16,ARL3,ASCL2,ASPSCR1,ATAD3A,ATL2,ATPAF1,ATXN2L,ATXN7L3B,BCAT2,BCL11A,BCL2,BCL2L12,BCL7A,BCL7B,BECN1,BOD1,BRD3,BRI3BP,C12orf65,C15orf61,C19orf48,C5orf24,C8orf33,CAPRIN1,…	ENSG00000178363,ENSG00000179604,ENSG00000146648,ENSG00000213853,ENSG00000101311,ENSG00000176153,ENSG00000117595,ENSG00000164171,ENSG00000157992,ENSG00000159166,ENSG00000162599,ENSG00000179915,ENSG00000148053,ENSG00000169851,ENSG00000116132,ENSG00000115963,ENSG00000170365,ENSG00000181449,ENSG00000081760,ENSG00000087884,ENSG00000114770,ENSG00000182827,ENSG00000136518,ENSG00000143537,ENSG00000141385…	397	0.0054705	0.0168022
TBX1	0.760184	0	CALML3,GPX2,ITGA2,SOX2,ANKRD65,DR1,GAMT,JUP	ENSG00000178363,ENSG00000176153,ENSG00000164171,ENSG00000181449,ENSG00000235098,ENSG00000117505,ENSG00000130005,ENSG00000173801	8	0.287258	0.441146
TAF1	0.758775	0	CACNA2D1,CDC42EP4,EGFR,EMP2,GPX2,IRF6,ITGA2,KRTCAP3,LAD1,MYO6,NRXN1,NTRK2,PCDH7,SERPINE2,SOX2,AACS,AAMDC,ABCC5,ABI1,ACBD3,ACTL6A,ADD1,ADK,ADNP,AFG3L2,AFTPH,AGL,AGPAT3,AGRN,AGTRAP,AHDC1,AKT2,ANKRD17,ANKRD65,ARFGAP2,ARHGEF12,ARL16,ARL2BP,ARL3,ARL6IP6,ARL8A,ASCL2,ASPSCR1,ATG12,ATL2,ATPAF1,ATXN2L,ATXN7L3B,AUTS2,BCL11A,BCL2,BCL7A,BCL7B,BECN1,BICD2,BNIP2,BRD3,BRI3BP,C15orf61,C16orf47,C19orf48,C1orf53,C…	ENSG00000153956,ENSG00000179604,ENSG00000146648,ENSG00000213853,ENSG00000176153,ENSG00000117595,ENSG00000164171,ENSG00000157992,ENSG00000159166,ENSG00000196586,ENSG00000179915,ENSG00000148053,ENSG00000169851,ENSG00000135919,ENSG00000181449,ENSG00000081760,ENSG00000087884,ENSG00000114770,ENSG00000136754,ENSG00000182827,ENSG00000136518,ENSG00000087274,ENSG00000156110,ENSG00000101126,ENSG00000141385…	461	0.000213215	0.000833476
PATZ1	0.75514	0	CACNA2D1,CALML3,CDC42EP4,EGFR,EMP2,FERMT1,GPX2,IRF6,ITGA2,KRTCAP3,LAD1,MYO6,NFIA,NRXN1,NTRK2,PCDH7,PRRX1,RND3,SERPINE2,SMAD1,SOX2,AACS,AAMDC,ABCA3,ABCC5,ABHD2,ABT1,ACBD3,ADAM15,ADD1,ADPRHL2,ADSL,AFG3L2,AGO3,AGPAT3,AGTRAP,AHDC1,AIDA,ANAPC15,ANKRD17,ANKRD65,AP3D1,ARHGAP5,ARL16,ARL2BP,ARL3,ARL6IP6,ARL8A,ASCL2,ASPSCR1,ATAD3A,ATF6,ATL2,ATP6V1D,ATPAF1,ATXN2L,ATXN7L3B,AZIN1,BCAT2,BCL11A,BCL2,BCL7A,BCL7B…	ENSG00000153956,ENSG00000178363,ENSG00000179604,ENSG00000146648,ENSG00000213853,ENSG00000101311,ENSG00000176153,ENSG00000117595,ENSG00000164171,ENSG00000157992,ENSG00000159166,ENSG00000196586,ENSG00000162599,ENSG00000179915,ENSG00000148053,ENSG00000169851,ENSG00000116132,ENSG00000115963,ENSG00000135919,ENSG00000170365,ENSG00000181449,ENSG00000081760,ENSG00000087884,ENSG00000167972,ENSG00000114770…	577	1.61492e-07	1.15736e-06
SP2	0.753541	0	CACNA2D1,CALML3,CDC42EP4,EGFR,EMP2,FERMT1,GPX2,IRF6,ITGA2,KRTCAP3,LAD1,MYO6,NFIA,NRXN1,NTRK2,PCDH7,PRRX1,RND3,SERPINE2,SMAD1,SOX2,AACS,AAMDC,ABCC5,ABI1,ABT1,ACADM,ACBD3,ACBD6,ACTL6A,ADAM15,ADD1,ADK,ADPRHL2,ADSL,AFG3L2,AFTPH,AGL,AGO3,AGPAT3,AGTRAP,AIDA,AK1,AKT1S1,ANAPC15,ANAPC7,ANKRD17,ANKRD22,ANKRD65,AP3D1,ARFGAP2,ARHGEF19,ARL16,ARL2BP,ARL3,ARL6IP6,ARL8A,ASCL2,ASPSCR1,ATAD3A,ATL2,ATP6V1A,ATPAF1,A…	ENSG00000153956,ENSG00000178363,ENSG00000179604,ENSG00000146648,ENSG00000213853,ENSG00000101311,ENSG00000176153,ENSG00000117595,ENSG00000164171,ENSG00000157992,ENSG00000159166,ENSG00000196586,ENSG00000162599,ENSG00000179915,ENSG00000148053,ENSG00000169851,ENSG00000116132,ENSG00000115963,ENSG00000135919,ENSG00000170365,ENSG00000181449,ENSG00000081760,ENSG00000087884,ENSG00000114770,ENSG00000136754…	697	1.15035e-07	9.89301e-07
KLF16	0.752451	0	CALML3,GPX2,IRF6,KRTCAP3,NRXN1,SOX2,AACS,ANKRD17,ANKRD65,ATAD2,ATXN7L3B,BCL11A,BCL2,BIRC5,CDK1,CENPU,CHCHD6,EDARADD,GAMT,GNG12,HIPK2,JUP,KIAA1522,LAPTM4B,MCM7,MEX3A,MKI67,NUSAP1,RB1CC1,SMARCD1,SMC2,TK1,TMEM9,TOP2A,TUG1,TYMS,UBE2T,ZBTB18,ZWINT	ENSG00000178363,ENSG00000176153,ENSG00000117595,ENSG00000157992,ENSG00000179915,ENSG00000181449,ENSG00000081760,ENSG00000132466,ENSG00000235098,ENSG00000156802,ENSG00000253719,ENSG00000119866,ENSG00000171791,ENSG00000089685,ENSG00000170312,ENSG00000151725,ENSG00000159685,ENSG00000186197,ENSG00000130005,ENSG00000172380,ENSG00000064393,ENSG00000173801,ENSG00000162522,ENSG00000104341,ENSG00000166508…	39	0.593139	0.738454
ETV2	0.752408	0	ITGA2,PRRX1,SMAD1,BCL7A,SSBP3	ENSG00000164171,ENSG00000116132,ENSG00000170365,ENSG00000110987,ENSG00000157216	5	0.337964	0.501119
SP3	0.751598	0	CACNA2D1,CALML3,CDC42EP4,EGFR,EMP2,FERMT1,GPX2,HCAR3,IRF6,ITGA2,KRTCAP3,LAD1,MYO6,NFIA,NRXN1,NTRK2,PCDH7,PRRX1,RND3,SERPINE2,SMAD1,SOX2,AACS,AAMDC,ABCA3,ABCC5,ABT1,ACADM,ACBD3,ACBD6,ACTL6A,ADAM15,ADK,ADNP,ADPRHL2,ADSL,AFG3L2,AFTPH,AGO3,AGPAT3,AGTRAP,AHDC1,AIDA,AK1,AKT1S1,AKT2,ALG3,AMZ2,ANAPC15,ANAPC7,ANKRD17,ANKRD65,AP3D1,APOO,ARFGAP2,ARHGEF12,ARHGEF19,ARL16,ARL2BP,ARL3,ARL6IP6,ARL8A,ASCL2,ASPSCR…	ENSG00000153956,ENSG00000178363,ENSG00000179604,ENSG00000146648,ENSG00000213853,ENSG00000101311,ENSG00000176153,ENSG00000255398,ENSG00000117595,ENSG00000164171,ENSG00000157992,ENSG00000159166,ENSG00000196586,ENSG00000162599,ENSG00000179915,ENSG00000148053,ENSG00000169851,ENSG00000116132,ENSG00000115963,ENSG00000135919,ENSG00000170365,ENSG00000181449,ENSG00000081760,ENSG00000087884,ENSG00000167972…	857	7.5975e-09	1.63346e-07
SP1	0.751359	0	CACNA2D1,CALML3,CDC42EP4,EGFR,EMP2,GPX2,IRF6,ITGA2,KRTCAP3,LAD1,MYO6,NFIA,NRXN1,NTRK2,PCDH7,PRRX1,RND3,SERPINE2,SMAD1,SOX2,AACS,AAMDC,ABCA3,ABCC5,ABI1,ABT1,ACADM,ACBD3,ACTL6A,ADAM15,ADD1,ADK,ADSL,AFG3L2,AGL,AGPAT3,AGTRAP,AIDA,AIP,AK1,AKT1S1,ALKBH2,ANAPC15,ANKRD17,ANKRD22,ANKRD65,AP3D1,ARHGEF12,ARHGEF19,ARL16,ARL2BP,ARL3,ARL6IP6,ARL8A,ARNT2,ASCL2,ASPSCR1,ATAD2,ATAD3A,ATF6,ATL2,ATPAF1,ATXN2L,ATXN7L…	ENSG00000153956,ENSG00000178363,ENSG00000179604,ENSG00000146648,ENSG00000213853,ENSG00000176153,ENSG00000117595,ENSG00000164171,ENSG00000157992,ENSG00000159166,ENSG00000196586,ENSG00000162599,ENSG00000179915,ENSG00000148053,ENSG00000169851,ENSG00000116132,ENSG00000115963,ENSG00000135919,ENSG00000170365,ENSG00000181449,ENSG00000081760,ENSG00000087884,ENSG00000167972,ENSG00000114770,ENSG00000136754…	655	5.38295e-08	7.71557e-07
CPEB1	0.741965	0	EGFR,EMP2,FERMT1,GPX2,HCAR3,IRF6,ITGA2,NFIA,NRXN1,NTRK2,PCDH7,PRRX1,RND3,SMAD1,SOX2,AACS,ABCC5,ABI1,ACBD3,ACBD6,ACTL6A,ADAM15,ADNP,ADSL,AFG3L2,AHCTF1,AIP,AKT2,ALKBH2,AMZ2,ANAPC15,ANKRD17,ANKRD22,AP3D1,APOO,ARL2BP,ARL3,ARMC1,ATAD2,ATAD5,ATXN7L3B,BCAT2,BCL2,BCL7A,BCL7B,BECN1,BIRC5,BOD1,BRD3,BRI3BP,C12orf10,C12orf65,C15orf61,C16orf91,C7orf50,CAB39,CACUL1,CAMLG,CAPRIN1,CASC3,CBR1,CCDC14,CCDC34,CCNG1,…	ENSG00000146648,ENSG00000213853,ENSG00000101311,ENSG00000176153,ENSG00000255398,ENSG00000117595,ENSG00000164171,ENSG00000162599,ENSG00000179915,ENSG00000148053,ENSG00000169851,ENSG00000116132,ENSG00000115963,ENSG00000170365,ENSG00000181449,ENSG00000081760,ENSG00000114770,ENSG00000136754,ENSG00000182827,ENSG00000230124,ENSG00000136518,ENSG00000143537,ENSG00000101126,ENSG00000239900,ENSG00000141385…	455	7.32852e-08	7.87816e-07
ZN770	0.741721	0	CACNA2D1,CALML3,CDC42EP4,EGFR,EMP2,FERMT1,GPX2,IRF6,ITGA2,KRTCAP3,LAD1,MYO6,NFIA,NRXN1,NTRK2,PCDH7,PRRX1,RAB25,RND3,SERPINE2,SMAD1,SOX2,AACS,AAMDC,ABCA3,ABCC5,ABHD2,ABI1,ABT1,ACBD3,ACTL6A,ADAM15,ADD1,ADK,ADNP,ADPRHL2,ADSL,AFG3L2,AFTPH,AGL,AGPAT3,AGTRAP,AHDC1,AIDA,AIP,AK1,AKT2,ALG3,ALKBH2,AMZ2,ANAPC15,ANAPC7,ANKRD17,ANKRD22,ANKRD65,AP3D1,APOO,ARFGAP2,ARHGEF12,ARHGEF19,ARL16,ARL2BP,ARL3,ARL6IP6,ARL…	ENSG00000153956,ENSG00000178363,ENSG00000179604,ENSG00000146648,ENSG00000213853,ENSG00000101311,ENSG00000176153,ENSG00000117595,ENSG00000164171,ENSG00000157992,ENSG00000159166,ENSG00000196586,ENSG00000162599,ENSG00000179915,ENSG00000148053,ENSG00000169851,ENSG00000116132,ENSG00000132698,ENSG00000115963,ENSG00000135919,ENSG00000170365,ENSG00000181449,ENSG00000081760,ENSG00000087884,ENSG00000167972…	973	4.68034e-10	2.01255e-08
PITX2	0.726626	0	FERMT1,IRF6,NRXN1,AACS,ABCC5,ACBD3,ACTL6A,ADSL,AGTRAP,AP3D1,ASPSCR1,ATXN7L3B,BCL7A,BCL7B,BECN1,BRD3,C5orf24,C7orf50,CCDC14,CDK5RAP3,CEBPG,CEP290,CHCHD6,CLPTM1,CMC2,COL27A1,CRK,CSE1L,CTDNEP1,CYB561A3,CYTH2,DAZAP1,DDX27,DHPS,DNAJC4,DNM1L,DR1,DUS1L,EBPL,ECI1,EDARADD,EIF3B,ENOSF1,FAM136A,FEZ2,GAMT,GAR1,GLOD4,GLYR1,GMPS,GON4L,GPATCH2,H2AFX,HCFC1R1,HMGXB4,HOMER3,HPRT1,IARS,IDH1,IFT27,INTS10,ISG20L2,KAT…	ENSG00000101311,ENSG00000117595,ENSG00000179915,ENSG00000081760,ENSG00000114770,ENSG00000182827,ENSG00000136518,ENSG00000239900,ENSG00000177674,ENSG00000065000,ENSG00000169696,ENSG00000253719,ENSG00000110987,ENSG00000106635,ENSG00000126581,ENSG00000169925,ENSG00000181904,ENSG00000146540,ENSG00000175455,ENSG00000108465,ENSG00000153879,ENSG00000198707,ENSG00000159685,ENSG00000104853,ENSG00000103121…	153	0.00038596	0.00138302
TBX15	0.847516	0	ABCA13,CNN3,CROT,FABP6,FBLN1,FZD6,IRF6,KIAA1217,KRT18,MPZL2,PTGES,S100A16,ABHD17C,ANKRD65,ARL3,ARL4A,BCL11A,BRD4,CCND1,CHCHD6,CISD1,CMAS,COA1,DNAJC21,ECE1,EFR3A,EGFR,F11R,FADD,FAF1,GADD45A,GALNT11,GOLPH3,HES1,HEXIM1,HOOK2,HSPH1,IREB2,ITGA2,ITGAV,JUP,KDSR,KIT,KLF3,KLHL5,KRT7,MAST4,MFAP1,MPZL1,NUFIP2,PAPSS2,PHACTR4,PLEKHA1,PLEKHA5,PPFIA1,PRRC2B,PTK2,RBBP8,RBM47,RELA,ROBO1,S100A13,SEMA4B,SERINC2,SH3…	ENSG00000179869,ENSG00000117519,ENSG00000005469,ENSG00000170231,ENSG00000077942,ENSG00000164930,ENSG00000117595,ENSG00000120549,ENSG00000111057,ENSG00000149573,ENSG00000148344,ENSG00000188643,ENSG00000136379,ENSG00000235098,ENSG00000138175,ENSG00000122644,ENSG00000119866,ENSG00000141867,ENSG00000110092,ENSG00000159685,ENSG00000122873,ENSG00000111726,ENSG00000106603,ENSG00000168724,ENSG00000117298…	83	0.0403874	0.0793822
RARB	0.847223	0	ABCA13,CNN3,CROT,FABP6,FBLN1,FZD6,IRF6,KIAA1217,KRT18,MTUS1,PTGES,S100A16,ABHD17C,ADK,ALCAM,ARHGAP24,ARHGAP29,ARL4A,ATN1,BCL11A,BRD4,CCND1,CHCHD6,CISD1,EFR3A,EPAS1,F11R,FADD,FAF1,FAM200B,GALNT11,GOLPH3,GPX2,HOOK2,IREB2,ITGA2,ITGAV,JUP,KDSR,KHSRP,KLF3,MPZL1,MRPS16,MRPS5,NDUFV3,PALLD,PDS5B,PHACTR4,PKP1,PLEKHA1,PLEKHA5,PPFIA1,PRRC2B,PRRG4,PUM1,RBBP8,RBMS1,RELA,REPIN1,SEMA4B,SERINC2,SH3PXD2A,SLC44A1,…	ENSG00000179869,ENSG00000117519,ENSG00000005469,ENSG00000170231,ENSG00000077942,ENSG00000164930,ENSG00000117595,ENSG00000120549,ENSG00000111057,ENSG00000129422,ENSG00000148344,ENSG00000188643,ENSG00000136379,ENSG00000156110,ENSG00000170017,ENSG00000138639,ENSG00000137962,ENSG00000122644,ENSG00000111676,ENSG00000119866,ENSG00000141867,ENSG00000110092,ENSG00000159685,ENSG00000122873,ENSG00000132294…	74	0.0527969	0.100314
SALL4	0.840745	0	CNN3,CP,CROT,FABP6,FBLN1,IRF6,KIAA1217,MPZL2,PTGES,S100A16,ABHD17C,ANKRD65,ARHGAP24,ARL4A,BCL11A,CMAS,ECE1,EPAS1,FAF1,FGFR2,GADD45A,GALNT11,GPX2,GSTA1,HOOK2,ID1,IGFBP7,IREB2,ITGA2,KIT,KLF3,KLHL5,KRT7,LAPTM4B,MPZL1,NF1,PALLD,PAPSS2,PBX1,PHACTR4,PLEKHA1,PLEKHA5,PPFIA1,PPP4R1,PRRG4,PTGS2,R3HDM2,RHOV,ROBO1,S100A13,SEMA4B,SERINC2,SH2D4A,SH3PXD2A,SLC2A13,SMAD5,TGIF1,TMEM150C,TMTC3,TP63,UBAP1,UGCG,WFDC2…	ENSG00000117519,ENSG00000047457,ENSG00000005469,ENSG00000170231,ENSG00000077942,ENSG00000117595,ENSG00000120549,ENSG00000149573,ENSG00000148344,ENSG00000188643,ENSG00000136379,ENSG00000235098,ENSG00000138639,ENSG00000122644,ENSG00000119866,ENSG00000111726,ENSG00000117298,ENSG00000116016,ENSG00000185104,ENSG00000066468,ENSG00000116717,ENSG00000178234,ENSG00000176153,ENSG00000243955,ENSG00000095066…	65	0.11416	0.15871
SMAD4	0.840565	0	ABCA13,CNN3,CROT,FABP6,FBLN1,FZD6,IRF6,KIAA1217,KRT18,MPZL2,PTGES,S100A16,ABHD17C,ANKRD65,ARL3,BCL11A,BRD4,GOLPH3,HOOK2,HSPH1,IREB2,KLF3,KLHL5,MAST4,MPZL1,NUFIP2,PHACTR4,PLEKHA1,PPFIA1,ROBO1,SLC18B1,SLC39A6,TMED4,TMTC3	ENSG00000179869,ENSG00000117519,ENSG00000005469,ENSG00000170231,ENSG00000077942,ENSG00000164930,ENSG00000117595,ENSG00000120549,ENSG00000111057,ENSG00000149573,ENSG00000148344,ENSG00000188643,ENSG00000136379,ENSG00000235098,ENSG00000138175,ENSG00000119866,ENSG00000141867,ENSG00000113384,ENSG00000095066,ENSG00000120694,ENSG00000136381,ENSG00000109787,ENSG00000109790,ENSG00000069020,ENSG00000197965…	34	0.158487	0.192208
E2F7	0.839589	0	ABCA13,CNN3,CROT,FABP6,FBLN1,FZD6,IRF6,KIAA1217,KRT18,MTUS1,PTGES,S100A16,ABHD17C,ARFGEF1,ARHGAP29,ARL16,ARL3,BCL11A,CCND1,CHCHD6,CISD1,CMAS,CNOT2,COA1,COPS5,CUX1,ECE1,ECHDC2,EGFR,F11R,FADD,FAF1,FGFR2,GADD45A,GALNT11,GPX2,H1FX,HSPH1,IREB2,ITGA2,ITGAV,JUP,KDSR,KIT,KLF3,KRT7,MAF,MAP2K2,MAST4,MPZL1,MXI1,NFIC,NUFIP2,PACS1,PALLD,PAPSS2,PBX1,PDZK1IP1,PHACTR4,PHF20,PLEKHA1,PLEKHA5,POP7,PPFIA1,PPP4R1,PRR…	ENSG00000179869,ENSG00000117519,ENSG00000005469,ENSG00000170231,ENSG00000077942,ENSG00000164930,ENSG00000117595,ENSG00000120549,ENSG00000111057,ENSG00000129422,ENSG00000148344,ENSG00000188643,ENSG00000136379,ENSG00000066777,ENSG00000137962,ENSG00000214087,ENSG00000138175,ENSG00000119866,ENSG00000110092,ENSG00000159685,ENSG00000122873,ENSG00000111726,ENSG00000111596,ENSG00000106603,ENSG00000121022…	93	0.000806962	0.00270331
ZN263	0.83788	0	ABCA13,CNN3,CROT,FABP6,FBLN1,FZD6,IRF6,KIAA1217,KRT18,MPZL2,MTUS1,PTGES,S100A16,ABHD17C,BCL11A,BCL7A,BRD4,C14orf119,CCAR1,CCND1,CELF1,CISD1,CMAS,COA1,DCAF12,DCAF6,DNAJC21,ECE1,EFR3A,EPAS1,F11R,FADD,FAF1,FAM120A,GALNT11,GOLPH3,HES1,IREB2,ITGA2,ITGAV,KAT6A,KDSR,KIT,KLF3,KLHL5,KRT7,LAMB3,MPZL1,MRPS26,NDUFS2,NDUFS3,NUFIP2,PAPSS2,PEX2,PLEKHA5,PPFIA1,PRRC2B,PRRG4,PTK2,RBM47,RBMS1,REST,ROBO1,S100A13,SEM…	ENSG00000179869,ENSG00000117519,ENSG00000005469,ENSG00000170231,ENSG00000077942,ENSG00000164930,ENSG00000117595,ENSG00000120549,ENSG00000111057,ENSG00000149573,ENSG00000129422,ENSG00000148344,ENSG00000188643,ENSG00000136379,ENSG00000119866,ENSG00000110987,ENSG00000141867,ENSG00000179933,ENSG00000060339,ENSG00000110092,ENSG00000149187,ENSG00000122873,ENSG00000111726,ENSG00000106603,ENSG00000198876…	82	0.141121	0.187068
SRBP2	0.837632	0	ABCA13,CNN3,CP,CROT,FABP6,FBLN1,FZD6,IRF6,KIAA1217,KRT18,MPZL2,MTUS1,PTGES,S100A16,ABHD17C,ANKRD65,ARFGEF1,ARHGAP29,BCL11A,BRD4,CCAR1,CELF1,CISD1,CITED2,COA1,DNAJC21,ECE1,EFCAB14,EIF4EBP1,EPAS1,FADD,FAF1,GALNT11,GOLPH3,GPX2,HDGF,HOOK2,HSPH1,IREB2,ITGA2,ITGAV,KIF2A,KIT,KLF3,KLHL5,KRT7,LAMB3,MAST4,MPZL1,MXI1,NUFIP2,OLFM1,PACS1,PHACTR4,PIN4,PLEKHA1,PLEKHA5,PPFIA1,PRRG4,PTPRA,PUM1,RBMS1,RELA,REST,S10…	ENSG00000179869,ENSG00000117519,ENSG00000047457,ENSG00000005469,ENSG00000170231,ENSG00000077942,ENSG00000164930,ENSG00000117595,ENSG00000120549,ENSG00000111057,ENSG00000149573,ENSG00000129422,ENSG00000148344,ENSG00000188643,ENSG00000136379,ENSG00000235098,ENSG00000066777,ENSG00000137962,ENSG00000119866,ENSG00000141867,ENSG00000060339,ENSG00000149187,ENSG00000122873,ENSG00000164442,ENSG00000106603…	83	0.0664225	0.111355
ZN281	0.835862	0	ABCA13,CNN3,CROT,FABP6,FBLN1,FZD6,IRF6,KIAA1217,KRT18,PTGES,S100A16,ABHD17C,ARL4A,BCL11A,CCND1,CHCHD6,CISD1,COA1,DCAF12,ECE1,EFR3A,F11R,FAM200B,GOLPH3,HES1,HOOK2,HSPH1,IREB2,ITGA2,ITGAV,JUP,KAT6A,KDSR,KIT,KLF3,KLHL5,MAPKAPK2,MPST,MPZL1,NFIC,NUFIP2,PACS1,PAFAH1B3,PALLD,PAPSS2,PHACTR4,PLEKHA1,PLEKHA5,PPFIA1,PRRG4,RBBP8,RBMS1,RELA,REPIN1,REST,S100A13,SEMA4B,SERINC2,SH3PXD2A,SLC39A6,SLC44A1,SMAD5,SMA…	ENSG00000179869,ENSG00000117519,ENSG00000005469,ENSG00000170231,ENSG00000077942,ENSG00000164930,ENSG00000117595,ENSG00000120549,ENSG00000111057,ENSG00000148344,ENSG00000188643,ENSG00000136379,ENSG00000122644,ENSG00000119866,ENSG00000110092,ENSG00000159685,ENSG00000122873,ENSG00000106603,ENSG00000198876,ENSG00000117298,ENSG00000132294,ENSG00000158769,ENSG00000237765,ENSG00000113384,ENSG00000114315…	70	0.083523	0.132245
ZF64A	0.835742	0	ABCA13,CNN3,CROT,FABP6,FBLN1,FZD6,IRF6,KIAA1217,KRT18,MPZL2,MTUS1,PTGES,S100A16,ABHD17C,ARHGAP29,BCL11A,CCND1,CHCHD6,CISD1,CLTC,DNAJC21,EFR3A,EIF4G1,EPAS1,GADD45A,GALNT11,GOLPH3,HOOK2,IREB2,ITGA2,ITGAV,KDSR,KRT7,KXD1,LAMB3,MAST4,MPZL1,NUCB1,NUFIP2,PALLD,PAPSS2,PHACTR4,PLEKHA1,PLEKHA5,PPFIA1,RAB1B,RBBP8,RBM47,RBMS1,ROBO1,S100A13,SEC31A,SEMA4B,SERINC2,SERTAD2,SH3PXD2A,SLC39A6,SLC44A1,SMARCA2,SMARCA…	ENSG00000179869,ENSG00000117519,ENSG00000005469,ENSG00000170231,ENSG00000077942,ENSG00000164930,ENSG00000117595,ENSG00000120549,ENSG00000111057,ENSG00000149573,ENSG00000129422,ENSG00000148344,ENSG00000188643,ENSG00000136379,ENSG00000137962,ENSG00000119866,ENSG00000110092,ENSG00000159685,ENSG00000122873,ENSG00000141367,ENSG00000168724,ENSG00000132294,ENSG00000114867,ENSG00000116016,ENSG00000116717…	70	0.083523	0.132245
PRDM6	0.834588	0	ABCA13,CROT,FABP6,FBLN1,FZD6,IRF6,KIAA1217,KRT18,PTGES,ABCC5,ABHD17C,ACKR3,ARFGEF1,ARHGAP29,ARL4A,ATF5,BCL7A,C1orf122,CDC42EP3,CHCHD6,CISD1,CLDN7,CMAS,COPS5,DAZAP1,DCAF6,ECE1,EPAS1,EXOC7,F11R,FADD,FAF1,FIP1L1,FRMD4A,FZD3,GABARAPL1,GADD45A,GALNT11,GOLPH3,GOSR1,GSTA4,HES1,HILPDA,HOOK2,IRF2BP2,ITGB6,ITPRIPL2,JUP,KCNK1,LAMB3,LAPTM4B,LGALS8,LUZP1,MPZL1,NUB1,NUFIP2,PHACTR4,PITHD1,PLEKHA5,PLS3,PPFIA1,PR…	ENSG00000179869,ENSG00000005469,ENSG00000170231,ENSG00000077942,ENSG00000164930,ENSG00000117595,ENSG00000120549,ENSG00000111057,ENSG00000148344,ENSG00000114770,ENSG00000136379,ENSG00000144476,ENSG00000066777,ENSG00000137962,ENSG00000122644,ENSG00000169136,ENSG00000110987,ENSG00000197982,ENSG00000163171,ENSG00000159685,ENSG00000122873,ENSG00000181885,ENSG00000111726,ENSG00000121022,ENSG00000071626…	85	0.350268	0.383948
TBX1	0.833894	0	ABCA13,CNN3,CROT,FZD6,KIAA1217,KRT18,S100A16,ARL4A,BCL11A,BRI3,CCND1,CHCHD6,EIF4EBP1,EPAS1,F11R,FADD,GALNT11,GRINA,HOOK2,HSPH1,IREB2,ITGA2,ITGAV,JUP,LAMB3,MMP14,MPZL1,NDUFS2,NINJ1,PHACTR4,PLEKHA1,PLEKHA5,PPFIA1,RBM47,RNF149,ROBO1,SEMA4B,SERINC2,SH3PXD2A,SLC39A6,SMAD5,SMARCA2,SMARCA4,TMTC3,TULP3,WWP1	ENSG00000179869,ENSG00000117519,ENSG00000005469,ENSG00000164930,ENSG00000120549,ENSG00000111057,ENSG00000188643,ENSG00000122644,ENSG00000119866,ENSG00000164713,ENSG00000110092,ENSG00000159685,ENSG00000187840,ENSG00000116016,ENSG00000158769,ENSG00000168040,ENSG00000178234,ENSG00000178719,ENSG00000095066,ENSG00000120694,ENSG00000136381,ENSG00000164171,ENSG00000138448,ENSG00000173801,ENSG00000196878…	46	0.277831	0.314002
VEZF1	0.833153	0	ABCA13,CNN3,CROT,FABP6,FBLN1,FZD6,IRF6,KIAA1217,KRT18,MPZL2,MTUS1,PTGES,S100A16,ABCE1,ABHD17C,ADIPOR1,AHNAK,ALCAM,ANKRD65,ARFGEF1,ARHGAP24,ARL16,ARL3,ARL4A,ATP2A2,ATP6V1B2,BAG3,BAZ1B,BCL11A,BCL3,BCL7A,BOD1L1,BRD4,BSDC1,C14orf119,C19orf25,C1R,CALML3,CCAR1,CCDC50,CCND1,CDK4,CELF1,CHCHD6,CISD1,CITED2,CLTC,CLU,CMAS,COA1,COPS5,CSNK1G2,CSNK2A1,CUX1,CYB5R3,DCAF6,DCAF7,DEGS1,DNAJC21,DUSP10,ECE1,ECHDC2,EF…	ENSG00000179869,ENSG00000117519,ENSG00000005469,ENSG00000170231,ENSG00000077942,ENSG00000164930,ENSG00000117595,ENSG00000120549,ENSG00000111057,ENSG00000149573,ENSG00000129422,ENSG00000148344,ENSG00000188643,ENSG00000164163,ENSG00000136379,ENSG00000159346,ENSG00000124942,ENSG00000170017,ENSG00000235098,ENSG00000066777,ENSG00000138639,ENSG00000214087,ENSG00000138175,ENSG00000122644,ENSG00000174437…	198	0.000222017	0.00105458
KLF3	0.832701	0	CNN3,CROT,FBLN1,IRF6,KIAA1217,KRT18,PTGES,S100A16,ABHD17C,ARL3,BCL11A,BIRC6,CCAR1,CCND1,CELF1,CHCHD6,CISD1,CLDN7,CNOT2,COA1,DCAF6,ECE1,EFCAB14,EFR3A,FADD,FAF1,FAM200B,FRMD4A,GADD45A,GALNT11,GOLPH3,HDGF,HOOK2,HSPH1,IREB2,ITGA2,KLF3,KLHL5,KRT7,MAP2K2,MAST4,MITD1,MPST,MPZL1,MRPL9,MRPS26,NDUFS2,NPM3,PHACTR4,PLEKHA1,PLEKHA5,PPFIA1,PRRC2B,PRRG4,RAB1B,RBM47,RBMS1,RELA,REST,SEMA4B,SERINC2,SH3PXD2A,SLC39A…	ENSG00000117519,ENSG00000005469,ENSG00000077942,ENSG00000117595,ENSG00000120549,ENSG00000111057,ENSG00000148344,ENSG00000188643,ENSG00000136379,ENSG00000138175,ENSG00000119866,ENSG00000115760,ENSG00000060339,ENSG00000110092,ENSG00000149187,ENSG00000159685,ENSG00000122873,ENSG00000181885,ENSG00000111596,ENSG00000106603,ENSG00000143164,ENSG00000117298,ENSG00000159658,ENSG00000132294,ENSG00000168040…	76	0.110802	0.15871
ZN467	0.830907	0	ABCA13,CNN3,CROT,FABP6,FBLN1,FZD6,IRF6,KIAA1217,KRT18,MPZL2,MSMB,MTUS1,NPPC,PTGES,S100A16,ABHD17C,AFTPH,ALCAM,ANKH,APPL1,ARHGAP24,ARHGAP29,ARL3,ASCC3,ATF7IP2,ATN1,BAIAP2,BATF,BCL11A,BCL7A,BOLA3,BRD4,BRWD1,C1RL-AS1,C1orf122,C7orf50,CACUL1,CBY1,CCND1,CD81,CHCHD5,CHCHD6,CITED2,CLUAP1,CNOT2,COA1,CPSF6,CRIPT,CTDSP2,CUX1,DCAF6,DDX50,DTYMK,DUSP10,ECE1,EFCAB14,EGFR,EGLN1,ELK4,EPAS1,EPC1,ETNK1,F11R,FADD,F…	ENSG00000179869,ENSG00000117519,ENSG00000005469,ENSG00000170231,ENSG00000077942,ENSG00000164930,ENSG00000117595,ENSG00000120549,ENSG00000111057,ENSG00000149573,ENSG00000263639,ENSG00000129422,ENSG00000163273,ENSG00000148344,ENSG00000188643,ENSG00000136379,ENSG00000119844,ENSG00000170017,ENSG00000154122,ENSG00000157500,ENSG00000138639,ENSG00000137962,ENSG00000138175,ENSG00000112249,ENSG00000166669…	188	0.00351999	0.010032
CTCFL	0.830522	0	CNN3,CROT,FBLN1,FZD6,IRF6,KIAA1217,KRT18,MPZL2,MTUS1,S100A16,BRD4,CHCHD6,COA1,DCAF6,DNAJC21,FADD,GALNT11,GOLPH3,HDGF,HSPH1,IREB2,MAST4,MPZL1,MRPL9,MRPS26,PLEKHA5,PPFIA1,PRRC2B,RELA,SEMA4B,SH3PXD2A,SLC39A6,SMARCA2,SMARCA4,TMTC3,TULP3	ENSG00000117519,ENSG00000005469,ENSG00000077942,ENSG00000164930,ENSG00000117595,ENSG00000120549,ENSG00000111057,ENSG00000149573,ENSG00000129422,ENSG00000188643,ENSG00000141867,ENSG00000159685,ENSG00000106603,ENSG00000143164,ENSG00000168724,ENSG00000168040,ENSG00000178234,ENSG00000113384,ENSG00000143321,ENSG00000120694,ENSG00000136381,ENSG00000069020,ENSG00000197965,ENSG00000143436,ENSG00000125901…	36	0.0627302	0.108352
NR1I3	0.829986	0	ABCA13,CNN3,FBLN1,FZD6,IRF6,KRT18,S100A16,CCAR1,DNAJC21,ECE1,FAF1,GALNT11,HOOK2,IREB2,MPZL1,PLEKHA1,PPFIA1,SEMA4B,SH3PXD2A,SMARCA4,SMC1A,TMTC3,WWP1,ZNF22	ENSG00000179869,ENSG00000117519,ENSG00000077942,ENSG00000164930,ENSG00000117595,ENSG00000111057,ENSG00000188643,ENSG00000060339,ENSG00000168724,ENSG00000117298,ENSG00000185104,ENSG00000178234,ENSG00000095066,ENSG00000136381,ENSG00000197965,ENSG00000107679,ENSG00000131626,ENSG00000185033,ENSG00000107957,ENSG00000127616,ENSG00000072501,ENSG00000139324,ENSG00000123124,ENSG00000165512	24	0.0139288	0.0345192
ETS2	0.829048	0	ABCA13,CNN3,CROT,FABP6,FBLN1,IRF6,KIAA1217,KRT18,MTUS1,PTGES,S100A16,ABCC5,ABHD17C,ACKR3,AHNAK,ARHGAP29,ARL4A,BCL11A,BCL7A,BRD4,CAPNS1,CCM2,CCND1,CD81,CHCHD6,CISD1,CLEC7A,CMAS,DCAF7,DLG1,ECE1,EGFR,EPAS1,F11R,FADD,FAF1,FBXL5,FGFR2,GALNT11,HELZ,HES1,HOOK2,IREB2,ITGA2,ITGB6,JUP,KCNK1,KDSR,KHSRP,KIT,KLHL5,LAMB3,MAF,MAP2K2,MAST4,MPZL1,MXI1,MYO1B,NFIC,NRIP1,NUFIP2,PABPN1,PACS1,PALLD,PAPSS2,PDLIM5,PDZK1…	ENSG00000179869,ENSG00000117519,ENSG00000005469,ENSG00000170231,ENSG00000077942,ENSG00000117595,ENSG00000120549,ENSG00000111057,ENSG00000129422,ENSG00000148344,ENSG00000188643,ENSG00000114770,ENSG00000136379,ENSG00000144476,ENSG00000124942,ENSG00000137962,ENSG00000122644,ENSG00000119866,ENSG00000110987,ENSG00000141867,ENSG00000126247,ENSG00000136280,ENSG00000110092,ENSG00000110651,ENSG00000159685…	119	0.000357732	0.00135938
FOXJ3	0.828661	0	ABCA13,FABP6,IRF6,KRT18,ECE1,EIF2AK1,FAF1,HOOK2,KDSR,PHACTR4,PLEKHA5,PPFIA1,PRRG4,RBBP8,SEMA4B,SLC18B1,SMAD5,SMARCA4,SORD,TMEM150C	ENSG00000179869,ENSG00000170231,ENSG00000117595,ENSG00000111057,ENSG00000117298,ENSG00000086232,ENSG00000185104,ENSG00000095066,ENSG00000119537,ENSG00000204138,ENSG00000052126,ENSG00000131626,ENSG00000135378,ENSG00000101773,ENSG00000185033,ENSG00000146409,ENSG00000113658,ENSG00000127616,ENSG00000140263,ENSG00000249242	20	0.172596	0.204958
ZN341	0.82754	0	ABCA13,CNN3,CP,CROT,FABP6,FBLN1,IRF6,KIAA1217,KRT18,MPZL2,PTGES,S100A16,ABHD17C,ACKR3,ALCAM,ANKRD13D,ANKRD65,APOL6,APPL1,ARFGEF1,ARHGAP24,ARL16,ARL2,ARL4A,ATL2,BCL11A,BCL3,BCL6,BCL7A,BRD4,BRWD1,C1R,C1orf122,CACUL1,CCND1,CD151,CD81,CDC42EP3,CELF1,CHCHD6,CISD1,CITED2,CKS1B,CLU,CMAS,CNOT2,COA1,COX19,CSNK1G2,CUX1,DCAF12,DCAF6,DCTN6,DLG1,DNAJC21,ECE1,ECHDC2,EGFR,EHF,EPAS1,EXOC7,F11R,FADD,FAF1,FAM200B,…	ENSG00000179869,ENSG00000117519,ENSG00000047457,ENSG00000005469,ENSG00000170231,ENSG00000077942,ENSG00000117595,ENSG00000120549,ENSG00000111057,ENSG00000149573,ENSG00000148344,ENSG00000188643,ENSG00000136379,ENSG00000144476,ENSG00000170017,ENSG00000172932,ENSG00000235098,ENSG00000221963,ENSG00000157500,ENSG00000066777,ENSG00000138639,ENSG00000214087,ENSG00000213465,ENSG00000122644,ENSG00000119787…	203	0.000853677	0.00270331
AP2D	0.827403	0	ABCA13,CNN3,CROT,FABP6,FBLN1,FZD6,IRF6,KIAA1217,KRT18,MPZL2,MTUS1,PTGES,S100A16,ABHD17C,ACKR3,AFTPH,ALCAM,ANKRD36C,ANKRD65,APPL1,ARFGEF1,ARHGAP24,ARHGAP29,ARL4A,ASCC3,ATN1,BCL11A,BCL6,BCL7A,BRWD1,C12orf65,C1R,C1orf122,CACUL1,CCND1,CD81,CELF1,CHCHD6,CISD1,CITED2,CKS1B,CMAS,COA1,CSNK1G2,CUX1,DCTN6,DUSP10,DYNC1H1,ECE1,EGFR,EPAS1,ETNK1,EXOC7,F11R,FADD,FAF1,FAM120A,FAM120AOS,FAM200B,FIP1L1,FLOT2,FNBP1…	ENSG00000179869,ENSG00000117519,ENSG00000005469,ENSG00000170231,ENSG00000077942,ENSG00000164930,ENSG00000117595,ENSG00000120549,ENSG00000111057,ENSG00000149573,ENSG00000129422,ENSG00000148344,ENSG00000188643,ENSG00000136379,ENSG00000144476,ENSG00000119844,ENSG00000170017,ENSG00000174501,ENSG00000235098,ENSG00000157500,ENSG00000066777,ENSG00000138639,ENSG00000137962,ENSG00000122644,ENSG00000112249…	197	0.00168156	0.00504467
ETV2	0.824055	0	ABCA13,CNN3,FBLN1,FZD6,IRF6,KRT18,MTUS1,PTGES,BCL11A,BRD4,CISD1,EPAS1,GOLPH3,IREB2,ITGA2,KLHL5,LSM12,MPZL1,NUFIP2,PALLD,PLEKHA1,PPFIA1,SEMA4B,SLC44A1,TMTC3	ENSG00000179869,ENSG00000117519,ENSG00000077942,ENSG00000164930,ENSG00000117595,ENSG00000111057,ENSG00000129422,ENSG00000148344,ENSG00000119866,ENSG00000141867,ENSG00000122873,ENSG00000116016,ENSG00000113384,ENSG00000136381,ENSG00000164171,ENSG00000109790,ENSG00000161654,ENSG00000197965,ENSG00000108256,ENSG00000129116,ENSG00000107679,ENSG00000131626,ENSG00000185033,ENSG00000070214,ENSG00000139324	25	0.113244	0.15871
E2F6	0.823958	0	CNN3,CROT,FABP6,FZD6,IRF6,KRT18,S100A16,BRD4,COA1,DNAJC21,ECE1,FADD,GALNT11,GOLPH3,HSPH1,IREB2,ITGA2,ITGAV,KLF3,KLHL5,LAMB3,MPZL1,PARP9,PLEKHA1,POP7,PPFIA1,PRRC2B,PRRG4,PSMC6,RAB1B,SEMA4B,SH3PXD2A,SLC44A1,SMAD5,SMARCA2,SMARCA4,TMTC3,WWP1	ENSG00000117519,ENSG00000005469,ENSG00000170231,ENSG00000164930,ENSG00000117595,ENSG00000111057,ENSG00000188643,ENSG00000141867,ENSG00000106603,ENSG00000168724,ENSG00000117298,ENSG00000168040,ENSG00000178234,ENSG00000113384,ENSG00000120694,ENSG00000136381,ENSG00000164171,ENSG00000138448,ENSG00000109787,ENSG00000109790,ENSG00000196878,ENSG00000197965,ENSG00000138496,ENSG00000107679,ENSG00000172336…	38	0.0213127	0.048593
PITX2	0.822499	0	FABP6,FBLN1,IRF6,KRT18,PTGES,ABHD17C,ARFGEF1,CHCHD6,EAPP,ECHDC2,EIF2AK1,EXOC7,FAF1,GABARAPL1,HOOK2,HSPG2,IREB2,ITPRIPL2,LAMB3,LUZP1,LYRM2,NFIC,PHACTR4,PPFIA1,PRRG4,PSMG3,RBBP8,SEMA4B,SLC18B1,SMARCA4,SORD,TGIF1,TMEM150C,TMEM159	ENSG00000170231,ENSG00000077942,ENSG00000117595,ENSG00000111057,ENSG00000148344,ENSG00000136379,ENSG00000066777,ENSG00000159685,ENSG00000129518,ENSG00000121310,ENSG00000086232,ENSG00000182473,ENSG00000185104,ENSG00000139112,ENSG00000095066,ENSG00000142798,ENSG00000136381,ENSG00000205730,ENSG00000196878,ENSG00000169641,ENSG00000083099,ENSG00000141905,ENSG00000204138,ENSG00000131626,ENSG00000135378…	34	0.158487	0.192208
KLF5	0.821817	0	ABCA13,IRF6,KIAA1217,KRT18,PTGES,ABHD17C,BCL11A,EPAS1,GOLPH3,HILPDA,HOOK2,PHACTR4,PLEKHA5,PPFIA1,SERINC2,SH3PXD2A,TMEM150C	ENSG00000179869,ENSG00000117595,ENSG00000120549,ENSG00000111057,ENSG00000148344,ENSG00000136379,ENSG00000119866,ENSG00000116016,ENSG00000113384,ENSG00000135245,ENSG00000095066,ENSG00000204138,ENSG00000052126,ENSG00000131626,ENSG00000168528,ENSG00000107957,ENSG00000249242	17	0.37317	0.388033
MAZ	0.821464	0	CNN3,CROT,FABP6,FBLN1,FZD6,IRF6,KIAA1217,KRT18,PTGES,S100A16,ABCC5,ABHD17C,ACKR3,AHNAK,ANKRD65,ARFGEF1,ARHGAP29,ARL16,ARL3,ARL4A,ATN1,ATP2A2,BAZ1B,BCL11A,BCL7A,BOD1L1,BRD4,CAPNS1,CCAR1,CCM2,CCND1,CD81,CELF1,CHCHD6,CISD1,CLTC,CMAS,CNOT2,COA1,CORO2A,COX20,CUX1,CYB5R3,DCAF12,DCAF7,DLG1,DNAJC19,DNAJC21,ECE1,ECHDC2,EFCAB14,EFR3A,EGFR,EIF4A3,EIF4EBP1,ETFB,EXOC7,F11R,FADD,FAF1,FAM200B,FBXL5,FGFR2,GADD45…	ENSG00000117519,ENSG00000005469,ENSG00000170231,ENSG00000077942,ENSG00000164930,ENSG00000117595,ENSG00000120549,ENSG00000111057,ENSG00000148344,ENSG00000188643,ENSG00000114770,ENSG00000136379,ENSG00000144476,ENSG00000124942,ENSG00000235098,ENSG00000066777,ENSG00000137962,ENSG00000214087,ENSG00000138175,ENSG00000122644,ENSG00000111676,ENSG00000174437,ENSG00000009954,ENSG00000119866,ENSG00000110987…	198	0.000222017	0.00105458
SUH	0.820718	0	CROT,FABP6,FBLN1,FZD6,IRF6,KIAA1217,KRT18,PTGES,ABHD17C,BRD4,CELF1,EFR3A,F11R,FADD,FAF1,GALNT11,GOLPH3,GPX2,HOOK2,IREB2,ITGAV,KAT6A,KDSR,KLF3,MAST4,MPST,MPZL1,NUFIP2,PALLD,PHACTR4,PLEKHA1,PRRC2B,RBMS1,SEMA4B,SERTAD2,SH3PXD2A,SLC39A6,SLC44A1,SMARCA4,SUZ12,TMTC3,TULP3,USP22	ENSG00000005469,ENSG00000170231,ENSG00000077942,ENSG00000164930,ENSG00000117595,ENSG00000120549,ENSG00000111057,ENSG00000148344,ENSG00000136379,ENSG00000141867,ENSG00000149187,ENSG00000132294,ENSG00000158769,ENSG00000168040,ENSG00000185104,ENSG00000178234,ENSG00000113384,ENSG00000176153,ENSG00000095066,ENSG00000136381,ENSG00000138448,ENSG00000083168,ENSG00000119537,ENSG00000109787,ENSG00000069020…	43	0.0316532	0.0668234
ZBT17	0.819281	0	ABCA13,FBLN1,KIAA1217,KRT18,S100A16,ABHD17C,IREB2,KLF3,KLHL5,KRT7,LAMB3,MECP2,NUFIP2,PPFIA1,PRRC2B,ROBO1,SH3PXD2A,TMTC3	ENSG00000179869,ENSG00000077942,ENSG00000120549,ENSG00000111057,ENSG00000188643,ENSG00000136379,ENSG00000136381,ENSG00000109787,ENSG00000109790,ENSG00000135480,ENSG00000196878,ENSG00000169057,ENSG00000108256,ENSG00000131626,ENSG00000130723,ENSG00000169855,ENSG00000107957,ENSG00000139324	18	0.645033	0.645033
EGR2	0.81928	0	CNN3,FBLN1,FZD6,IRF6,KRT18,S100A16,ABHD17C,CHCHD6,EPC1,GALNT11,GOLPH3,IREB2,ITGA2,ITGAV,JUP,PAFAH1B2,PLEKHA5,PPFIA1,PRRG4,SEMA4B,SH3PXD2A,SMARCA2,STARD7,TMTC3	ENSG00000117519,ENSG00000077942,ENSG00000164930,ENSG00000117595,ENSG00000111057,ENSG00000188643,ENSG00000136379,ENSG00000159685,ENSG00000120616,ENSG00000178234,ENSG00000113384,ENSG00000136381,ENSG00000164171,ENSG00000138448,ENSG00000173801,ENSG00000168092,ENSG00000052126,ENSG00000131626,ENSG00000135378,ENSG00000185033,ENSG00000107957,ENSG00000080503,ENSG00000084090,ENSG00000139324	24	0.186226	0.21663
KLF6	0.818404	0	CNN3,FZD6,IRF6,KRT18,MPZL2,S100A16,DNAJC21,GALNT11,POP7,PPFIA1,SEMA4B,SH3PXD2A,SMARCA4,TARDBP,TMTC3,WWP1	ENSG00000117519,ENSG00000164930,ENSG00000117595,ENSG00000111057,ENSG00000149573,ENSG00000188643,ENSG00000168724,ENSG00000178234,ENSG00000172336,ENSG00000131626,ENSG00000185033,ENSG00000107957,ENSG00000127616,ENSG00000120948,ENSG00000139324,ENSG00000123124	16	0.060802	0.108304
RFX1	0.817808	0	ABCA13,CNN3,CROT,FABP6,FBLN1,IRF6,KIAA1217,KRT18,MPZL2,MSMB,PTGES,S100A16,ABCC5,ABHD17C,AGFG1,AGO3,ALCAM,ANKH,ANKRA2,ARFGEF1,ARHGAP24,ARIH1,ARL16,ARL4A,ARL4C,ATL2,ATN1,BCL11A,BCL2L11,BCL6,BCL7A,BSDC1,C12orf65,C1R,CCM2,CCND1,CD2AP,CD81,CHCHD6,CISD1,CMAS,CTDSP2,CUX1,DCAF12,DCAF6,DCAF7,DCTN6,DLG1,DNAJC19,DNAJC21,DUSP10,DYRK1A,ECE1,ECHDC2,EGFR,ENOPH1,EXOC7,EXT1,FADD,FAF1,FAM120A,FAM200B,FGFR3,FLOT2,F…	ENSG00000179869,ENSG00000117519,ENSG00000005469,ENSG00000170231,ENSG00000077942,ENSG00000117595,ENSG00000120549,ENSG00000111057,ENSG00000149573,ENSG00000263639,ENSG00000148344,ENSG00000188643,ENSG00000114770,ENSG00000136379,ENSG00000173744,ENSG00000126070,ENSG00000170017,ENSG00000154122,ENSG00000164331,ENSG00000066777,ENSG00000138639,ENSG00000166233,ENSG00000214087,ENSG00000122644,ENSG00000188042…	237	0.000241705	0.00105978
KLF12	0.816948	0	ABCA13,CNN3,CROT,FABP6,FBLN1,IRF6,KIAA1217,KRT18,MTUS1,PTGES,S100A16,ABHD17C,ALCAM,ANKH,ANKRD13D,ARFGEF1,ARHGAP29,ARL3,ARL4A,ARL4C,ASCC3,ATF5,B3GNT2,BAIAP2,BCL11A,BCL2L11,BCL7A,BOLA3,CBX1,CCND1,CDKN1A,CHD7,CISD1,CLDN7,CMAS,COA1,COL9A2,CREM,CSNK1G2,CUX1,DAZAP1,DCAF6,DCAF7,DCTN6,DNAJC21,DUSP10,DYNC1H1,ECE1,EDARADD,EFNA1,EFR3A,EGFR,ENOPH1,EP300,EPAS1,ERBB3,EXOC7,EXT1,F11R,FADD,FAM120A,FAM120AOS,FAM9…	ENSG00000179869,ENSG00000117519,ENSG00000005469,ENSG00000170231,ENSG00000077942,ENSG00000117595,ENSG00000120549,ENSG00000111057,ENSG00000129422,ENSG00000148344,ENSG00000188643,ENSG00000136379,ENSG00000170017,ENSG00000154122,ENSG00000172932,ENSG00000066777,ENSG00000137962,ENSG00000138175,ENSG00000122644,ENSG00000188042,ENSG00000112249,ENSG00000169136,ENSG00000170340,ENSG00000175866,ENSG00000119866…	188	0.000744876	0.00265362
KLF1	0.816821	0	CNN3,FBLN1,IRF6,KIAA1217,KRT18,S100A16,ABHD17C,ECE1,GALNT11,IREB2,ITGAV,PPFIA1,PRRG4,SEMA4B,SH3PXD2A,TMTC3	ENSG00000117519,ENSG00000077942,ENSG00000117595,ENSG00000120549,ENSG00000111057,ENSG00000188643,ENSG00000136379,ENSG00000117298,ENSG00000178234,ENSG00000136381,ENSG00000138448,ENSG00000131626,ENSG00000135378,ENSG00000185033,ENSG00000107957,ENSG00000139324	16	0.060802	0.108304
FUBP1	0.816638	0	ABCA13,FBLN1,IRF6,KRT18,ABHD17C,ECE1,GALNT11,PLEKHA1,PLEKHA5,PPFIA1,ROBO1	ENSG00000179869,ENSG00000077942,ENSG00000117595,ENSG00000111057,ENSG00000136379,ENSG00000117298,ENSG00000178234,ENSG00000107679,ENSG00000052126,ENSG00000131626,ENSG00000169855	11	0.0935466	0.14032
NKX25	0.815052	0	FBLN1,IRF6,KRT18,MPZL2,S100A16,DNAJC21,GALNT11,IREB2,ITGAV,PPFIA1,SEMA4B,TMTC3,TULP3,ZNF22	ENSG00000077942,ENSG00000117595,ENSG00000111057,ENSG00000149573,ENSG00000188643,ENSG00000168724,ENSG00000178234,ENSG00000136381,ENSG00000138448,ENSG00000131626,ENSG00000185033,ENSG00000139324,ENSG00000078246,ENSG00000165512	14	0.0284376	0.062344
ZN219	0.813221	0	CNN3,IRF6,KRT18,MPZL2,PTGES,S100A16,ABHD17C,GALNT11,PALLD,PPFIA1,PRRG4,ROBO1,SEMA4B,SPAG9,WWP1	ENSG00000117519,ENSG00000117595,ENSG00000111057,ENSG00000149573,ENSG00000148344,ENSG00000188643,ENSG00000136379,ENSG00000178234,ENSG00000129116,ENSG00000131626,ENSG00000135378,ENSG00000169855,ENSG00000185033,ENSG00000008294,ENSG00000123124	15	0.119483	0.162155
TAF1	0.811594	0	ABCA13,CNN3,CROT,FABP6,FBLN1,FZD6,IRF6,KIAA1217,KRT18,MTUS1,PTGES,S100A16,ABCC5,ABHD17C,ACKR3,ADD1,AEBP2,AFTPH,ALCAM,ANK3,ANKH,ANKRD13D,ANKRD65,ARFGEF1,ARHGAP29,ARL16,ARL3,ASCC3,ATF7IP2,ATP2A2,BAG3,BCCIP,BCL11A,BCL6,BCL7A,BOD1L1,BOLA3,BRD4,BSDC1,C1orf35,CACUL1,CBX1,CCAR1,CCDC47,CCM2,CCND1,CCZ1,CD151,CELF1,CHCHD6,CHD7,CHST15,CITED2,CLDN7,CMAS,COA1,COPS5,COX19,CSNK1D,CSNK1E,CUX1,CYB5R3,DCAF12,DCAF6…	ENSG00000179869,ENSG00000117519,ENSG00000005469,ENSG00000170231,ENSG00000077942,ENSG00000164930,ENSG00000117595,ENSG00000120549,ENSG00000111057,ENSG00000129422,ENSG00000148344,ENSG00000188643,ENSG00000114770,ENSG00000136379,ENSG00000144476,ENSG00000087274,ENSG00000139154,ENSG00000119844,ENSG00000170017,ENSG00000151150,ENSG00000154122,ENSG00000172932,ENSG00000235098,ENSG00000066777,ENSG00000137962…	301	3.24785e-06	2.05697e-05
FLI1	0.806827	0	ABCA13,CNN3,FABP6,FZD6,IRF6,KRT18,PTGES,S100A16,ABHD17C,ANKLE2,COA1,ECE1,GADD45A,GALNT11,ITGAV,LAMB3,PALLD,PLEKHA5,PPFIA1,PRRG4,S100A13,SEMA4B,SERINC2,SERTAD2,SH3PXD2A,SRCAP,ST5,TNFAIP2,WFDC2	ENSG00000179869,ENSG00000117519,ENSG00000170231,ENSG00000164930,ENSG00000117595,ENSG00000111057,ENSG00000148344,ENSG00000188643,ENSG00000136379,ENSG00000176915,ENSG00000106603,ENSG00000117298,ENSG00000116717,ENSG00000178234,ENSG00000138448,ENSG00000196878,ENSG00000129116,ENSG00000052126,ENSG00000131626,ENSG00000135378,ENSG00000189171,ENSG00000185033,ENSG00000168528,ENSG00000179833,ENSG00000107957…	29	0.374418	0.388033
RXRA	0.806809	0	ABCA13,CNN3,CP,CROT,FABP6,FBLN1,FZD6,IRF6,KIAA1217,KRT18,MPZL2,MTUS1,PTGES,S100A16,ABCC5,ABHD17C,ABHD2,ACKR3,ADK,AEBP2,AFTPH,AGO3,AKR1C2,ALCAM,ANK3,ANKRD13D,ANKRD65,APPL1,ARAP2,ARFGEF1,ARHGAP24,ARHGAP29,ARID1A,ARID1B,ARL16,ARL3,ARL4A,ARL4C,ARNT2,ASCC3,ATF5,ATF7IP2,ATL2,ATN1,ATP2A2,ATP2B4,ATXN7L3B,B3GNT2,BACH1,BAG3,BAIAP2,BAZ2A,BCL11A,BCL2L11,BCL3,BCL6,BCL7A,BLVRB,BRD4,BRWD1,BSDC1,C12orf65,C1R,C1o…	ENSG00000179869,ENSG00000117519,ENSG00000047457,ENSG00000005469,ENSG00000170231,ENSG00000077942,ENSG00000164930,ENSG00000117595,ENSG00000120549,ENSG00000111057,ENSG00000149573,ENSG00000129422,ENSG00000148344,ENSG00000188643,ENSG00000114770,ENSG00000136379,ENSG00000140526,ENSG00000144476,ENSG00000156110,ENSG00000139154,ENSG00000119844,ENSG00000126070,ENSG00000151632,ENSG00000170017,ENSG00000151150…	492	0.000354339	0.00135938
SP1	0.802383	0	ABCA13,CNN3,CROT,FABP6,FBLN1,FZD6,IRF6,KIAA1217,KRT18,MPZL2,PTGES,S100A16,AAMP,ABCC5,ABCE1,ABHD17C,ACKR3,AEBP2,AFTPH,AHNAK,ALCAM,ANKH,ANKRD49,ANKRD65,APPL1,ARFGEF1,ARHGAP24,ARHGAP29,ARL16,ARL3,ARL4A,ARNT2,ARNTL2,ARRDC3,ASCC3,ATG12,ATL2,ATN1,ATP2A2,ATP2B4,ATP2C1,ATP6V1B2,ATXN7L3B,BACH1,BAG3,BAZ1B,BAZ2A,BBX,BCCIP,BCL11A,BCL3,BCL6,BCL7A,BHLHE40,BLVRA,BOD1L1,BRD3,BRD4,BRI3,BRWD1,BSDC1,C14orf119,C19or…	ENSG00000179869,ENSG00000117519,ENSG00000005469,ENSG00000170231,ENSG00000077942,ENSG00000164930,ENSG00000117595,ENSG00000120549,ENSG00000111057,ENSG00000149573,ENSG00000148344,ENSG00000188643,ENSG00000127837,ENSG00000114770,ENSG00000164163,ENSG00000136379,ENSG00000144476,ENSG00000139154,ENSG00000119844,ENSG00000124942,ENSG00000170017,ENSG00000154122,ENSG00000168876,ENSG00000235098,ENSG00000157500…	498	8.50965e-08	6.92928e-07
SP4	0.801804	0	CNN3,CROT,FABP6,FBLN1,FZD6,IRF6,KIAA1217,KRT18,MPZL2,PTGES,S100A16,ABHD17C,ACIN1,AEBP2,AFG3L2,ALCAM,ANKRD65,ARID2,ARL4C,ASCC3,ATF5,ATN1,BCL11A,BCL3,BRD4,C19orf25,C1orf122,C22orf39,CACUL1,CALCOCO2,CCDC50,CDC42EP3,CDK4,CDKN1B,CELF1,CITED2,CKS1B,CLDN7,CLK1,CLPTM1,CLTC,COA1,COL9A2,CSNK1G2,CSNK2A1,CUX1,CYB5R3,DKC1,DLD,DNAJC21,DPP3,DPYSL2,DR1,DUSP10,ECE1,EGFR,EIF4G1,EP300,EPAS1,ETFB,EXT1,FAF1,FAM120A,F…	ENSG00000117519,ENSG00000005469,ENSG00000170231,ENSG00000077942,ENSG00000164930,ENSG00000117595,ENSG00000120549,ENSG00000111057,ENSG00000149573,ENSG00000148344,ENSG00000188643,ENSG00000136379,ENSG00000100813,ENSG00000139154,ENSG00000141385,ENSG00000170017,ENSG00000235098,ENSG00000189079,ENSG00000188042,ENSG00000112249,ENSG00000169136,ENSG00000111676,ENSG00000119866,ENSG00000069399,ENSG00000141867…	145	7.71855e-05	0.000439958
CPEB1	0.800398	0	ABCA13,CNN3,CP,CROT,FABP6,FBLN1,FZD6,IRF6,KIAA1217,KRT18,MPZL2,MTUS1,PTGES,S100A16,A2ML1,ABCA1,ABCC5,ABHD17C,ABLIM1,ACKR3,ADD3,ADIPOR1,ADPGK,AGR2,AHNAK,AKR1C2,ALCAM,ANK3,ANKH,ARF3,ARFGEF1,ARHGAP24,ARHGAP29,ARL3,ARL4A,ARMC1,ARRDC3,ASAP1,ATF5,ATF7IP2,ATP2C1,ATP6V1B2,BACH1,BAG3,BATF,BAZ1B,BBX,BCL11A,BCL6,BCL7A,BRD3,C12orf65,C19orf25,C1RL-AS1,C1orf122,C22orf39,C7orf50,CALCOCO2,CAMLG,CAPNS1,CBR1,CBWD1…	ENSG00000179869,ENSG00000117519,ENSG00000047457,ENSG00000005469,ENSG00000170231,ENSG00000077942,ENSG00000164930,ENSG00000117595,ENSG00000120549,ENSG00000111057,ENSG00000149573,ENSG00000129422,ENSG00000148344,ENSG00000188643,ENSG00000166535,ENSG00000165029,ENSG00000114770,ENSG00000136379,ENSG00000099204,ENSG00000144476,ENSG00000148700,ENSG00000159346,ENSG00000159322,ENSG00000106541,ENSG00000124942…	455	1.30364e-08	1.48615e-07
WT1	0.800167	0	ABCA13,CNN3,CP,CROT,FABP6,FBLN1,IRF6,KIAA1217,KRT18,MPZL2,MTUS1,PTGES,S100A16,A2ML1,AAMP,ABCC5,ABHD17C,ABLIM1,ABT1,ACKR3,ACO2,ADD1,ADIPOR1,AFG3L2,AFTPH,AGO3,AHCY,ALCAM,ALDH2,ANKH,ANKIB1,ANKRD13D,ANKRD65,APOL6,APPL1,ARFGEF1,ARHGAP24,ARHGAP29,ARID1A,ARL16,ARL2,ARL3,ARL4A,ARL4C,ARMC1,ARNT2,ASCC3,ASPH,ATF7IP2,ATL2,ATN1,ATP2A2,ATP2B4,ATP2C1,B3GNT2,BACH1,BAG3,BAIAP2,BCL11A,BCL2L11,BCL3,BCL6,BCL7A,BLVRB…	ENSG00000179869,ENSG00000117519,ENSG00000047457,ENSG00000005469,ENSG00000170231,ENSG00000077942,ENSG00000117595,ENSG00000120549,ENSG00000111057,ENSG00000149573,ENSG00000129422,ENSG00000148344,ENSG00000188643,ENSG00000166535,ENSG00000127837,ENSG00000114770,ENSG00000136379,ENSG00000099204,ENSG00000146109,ENSG00000144476,ENSG00000100412,ENSG00000087274,ENSG00000159346,ENSG00000141385,ENSG00000119844…	579	1.39186e-06	9.91702e-06
SP2	0.799845	0	ABCA13,CNN3,CP,CROT,FABP6,FBLN1,FZD6,IRF6,KIAA1217,KRT18,MPZL2,MSMB,MTUS1,PTGES,S100A16,ABCC5,ABHD17C,ABT1,ACKR3,ACO2,ADD1,AFF4,AFG3L2,AFTPH,AGFG1,AGO3,AHNAK,AKIP1,ALCAM,ANAPC13,ANK3,ANKH,ANKLE2,ANKRA2,ANKRD13D,ANKRD36C,ANKRD65,APOL6,APPL1,ARF3,ARFGEF1,ARHGAP24,ARHGAP29,ARHGEF12,ARIH1,ARL16,ARL2,ARL3,ARL4A,ARL4C,ARMC1,ARNT2,ASCC3,ATF5,ATF7IP2,ATL2,ATN1,ATP2A2,ATP2B4,ATP6V1B2,B3GNT2,BACH1,BAG3,BAI…	ENSG00000179869,ENSG00000117519,ENSG00000047457,ENSG00000005469,ENSG00000170231,ENSG00000077942,ENSG00000164930,ENSG00000117595,ENSG00000120549,ENSG00000111057,ENSG00000149573,ENSG00000263639,ENSG00000129422,ENSG00000148344,ENSG00000188643,ENSG00000114770,ENSG00000136379,ENSG00000146109,ENSG00000144476,ENSG00000100412,ENSG00000087274,ENSG00000072364,ENSG00000141385,ENSG00000119844,ENSG00000173744…	690	5.18746e-10	7.39213e-09
ZFX	0.797576	0	ABCA13,CNN3,CP,CROT,FABP6,FBLN1,FZD6,IRF6,KIAA1217,KRT18,MAL2,MPZL2,MTUS1,PTGES,S100A16,AAMP,ABCA1,ABCC5,ABHD17C,ABI2,ABT1,ACKR3,ADD1,ADM,AEBP2,AFG3L2,AFTPH,AGO3,AGPAT3,AKIP1,ALCAM,ALDH2,ANKH,ANKLE2,ANKRA2,ANKRD13D,ANKRD49,ANKRD65,APOL6,APPL1,ARFGEF1,ARHGAP24,ARHGAP29,ARHGEF12,ARID1A,ARIH1,ARL16,ARL2,ARL3,ARL4A,ARL4C,ARNTL2,ARRDC3,ASCC3,ASCL2,ASXL2,ATF5,ATG4D,ATL2,ATN1,ATP2A2,ATP2B4,ATXN7L3B,B3GN…	ENSG00000179869,ENSG00000117519,ENSG00000047457,ENSG00000005469,ENSG00000170231,ENSG00000077942,ENSG00000164930,ENSG00000117595,ENSG00000120549,ENSG00000111057,ENSG00000147676,ENSG00000149573,ENSG00000129422,ENSG00000148344,ENSG00000188643,ENSG00000127837,ENSG00000165029,ENSG00000114770,ENSG00000136379,ENSG00000138443,ENSG00000146109,ENSG00000144476,ENSG00000087274,ENSG00000148926,ENSG00000139154…	662	1.98811e-08	1.88871e-07
SP3	0.796283	0	ABCA13,CNN3,CP,CROT,FABP6,FBLN1,FZD6,IRF6,KIAA1217,KRT18,MPZL2,MTUS1,PTGES,S100A16,AAMP,ABCC5,ABHD17C,ABHD2,ABT1,ACIN1,ACKR3,ADM,AEBP2,AFG3L2,AFTPH,AGO3,AGPAT3,AGR2,AKIP1,ALCAM,ALDH2,ANAPC13,ANKH,ANKRA2,ANKRD13D,ANKRD65,AP3S1,APOL6,APPL1,ARF3,ARFGEF1,ARHGAP24,ARHGAP29,ARID1A,ARID1B,ARIH1,ARL16,ARL3,ARL4A,ARL4C,ARNT2,ARNTL2,ARRDC3,ASCC3,ATF5,ATF7IP2,ATG12,ATL2,ATN1,ATP2A2,ATP2B4,ATXN10,ATXN7L3B,B3…	ENSG00000179869,ENSG00000117519,ENSG00000047457,ENSG00000005469,ENSG00000170231,ENSG00000077942,ENSG00000164930,ENSG00000117595,ENSG00000120549,ENSG00000111057,ENSG00000149573,ENSG00000129422,ENSG00000148344,ENSG00000188643,ENSG00000127837,ENSG00000114770,ENSG00000136379,ENSG00000140526,ENSG00000146109,ENSG00000100813,ENSG00000144476,ENSG00000148926,ENSG00000139154,ENSG00000141385,ENSG00000119844…	747	2.23269e-11	4.24211e-10
KLF16	0.794536	0	CNN3,IRF6,KRT18,PTGES,S100A16,ABHD17C,GADD45A,GALNT11,ITGA2,KLF3,KRT7,LAMB3,MPZL1,PDZK1IP1,PRRG4,SEMA4B,SERINC2,SRCAP,WFDC2	ENSG00000117519,ENSG00000117595,ENSG00000111057,ENSG00000148344,ENSG00000188643,ENSG00000136379,ENSG00000116717,ENSG00000178234,ENSG00000164171,ENSG00000109787,ENSG00000135480,ENSG00000196878,ENSG00000197965,ENSG00000162366,ENSG00000135378,ENSG00000185033,ENSG00000168528,ENSG00000080603,ENSG00000101443	19	0.280949	0.314002
PATZ1	0.79452	0	ABCA13,CNN3,CP,CROT,FABP6,FBLN1,FZD6,IRF6,KIAA1217,KRT18,MPZL2,MTUS1,NPPC,PTGES,S100A16,ABCC5,ABHD17C,ABT1,ACIN1,ACKR3,ADIPOR1,AEBP2,AFF4,AFG3L2,AFTPH,AGFG1,AGPAT3,AHNAK,AKIP1,ALCAM,ALDH2,ANKH,ANKLE2,ANKRA2,ANKRD13D,ANKRD65,APPL1,ARF3,ARFGEF1,ARHGAP24,ARHGAP29,ARHGAP5,ARHGEF12,ARID2,ARIH1,ARL16,ARL2,ARL3,ARL4A,ARL4C,ARNTL2,ASAP1,ASCC3,ASXL2,ATF5,ATF7IP2,ATL2,ATN1,ATP2A2,ATP2B4,ATP2C1,AUTS2,B3GNT2…	ENSG00000179869,ENSG00000117519,ENSG00000047457,ENSG00000005469,ENSG00000170231,ENSG00000077942,ENSG00000164930,ENSG00000117595,ENSG00000120549,ENSG00000111057,ENSG00000149573,ENSG00000129422,ENSG00000163273,ENSG00000148344,ENSG00000188643,ENSG00000114770,ENSG00000136379,ENSG00000146109,ENSG00000100813,ENSG00000144476,ENSG00000159346,ENSG00000139154,ENSG00000072364,ENSG00000141385,ENSG00000119844…	710	1.46569e-13	4.17723e-12
ZN770	0.791759	0	ABCA13,CNN3,CP,CROT,FABP6,FBLN1,FZD6,IRF6,KIAA1217,KRT18,MAL2,MPZL2,MTUS1,NPPC,PTGES,S100A16,A2ML1,AAMP,ABCA1,ABCC5,ABHD17C,ABHD2,ABI2,ABT1,ACIN1,ACKR3,ACO2,ADD1,ADIPOR1,ADM,ADPGK,AEBP2,AFF4,AFG3L2,AFTPH,AGFG1,AGPAT3,AHCY,AHNAK,AKIP1,ALCAM,ANAPC13,ANK3,ANKH,ANKRA2,ANKRD13D,ANKRD65,AP3S1,APOL6,APPL1,ARF3,ARFGEF1,ARHGAP24,ARHGAP29,ARHGEF12,ARID1A,ARID2,ARIH1,ARL16,ARL2,ARL3,ARL4A,ARL4C,ARNT2,ASCC3,…	ENSG00000179869,ENSG00000117519,ENSG00000047457,ENSG00000005469,ENSG00000170231,ENSG00000077942,ENSG00000164930,ENSG00000117595,ENSG00000120549,ENSG00000111057,ENSG00000147676,ENSG00000149573,ENSG00000129422,ENSG00000163273,ENSG00000148344,ENSG00000188643,ENSG00000166535,ENSG00000127837,ENSG00000165029,ENSG00000114770,ENSG00000136379,ENSG00000140526,ENSG00000138443,ENSG00000146109,ENSG00000100813…	899	3.29381e-14	1.87747e-12
AP2B	0.791126	0	CROT,KIAA1217,BCL11A,IREB2,KIF2A,KLF3,PLEKHA1,PRRC2B,PWP1,ROBO1,SH3PXD2A,SMARCA4,TMTC3,TULP3	ENSG00000005469,ENSG00000120549,ENSG00000119866,ENSG00000136381,ENSG00000068796,ENSG00000109787,ENSG00000107679,ENSG00000130723,ENSG00000136045,ENSG00000169855,ENSG00000107957,ENSG00000127616,ENSG00000139324,ENSG00000078246	14	0.429479	0.437149
NRF1	0.787942	0	FBLN1,MPZL2,S100A16,CISD1,EIF2AK1,HOOK2,IREB2,SH3PXD2A,SMAD5,SMARCA4,WWP1	ENSG00000077942,ENSG00000149573,ENSG00000188643,ENSG00000122873,ENSG00000086232,ENSG00000095066,ENSG00000136381,ENSG00000107957,ENSG00000113658,ENSG00000127616,ENSG00000123124	11	0.0935466	0.14032
TEAD1	0.787388	0	FBLN1,PTGES,S100A16,ABHD17C,ARFGEF1,EFCAB14,FAF1,GALNT11,HOOK2,IREB2,PHACTR4,PPFIA1,PUM1,RBMS1,REST,SEMA4B,SLC7A2,SMARCA4,TNIP2	ENSG00000077942,ENSG00000148344,ENSG00000188643,ENSG00000136379,ENSG00000066777,ENSG00000159658,ENSG00000185104,ENSG00000178234,ENSG00000095066,ENSG00000136381,ENSG00000204138,ENSG00000131626,ENSG00000134644,ENSG00000153250,ENSG00000084093,ENSG00000185033,ENSG00000003989,ENSG00000127616,ENSG00000168884	19	0.0200111	0.0475263
NFKB2	0.785549	0	FZD6,KRT18,ABHD17C,PPFIA1,PRRG4,WWP1	ENSG00000164930,ENSG00000111057,ENSG00000136379,ENSG00000131626,ENSG00000135378,ENSG00000123124	6	0.148096	0.187588
IRF3	0.784625	0	FABP6,IRF6,MTUS1,PTGES,S100A16,AAMP,ABCC5,ABHD17C,ACIN1,ADIPOR1,AFG3L2,AP3S1,ARF3,ARFGEF1,ARHGAP29,BAIAP2,BCL7A,BOD1L1,C14orf119,C19orf25,C1orf122,CALML3,CBR4,CCDC50,CDK12,CHCHD6,CLDN7,CNIH4,CNOT2,COA1,COL9A2,COPS5,COX19,CSNK1G2,DDB1,DHX29,DNAJC10,DPYSL2,DUSP10,ECE1,EIF4G1,ENOPH1,EXT1,F11R,FAF1,FAM120A,FAM126B,FIP1L1,FNDC3B,FOXP1,FRMD6,FRYL,FZD3,GIPC1,GPBP1L1,HES1,HNRNPUL1,HSPH1,HUWE1,IGFBP7,ISOC…	ENSG00000170231,ENSG00000117595,ENSG00000129422,ENSG00000148344,ENSG00000188643,ENSG00000127837,ENSG00000114770,ENSG00000136379,ENSG00000100813,ENSG00000159346,ENSG00000141385,ENSG00000177879,ENSG00000134287,ENSG00000066777,ENSG00000137962,ENSG00000175866,ENSG00000110987,ENSG00000038219,ENSG00000179933,ENSG00000119559,ENSG00000197982,ENSG00000178363,ENSG00000145439,ENSG00000152492,ENSG00000167258…	148	0.00538648	0.0146204
ZSC22	0.782606	0	ABCA13,FBLN1,S100A16,MRPS15,MRPS26,SEMA4B,SMARCA2,TMTC3,WWP1	ENSG00000179869,ENSG00000077942,ENSG00000188643,ENSG00000116898,ENSG00000125901,ENSG00000185033,ENSG00000080503,ENSG00000139324,ENSG00000123124	9	0.0388815	0.0791515
MYNN	0.763148	0	KRT18,CCND1,ECE1,GALNT11,GOLPH3,IREB2,PRRC2B,SMAD5,STARD7	ENSG00000111057,ENSG00000110092,ENSG00000117298,ENSG00000178234,ENSG00000113384,ENSG00000136381,ENSG00000130723,ENSG00000113658,ENSG00000084090	9	0.36051	0.387719
ZN148	0.754615	0	KRT18,S100A16,BRD4,RAP2B,SRCAP,WFDC2	ENSG00000111057,ENSG00000188643,ENSG00000141867,ENSG00000181467,ENSG00000080603,ENSG00000101443	6	0.148096	0.187588
MAFA	0.736619	0.0057	FBLN1,BCL11A,CHD9,PPFIA1,TMEM150C	ENSG00000077942,ENSG00000119866,ENSG00000177200,ENSG00000131626,ENSG00000249242	5	0.0125994	0.032644
KLF6	0.568487	0	CCND1,CNN3,DSP,EMP2,MIR205HG,NFIB,RAB25,S100A14,S100A16,STAP2,TRIM29,ATP1B1,CD9,CHPT1,CST3,EI24,FXYD3,GLUL,HES1,HOOK2,KRT18,KRT19,KRT8,LMNA,MDK,NFIC,PERP,RAB13,S100A2,SOX4,SPINT1,YBX3	ENSG00000110092,ENSG00000117519,ENSG00000096696,ENSG00000213853,ENSG00000230937,ENSG00000147862,ENSG00000132698,ENSG00000189334,ENSG00000188643,ENSG00000178078,ENSG00000137699,ENSG00000143153,ENSG00000010278,ENSG00000111666,ENSG00000101439,ENSG00000149547,ENSG00000089356,ENSG00000135821,ENSG00000114315,ENSG00000095066,ENSG00000111057,ENSG00000171345,ENSG00000170421,ENSG00000160789,ENSG00000110492…	32	0.658525	0.706709
ZF64A	0.562814	0	CCND1,CNN3,DSP,EMP2,MIR205HG,RAB25,S100A14,S100A16,STAP2,ATP1B1,CD9,CST3,EI24,FXYD3,GLUL,KRT18,KRT19,KRT8,MDK,PERP,RAB13,S100A2,SOX4,SPINT1,YBX3	ENSG00000110092,ENSG00000117519,ENSG00000096696,ENSG00000213853,ENSG00000230937,ENSG00000132698,ENSG00000189334,ENSG00000188643,ENSG00000178078,ENSG00000143153,ENSG00000010278,ENSG00000101439,ENSG00000149547,ENSG00000089356,ENSG00000135821,ENSG00000111057,ENSG00000171345,ENSG00000170421,ENSG00000110492,ENSG00000112378,ENSG00000143545,ENSG00000196754,ENSG00000124766,ENSG00000166145,ENSG00000060138	25	0.737415	0.77253
ZN281	0.553783	0	CCND1,CKAP4,DSP,EMP2,EPCAM,MIR205HG,RAB25,S100A14,S100A16,ATP1B1,CD9,CST3,EI24,FXYD3,GLUL,KRT18,KRT19,LMNA,MDK,PERP,RAB13,SGSM3,SOX4,WDR60,WFDC2,YBX3	ENSG00000110092,ENSG00000136026,ENSG00000096696,ENSG00000213853,ENSG00000119888,ENSG00000230937,ENSG00000132698,ENSG00000189334,ENSG00000188643,ENSG00000143153,ENSG00000010278,ENSG00000101439,ENSG00000149547,ENSG00000089356,ENSG00000135821,ENSG00000111057,ENSG00000171345,ENSG00000160789,ENSG00000110492,ENSG00000112378,ENSG00000143545,ENSG00000100359,ENSG00000124766,ENSG00000126870,ENSG00000101443…	26	0.769879	0.772741
ZN467	0.519585	0	CCND1,CKAP4,CNN3,DSP,EMP2,EPCAM,KRT15,MIR205HG,NFIB,RAB25,S100A14,S100A16,STAP2,TRIM29,AP1S1,APLP2,APP,ARL2,ARPC1A,ASAH1,ATP1B1,BAD,BOLA3,BRI3,C1orf35,CAPN1,CCDC25,CCDC47,CD151,CD9,CEBPD,CFDP1,CHPT1,CKS1B,CLDN7,CLINT1,CLSTN1,CST3,CXADR,CYSTM1,DGCR6L,DHX29,DNPEP,EBNA1BP2,ECHDC1,EI24,ELF3,F11R,FIP1L1,FXYD3,GGCT,GLUL,H2AFJ,HDGF,HEBP2,HES1,HOOK2,IFNGR1,KLF3,KRT18,KRT19,KRT8,LARP1,LARS,LEPROT,LMNA,LPP…	ENSG00000110092,ENSG00000136026,ENSG00000117519,ENSG00000096696,ENSG00000213853,ENSG00000119888,ENSG00000171346,ENSG00000230937,ENSG00000147862,ENSG00000132698,ENSG00000189334,ENSG00000188643,ENSG00000178078,ENSG00000137699,ENSG00000106367,ENSG00000084234,ENSG00000142192,ENSG00000213465,ENSG00000241685,ENSG00000104763,ENSG00000143153,ENSG00000002330,ENSG00000163170,ENSG00000164713,ENSG00000143793…	119	0.0374172	0.0823179
ZN320	0.513108	0	ATP1B1,CD9,EI24,FXYD3,GLUL,IFT43,KRT18,KRT19,KRT8,LMNA,MDK,PERP	ENSG00000143153,ENSG00000010278,ENSG00000149547,ENSG00000089356,ENSG00000135821,ENSG00000119650,ENSG00000111057,ENSG00000171345,ENSG00000170421,ENSG00000160789,ENSG00000110492,ENSG00000112378	12	0.565295	0.637768
ZN528	0.50594	0	ATP1B1,FXYD3,GLUL,KRT18,KRT19,KRT8,LMNA,MDK,PERP,WFDC2,YBX3	ENSG00000143153,ENSG00000089356,ENSG00000135821,ENSG00000111057,ENSG00000171345,ENSG00000170421,ENSG00000160789,ENSG00000110492,ENSG00000112378,ENSG00000101443,ENSG00000060138	11	0.772741	0.772741
SOX4	0.499463	0	CD9,FXYD3,GLUL,LMNA,MDK,PERP,RCN2,YBX3	ENSG00000010278,ENSG00000089356,ENSG00000135821,ENSG00000160789,ENSG00000110492,ENSG00000112378,ENSG00000117906,ENSG00000060138	8	0.0954769	0.16297
ETV2	0.498938	0	CD9,FXYD3,GLUL,KRT18,KRT19,KRT8,MDK,PERP,WDR60,WFDC2	ENSG00000010278,ENSG00000089356,ENSG00000135821,ENSG00000111057,ENSG00000171345,ENSG00000170421,ENSG00000110492,ENSG00000112378,ENSG00000126870,ENSG00000101443	10	0.432456	0.514272
SRBP2	0.493475	0	ATP1B1,CCNG1,CD9,CYB5A,EI24,FXYD3,GLUL,HEBP2,IFIH1,IFT43,KRT18,KRT19,KRT8,LMNA,MDK,PERP,PIGP,PML,PPA2,RAB18,SOX4,TFG,TMED3,YBX3,ZFAND5	ENSG00000143153,ENSG00000113328,ENSG00000010278,ENSG00000166347,ENSG00000149547,ENSG00000089356,ENSG00000135821,ENSG00000051620,ENSG00000115267,ENSG00000119650,ENSG00000111057,ENSG00000171345,ENSG00000170421,ENSG00000160789,ENSG00000110492,ENSG00000112378,ENSG00000185808,ENSG00000140464,ENSG00000138777,ENSG00000099246,ENSG00000124766,ENSG00000114354,ENSG00000166557,ENSG00000060138,ENSG00000107372	25	0.0506131	0.106046
ZN341	0.484833	0	CCND1,DSP,EMP2,MIR205HG,RAB25,S100A16,AP1S1,APLP2,APP,ARHGAP30,ATP1B1,BAD,BAZ2B,BOLA3,CCL19,CD151,CD9,CKS1B,CLDN7,CST3,DDX1,EBNA1BP2,EI24,ELF3,EPC1,F11R,FXYD3,GGCT,GLUL,HEBP2,IFIH1,ISOC2,KRT18,KRT19,KRT8,LBH,LEPROT,LMNA,MDK,MRPL17,MRPL4,MRPS26,OAS2,PARP9,PERP,PML,POP7,RAB18,S100A13,SCPEP1,SOX4,SPINT1,TFDP2,TMED3,TRIM22,TSHZ2,UBE2J2,WFDC2,YBX3,ZFAND5	ENSG00000110092,ENSG00000096696,ENSG00000213853,ENSG00000230937,ENSG00000132698,ENSG00000188643,ENSG00000106367,ENSG00000084234,ENSG00000142192,ENSG00000186517,ENSG00000143153,ENSG00000002330,ENSG00000123636,ENSG00000163170,ENSG00000172724,ENSG00000177697,ENSG00000010278,ENSG00000173207,ENSG00000181885,ENSG00000101439,ENSG00000079785,ENSG00000117395,ENSG00000149547,ENSG00000163435,ENSG00000120616…	60	0.0963003	0.16297
ZN148	0.481285	0	ACADVL,CD9,FXYD3,GLUL,KRT19,MDK,PERP,SOX4,WFDC2	ENSG00000072778,ENSG00000010278,ENSG00000089356,ENSG00000135821,ENSG00000171345,ENSG00000110492,ENSG00000112378,ENSG00000124766,ENSG00000101443	9	0.140753	0.206438
ZN257	0.477496	0	AP1S1,BOLA3,CKS1B,EI24,FXYD3,GGCT,GLUL,ISOC2,KRT19,LMNA,MRPL4,MRPS26,PERP,POP7,PPP4R2,SOX4,TMED3,UBE2E3	ENSG00000106367,ENSG00000163170,ENSG00000173207,ENSG00000149547,ENSG00000089356,ENSG00000006625,ENSG00000135821,ENSG00000063241,ENSG00000171345,ENSG00000160789,ENSG00000105364,ENSG00000125901,ENSG00000112378,ENSG00000172336,ENSG00000163605,ENSG00000124766,ENSG00000166557,ENSG00000170035	18	0.425866	0.514272
MAZ	0.474081	0	CCND1,CHCHD6,DSP,EMP2,MIR205HG,PDLIM4,RAB25,S100A14,S100A16,AAMP,ABCE1,ADAM15,AHCY,AKR1B1,ALDH9A1,ANAPC13,ANAPC15,ANXA6,AP1S1,APLP2,ARL1,ARL2,ARL3,ATP1B1,BAD,BAZ2B,BCL7B,BLVRA,BOLA3,C19orf48,C1orf122,C1orf35,CAND1,CBR1,CBX5,CCDC124,CCDC25,CCDC28B,CD37,CD48,CD52,CD53,CD9,CDK4,CEBPG,CKS1B,CLDN7,CLIP1,CLTC,COPRS,CORO1A,COTL1,CSRP1,CST3,CTNNBIP1,CUEDC2,CYB5A,CYB5R3,DAZAP1,DCAF6,DCTD,DDX1,DHX29,DNAJC9…	ENSG00000110092,ENSG00000159685,ENSG00000096696,ENSG00000213853,ENSG00000230937,ENSG00000131435,ENSG00000132698,ENSG00000189334,ENSG00000188643,ENSG00000127837,ENSG00000164163,ENSG00000143537,ENSG00000101444,ENSG00000085662,ENSG00000143149,ENSG00000129055,ENSG00000110200,ENSG00000197043,ENSG00000106367,ENSG00000084234,ENSG00000120805,ENSG00000213465,ENSG00000138175,ENSG00000143153,ENSG00000002330…	202	0.000242524	0.000889254
FOXJ3	0.468086	0	ALDH9A1,ANAPC15,AP1S1,BCL7B,CBR1,CCNG1,CEBPG,CYB5A,DAZAP1,DDX1,DHX29,DNAJC9,DTYMK,EBNA1BP2,EI24,HAUS1,HIST1H1C,HMG20B,HMGXB4,ISOC2,LARS,LMNA,MED30,MRPL17,MRPL37,MRPL4,MRPL42,MRPS10,NME4,NUPR1,PERP,PGD,PITHD1,PPA2,PPIH,PPP4R2,PRKDC,PYCR2,QTRT1,RBBP8,RHBDD2,RPL39L,RPN1,SBNO1,SMARCA4,SOX4,SPATS2,SPEN,TFG,TMEM183A,TOMM40,UBAP2L,VPS25	ENSG00000143149,ENSG00000110200,ENSG00000106367,ENSG00000106635,ENSG00000159228,ENSG00000113328,ENSG00000153879,ENSG00000166347,ENSG00000071626,ENSG00000079785,ENSG00000067248,ENSG00000213551,ENSG00000168393,ENSG00000117395,ENSG00000149547,ENSG00000152240,ENSG00000187837,ENSG00000064961,ENSG00000100281,ENSG00000063241,ENSG00000133706,ENSG00000160789,ENSG00000164758,ENSG00000158042,ENSG00000116221…	53	0.25493	0.320484
WT1	0.46467	0	RCN1,AAMP,ABI1,ACAP2,ACO2,ADIPOR1,ADSL,ADSS,AHCY,AKR7A2,ALDH16A1,ALG3,ANAPC13,ANAPC15,ANXA4,AP1S1,APOO,ARF3,ARID1A,ARL1,ARL2,ASPSCR1,ATG5,ATIC,ATP1B1,BAD,BLVRA,BOD1,BOLA3,BRD9,BRI3,C12orf45,C1orf122,C1orf131,C1orf35,CAND1,CAPN1,CAPNS1,CAPRIN1,CBR1,CBX5,CCDC124,CCDC167,CCDC50,CD46,CD9,CDK12,CDK4,CEP350,CHCHD3,CHCHD5,CHD3,CHERP,CKS1B,CLPTM1,CNOT4,COMMD1,COPS3,CRLS1,CSRP1,CST3,CTNNA1,CUEDC2,CYB5A,DA…	ENSG00000049449,ENSG00000127837,ENSG00000136754,ENSG00000114331,ENSG00000100412,ENSG00000159346,ENSG00000239900,ENSG00000035687,ENSG00000101444,ENSG00000053371,ENSG00000161618,ENSG00000214160,ENSG00000129055,ENSG00000110200,ENSG00000196975,ENSG00000106367,ENSG00000184831,ENSG00000134287,ENSG00000117713,ENSG00000120805,ENSG00000213465,ENSG00000169696,ENSG00000057663,ENSG00000138363,ENSG00000143153…	310	1.6951e-09	1.06549e-08
TBR1	0.46458	0	CST3,CYTH2,FXYD3,LMNA,PERP,SOX4,WFDC2,YBX3	ENSG00000101439,ENSG00000105443,ENSG00000089356,ENSG00000160789,ENSG00000112378,ENSG00000124766,ENSG00000101443,ENSG00000060138	8	0.597476	0.657224
AP2B	0.463038	0	BAD,CYB5A,LMNA,MRPS26,PERP,PPA2,RCN2,SOX4,TMED3,TTC19	ENSG00000002330,ENSG00000166347,ENSG00000160789,ENSG00000125901,ENSG00000112378,ENSG00000138777,ENSG00000117906,ENSG00000124766,ENSG00000166557,ENSG00000011295	10	0.0148351	0.0383966
RARB	0.462929	0	DSP,EMP2,MIR205HG,RAB25,S100A14,TRIM29,AAMP,AP1S1,APLP2,ARF3,ARHGAP30,ARHGDIB,ARL3,ARPC1A,BAD,BOLA3,C1orf35,CBX1,CBX5,CD52,CD9,CDK4,CKS1B,CORO1A,CST3,CYB5A,CYB5R3,CYTIP,DAZAP1,DDX1,EBNA1BP2,EBP,EI24,FXYD3,GGCT,GLOD4,GLTP,GLUL,HDGF,HOOK2,ICAM3,IFT43,KRT18,KRT19,KRT8,LCK,LMNA,MANBAL,MDK,MFF,MRPL21,MRPL4,MRPS26,NFIC,ODF3B,PERP,POP7,PPA2,PRKDC,PTPN7,RAB13,RPAIN,RPN1,S100A2,SAA1,SCO2,SIT1,SLC25A11,SOR…	ENSG00000096696,ENSG00000213853,ENSG00000230937,ENSG00000132698,ENSG00000189334,ENSG00000137699,ENSG00000127837,ENSG00000106367,ENSG00000084234,ENSG00000134287,ENSG00000186517,ENSG00000111348,ENSG00000138175,ENSG00000241685,ENSG00000002330,ENSG00000163170,ENSG00000143793,ENSG00000108468,ENSG00000094916,ENSG00000169442,ENSG00000010278,ENSG00000135446,ENSG00000173207,ENSG00000102879,ENSG00000101439…	80	0.0255597	0.0624792
SP1	0.462555	0	ALDH2,CCND1,CDC42EP1,DSP,EMP2,KRT17,MIR205HG,PHLDA3,RCN1,S100A16,AAMP,ABHD11,ACBD3,ACO2,ADSL,AGPAT2,AGTRAP,AHCY,AHCYL1,AHNAK,AKR1B1,ALKBH5,ANAPC13,ANXA4,AP1S1,APLP2,APP,APPL1,ARF3,ARF5,ARFGAP2,ARID1A,ARL1,ARL2,ARL3,ASAH1,ASPSCR1,ATG5,ATP1B1,ATPAF1,B3GAT3,BAD,BLVRA,BOLA3,BRI3,BRMS1,C12orf10,C1orf122,C1orf35,CAND1,CAPN1,CAPNS1,CBR1,CBX1,CBX5,CCDC124,CCDC25,CCDC47,CCDC91,CD52,CD9,CDK12,CDK4,CDK5RAP3…	ENSG00000111275,ENSG00000110092,ENSG00000128283,ENSG00000096696,ENSG00000213853,ENSG00000128422,ENSG00000230937,ENSG00000174307,ENSG00000049449,ENSG00000188643,ENSG00000127837,ENSG00000106077,ENSG00000182827,ENSG00000100412,ENSG00000239900,ENSG00000169692,ENSG00000177674,ENSG00000101444,ENSG00000168710,ENSG00000124942,ENSG00000085662,ENSG00000091542,ENSG00000129055,ENSG00000196975,ENSG00000106367…	417	5.11127e-10	4.49791e-09
HMX2	0.462512	0	EI24,FEZ2,KRT19,PERP,SOX4,TMED3,YBX3	ENSG00000149547,ENSG00000171055,ENSG00000171345,ENSG00000112378,ENSG00000124766,ENSG00000166557,ENSG00000060138	7	0.519921	0.602014
FOXG1	0.46189	0	CD9,KRT19,MDK,WFDC2,YBX3	ENSG00000010278,ENSG00000171345,ENSG00000110492,ENSG00000101443,ENSG00000060138	5	0.0894134	0.16297
KLF14	0.461785	0	AP1S1,ARL2,BAD,BOLA3,CKS1B,EBNA1BP2,EI24,FXYD3,GGCT,HDGF,HEBP2,ISOC2,MRPL21,MRPL4,MRPL42,MRPS26,PCBD1,PDXK,PPA2,PRKDC,RCN2,SMARCA4,TFG,TMED3,TMEM14A	ENSG00000106367,ENSG00000213465,ENSG00000002330,ENSG00000163170,ENSG00000173207,ENSG00000117395,ENSG00000149547,ENSG00000089356,ENSG00000006625,ENSG00000143321,ENSG00000051620,ENSG00000063241,ENSG00000197345,ENSG00000105364,ENSG00000198015,ENSG00000125901,ENSG00000166228,ENSG00000160209,ENSG00000138777,ENSG00000253729,ENSG00000117906,ENSG00000127616,ENSG00000114354,ENSG00000166557,ENSG00000096092	25	0.113244	0.177955
EGR1	0.461785	0	AP1S1,ARL2,BAD,BOLA3,CKS1B,EBNA1BP2,EI24,FXYD3,GGCT,HDGF,HEBP2,ISOC2,MRPL21,MRPL4,MRPL42,MRPS26,PCBD1,PDXK,PPA2,PRKDC,RCN2,SMARCA4,TFG,TMED3,TMEM14A	ENSG00000106367,ENSG00000213465,ENSG00000002330,ENSG00000163170,ENSG00000173207,ENSG00000117395,ENSG00000149547,ENSG00000089356,ENSG00000006625,ENSG00000143321,ENSG00000051620,ENSG00000063241,ENSG00000197345,ENSG00000105364,ENSG00000198015,ENSG00000125901,ENSG00000166228,ENSG00000160209,ENSG00000138777,ENSG00000253729,ENSG00000117906,ENSG00000127616,ENSG00000114354,ENSG00000166557,ENSG00000096092	25	0.113244	0.177955
KLF16	0.458449	0.0079	CCND1,CAPN1,CAPNS1,CD9,CDCA4,CENPM,CHMP1B,CKS1B,DHX29,DLG1,DNAJC9,ECHDC1,EI24,EIF4G1,FXYD3,GLUL,H2AFJ,HDGF,HEBP2,IP6K2,IRF2BP2,ISOC2,KDSR,KRT19,LMNA,MAD2L1,MDK,MFSD10,MIDN,MKI67,MRPL4,MRPS26,NUSAP1,PDXK,PERP,PIH1D1,PPA2,QARS,RCN2,REXO2,RHBDD2,SAT2,SIGIRR,SKIL,SMC2,SPINT1,TIMMDC1,TK1,TM9SF3,TMED3,TMPO,TRIP6,TYMS,UBE2E1,UBE2T,YBX3,ZWINT	ENSG00000110092,ENSG00000014216,ENSG00000126247,ENSG00000010278,ENSG00000170779,ENSG00000100162,ENSG00000255112,ENSG00000173207,ENSG00000067248,ENSG00000075711,ENSG00000213551,ENSG00000093144,ENSG00000149547,ENSG00000114867,ENSG00000089356,ENSG00000135821,ENSG00000246705,ENSG00000143321,ENSG00000051620,ENSG00000068745,ENSG00000168264,ENSG00000063241,ENSG00000119537,ENSG00000171345,ENSG00000160789…	57	0.00814953	0.0224112
ZN322	0.45424	0.0079	ADD3,CD9,FXYD3,GLUL,KRT19,PERP,WFDC2	ENSG00000148700,ENSG00000010278,ENSG00000089356,ENSG00000135821,ENSG00000171345,ENSG00000112378,ENSG00000101443	7	0.21534	0.28712
ZFX	0.452309	0.0079	ALDH2,CCND1,CDC42EP1,CKAP4,DSP,EMP2,EPCAM,KRT17,MIR205HG,PHLDA3,RAB25,RCN1,S100A14,AAMP,ABCE1,ABHD11,ABI1,ACAP2,ACBD3,ACIN1,ACO2,ACOT13,ADAM15,ADIPOR1,ADPRHL2,ADSL,ADSS,AGTRAP,AHCY,AHCYL1,AHNAK,AK3,AKR1B1,AKR7A2,ALDH16A1,ALG3,ALG5,AMD1,ANAPC13,ANAPC15,ANXA4,AP1S1,AP2B1,AP3D1,APLP2,APOO,APP,APPL1,ARF3,ARF5,ARHGAP30,ARID1A,ARL1,ARL2,ARL3,ASPSCR1,ATG5,ATIC,ATP1B1,ATPAF1,ATXN10,B3GAT3,BAD,BCL2L12,BLV…	ENSG00000111275,ENSG00000110092,ENSG00000128283,ENSG00000136026,ENSG00000096696,ENSG00000213853,ENSG00000119888,ENSG00000128422,ENSG00000230937,ENSG00000174307,ENSG00000132698,ENSG00000049449,ENSG00000189334,ENSG00000127837,ENSG00000164163,ENSG00000106077,ENSG00000136754,ENSG00000114331,ENSG00000182827,ENSG00000100813,ENSG00000100412,ENSG00000112304,ENSG00000143537,ENSG00000159346,ENSG00000116863…	604	6.8939e-14	2.16223e-12
SP3	0.452026	0.0079	CCND1,CNN3,DSP,EMP2,MIR205HG,RAB25,S100A14,S100A16,AAMP,ACADM,ACADVL,ACAP2,ACO2,ACOT13,ADIPOR1,ADSL,ADSS,AHCY,AKR1B1,AKR7A2,AMD1,ANAPC13,ANAPC15,AP1S1,AP2B1,AP3D1,APP,APPL1,ARF3,ARID1A,ARL1,ARL2,ARL3,ASAH1,ASH1L,ATIC,ATP1B1,BAD,BCL7B,BCL7C,BLVRA,BOLA3,BRI3,C12orf45,C1orf122,C1orf35,CAPN1,CAPNS1,CAPRIN1,CBR1,CBX1,CBX5,CCDC124,CCDC167,CCDC25,CCDC47,CD151,CD9,CDK12,CDK4,CEBPD,CEBPZ,CENPW,CHCHD3,CHD4…	ENSG00000110092,ENSG00000117519,ENSG00000096696,ENSG00000213853,ENSG00000230937,ENSG00000132698,ENSG00000189334,ENSG00000188643,ENSG00000127837,ENSG00000117054,ENSG00000072778,ENSG00000114331,ENSG00000100412,ENSG00000112304,ENSG00000159346,ENSG00000239900,ENSG00000035687,ENSG00000101444,ENSG00000085662,ENSG00000053371,ENSG00000123505,ENSG00000129055,ENSG00000110200,ENSG00000106367,ENSG00000006125…	317	8.98268e-10	6.5873e-09
SP4	0.450836	0.0079	CCND1,CNN3,DSP,EMP2,EPCAM,MIR205HG,RAB25,S100A14,S100A16,STAP2,TRIM29,AAMP,ACO2,ACTR1B,ADIPOR1,AKR7A2,ANAPC15,AP1S1,APLP2,APP,ARF3,ARL16,ATP1B1,BOD1L1,BOLA3,BRI3,C1orf35,CAND1,CAPN1,CBX5,CCDC124,CD37,CD52,CD53,CD9,CDK4,CEBPG,CEBPZ,CENPM,CHD3,CKS1B,CLDN7,CLINT1,CLSPN,COMMD1,COPB1,COQ4,CORO1A,COTL1,CST3,CUEDC2,CYB5A,DAZAP1,DCAF7,DDX1,DDX49,DGCR6L,DHX29,DNAJC3,DNAJC9,DNTTIP1,EBNA1BP2,ECHDC1,EI24,EIF…	ENSG00000110092,ENSG00000117519,ENSG00000096696,ENSG00000213853,ENSG00000119888,ENSG00000230937,ENSG00000132698,ENSG00000189334,ENSG00000188643,ENSG00000178078,ENSG00000137699,ENSG00000127837,ENSG00000100412,ENSG00000115073,ENSG00000159346,ENSG00000053371,ENSG00000110200,ENSG00000106367,ENSG00000084234,ENSG00000142192,ENSG00000134287,ENSG00000214087,ENSG00000143153,ENSG00000038219,ENSG00000163170…	214	0.00148316	0.00466135
KLF5	0.447256	0.0079	ATP1B1,CD9,CST3,GLUL,GOLGB1,KRT19,MDK,TSHZ2,WFDC2	ENSG00000143153,ENSG00000010278,ENSG00000101439,ENSG00000135821,ENSG00000173230,ENSG00000171345,ENSG00000110492,ENSG00000182463,ENSG00000101443	9	0.140753	0.206438
ETS2	0.447196	0.0079	CCND1,CHCHD6,DSP,PDLIM4,AAMP,ABCE1,ADAM15,AHCY,AKR1B1,ALDH16A1,ALDH9A1,ANAPC13,ANAPC15,AP1S1,ARHGAP30,ARHGDIB,ARL1,ARL2,ARL3,BAD,BCL7B,BLVRA,BOLA3,C19orf48,C1orf122,C1orf35,CAND1,CARD16,CBR1,CBX5,CCDC124,CCDC28B,CCL19,CD2,CD3E,CD3G,CD52,CD9,CDK4,CEBPG,CKS1B,CLTC,COPRS,CORO1A,COTL1,CSRP1,CUEDC2,CYB5A,CYTIP,DAZAP1,DCTD,DDX1,DHX29,DNAJC9,DNPEP,DPYSL2,DTYMK,EBNA1BP2,EBP,ECE1,EEF1E1,EI24,ELP5,ERCC1,ER…	ENSG00000110092,ENSG00000159685,ENSG00000096696,ENSG00000131435,ENSG00000127837,ENSG00000164163,ENSG00000143537,ENSG00000101444,ENSG00000085662,ENSG00000161618,ENSG00000143149,ENSG00000129055,ENSG00000110200,ENSG00000106367,ENSG00000186517,ENSG00000111348,ENSG00000120805,ENSG00000213465,ENSG00000138175,ENSG00000002330,ENSG00000106635,ENSG00000106605,ENSG00000163170,ENSG00000167747,ENSG00000197982…	183	3.03069e-06	1.21228e-05
SP2	0.446706	0.0079	CCND1,CNN3,DSP,EMP2,EPCAM,MIR205HG,RAB25,AAMP,ACADM,ACIN1,ACO2,ACOT13,ACTL6A,ADIPOR1,ADPRHL2,ADSL,ADSS,AHCY,AK3,AKIRIN1,AKR1B1,AKR7A2,AMD1,ANAPC13,ANAPC15,AP1S1,AP3D1,APLP2,APP,APPL1,ARF3,ARF5,ARID1A,ARL1,ARL2,ARL3,ARPC1A,ATG5,ATIC,BAD,BCL2L12,BCL7B,BLVRA,BOD1,BOLA3,BRI3,C16orf91,C19orf25,C19orf48,C1orf122,C1orf131,C1orf35,C5orf15,CALU,CAPN1,CAPNS1,CBR1,CBX1,CBX5,CCDC124,CCDC25,CCDC34,CCDC47,CCDC…	ENSG00000110092,ENSG00000117519,ENSG00000096696,ENSG00000213853,ENSG00000119888,ENSG00000230937,ENSG00000132698,ENSG00000127837,ENSG00000117054,ENSG00000100813,ENSG00000100412,ENSG00000112304,ENSG00000136518,ENSG00000159346,ENSG00000116863,ENSG00000239900,ENSG00000035687,ENSG00000101444,ENSG00000147853,ENSG00000174574,ENSG00000085662,ENSG00000053371,ENSG00000123505,ENSG00000129055,ENSG00000110200…	424	7.6748e-08	4.22114e-07
PATZ1	0.443194	0.0079	CCND1,CKAP4,DSP,EMP2,EPCAM,MIR205HG,MYO6,RAB25,S100A14,S100A16,AAMP,ABCE1,ACBD3,ACO2,ACTR1A,ADIPOR1,ADK,ADSL,ADSS,AFG3L2,AGPAT2,AHCY,AKR1B1,AKR7A2,ALDH16A1,ALKBH5,ALYREF,AMD1,ANAPC13,ANAPC15,AP1S1,AP2B1,AP3D1,APLP2,ARCN1,ARF3,ARHGAP30,ARID1A,ARL2,ARL3,ASAH1,ATG5,ATP1B1,ATXN10,B3GAT3,BAD,BCKDK,BCL7B,BCL7C,BLVRA,BOLA3,BRI3,C12orf10,C12orf45,C19orf48,C1orf122,C1orf35,CAND1,CAPN1,CAPNS1,CAPRIN1,CASP3…	ENSG00000110092,ENSG00000136026,ENSG00000096696,ENSG00000213853,ENSG00000119888,ENSG00000230937,ENSG00000196586,ENSG00000132698,ENSG00000189334,ENSG00000188643,ENSG00000127837,ENSG00000164163,ENSG00000182827,ENSG00000100412,ENSG00000138107,ENSG00000159346,ENSG00000156110,ENSG00000239900,ENSG00000035687,ENSG00000141385,ENSG00000169692,ENSG00000101444,ENSG00000085662,ENSG00000053371,ENSG00000161618…	501	1.47425e-13	2.16223e-12
KLF12	0.44266	0.0079	AP1S1,ARL2,BAD,BOLA3,CCDC124,CKS1B,COMMD1,CYB5A,DAZAP1,DDX1,DHX29,EBNA1BP2,EBP,EI24,EIF4G1,GGCT,GLTP,GTF2F1,HDGF,HEBP2,ISOC2,KDSR,LARS,LMNA,MFSD10,MRPL15,MRPL17,MRPL21,MRPL4,MRPS10,MRPS23,MRPS26,PBDC1,PDXK,PERP,POLE3,PPA2,PPIH,PPP4R2,PRKDC,RCN2,REXO2,RPN1,RSBN1,SCO2,SLC25A11,SNRNP25,SOX4,TERF1,TFG,TIMMDC1,TMED3,TMEM205,TPGS2	ENSG00000106367,ENSG00000213465,ENSG00000002330,ENSG00000163170,ENSG00000007080,ENSG00000173207,ENSG00000173163,ENSG00000166347,ENSG00000071626,ENSG00000079785,ENSG00000067248,ENSG00000117395,ENSG00000147155,ENSG00000149547,ENSG00000114867,ENSG00000006625,ENSG00000139433,ENSG00000125651,ENSG00000143321,ENSG00000051620,ENSG00000063241,ENSG00000119537,ENSG00000133706,ENSG00000160789,ENSG00000109736…	54	0.00383114	0.011238
AP2D	0.438575	0.0158	AAMP,ADAM15,ADSL,ADSS,AHCY,AKR1B1,ALG5,ANAPC13,ANAPC15,AP1S1,AP2B1,ARF3,ARL2,ARL3,BCL7C,BOLA3,BRI3,C12orf45,C1orf122,C1orf35,CBX1,CBX5,CCDC124,CCDC25,CCDC47,CCZ1,CD9,CEP57,CKS1B,CMAS,COMMD1,COPRS,COPS8,CRELD2,CSRP1,CYB5A,DAZAP1,DCXR,DDB1,DDX1,DDX49,DGCR6L,DHX29,DKC1,DNAJB1,DNAJC9,DNPEP,DRG1,DTYMK,EBAG9,EBNA1BP2,EBPL,EEF1E1,EI24,EIF4G1,EIF5AL1,ELP5,EMG1,ETF1,FAM136A,FAM200B,FAM3C,FAM89B,FARSA,FLOT…	ENSG00000127837,ENSG00000143537,ENSG00000239900,ENSG00000035687,ENSG00000101444,ENSG00000085662,ENSG00000120697,ENSG00000129055,ENSG00000110200,ENSG00000106367,ENSG00000006125,ENSG00000134287,ENSG00000213465,ENSG00000138175,ENSG00000099385,ENSG00000163170,ENSG00000164713,ENSG00000151131,ENSG00000197982,ENSG00000143793,ENSG00000108468,ENSG00000094916,ENSG00000007080,ENSG00000147419,ENSG00000108588…	207	8.90547e-07	3.91841e-06
KLF3	0.436878	0.0158	CCL19,CD9,CENPK,CENPW,CKS1B,CYB5A,DNAJC9,EI24,FXYD3,GLUL,LBH,LMNA,MDK,MKI67,MRPS26,PERP,PPM1K,PTPN7,PTTG1IP,SKA2,SMC2,SOX4,TK1,TMED3,TRAF3IP3,YBX3,ZWINT	ENSG00000172724,ENSG00000010278,ENSG00000123219,ENSG00000203760,ENSG00000173207,ENSG00000166347,ENSG00000213551,ENSG00000149547,ENSG00000089356,ENSG00000135821,ENSG00000213626,ENSG00000160789,ENSG00000110492,ENSG00000148773,ENSG00000125901,ENSG00000112378,ENSG00000163644,ENSG00000143851,ENSG00000183255,ENSG00000182628,ENSG00000136824,ENSG00000124766,ENSG00000167900,ENSG00000166557,ENSG00000009790…	27	0.0826642	0.15814
TBX15	0.436415	0.0158	ACTR1B,AKR7A2,ANAPC15,AP1S1,APLP2,ARF3,ARFGAP2,ARID1A,ARL1,ARL2,ASAH1,AURKB,BAD,BIRC5,BLVRB,BOLA3,BRI3,C1orf122,C1orf35,CALU,CAPNS1,CAPRIN1,CBR1,CBX5,CCDC124,CCDC167,CCDC25,CD9,CDK4,CENPF,CFDP1,CKS1B,CLTC,COPRS,CREB1,CSNK1D,CST3,CTNNA1,CUEDC2,CYB5A,DAZAP1,DCTN6,DDX27,DHPS,DHX29,DNASE2,DNPEP,DRG1,DUS1L,DUSP23,EBNA1BP2,EBP,ECHDC1,EEF1E1,EI24,EIF2AK1,EIF4EBP1,EIF4G1,EMC10,EMG1,ENOPH1,FAM136A,FAM192A…	ENSG00000115073,ENSG00000053371,ENSG00000110200,ENSG00000106367,ENSG00000084234,ENSG00000134287,ENSG00000149182,ENSG00000117713,ENSG00000120805,ENSG00000213465,ENSG00000104763,ENSG00000178999,ENSG00000002330,ENSG00000089685,ENSG00000090013,ENSG00000163170,ENSG00000164713,ENSG00000197982,ENSG00000143793,ENSG00000128595,ENSG00000126247,ENSG00000135387,ENSG00000159228,ENSG00000094916,ENSG00000007080…	209	3.14109e-07	1.53565e-06
ZBTB4	0.434447	0.0158	DHX29,EI24,FXYD3,LMNA,RCN2,TMEM259	ENSG00000067248,ENSG00000149547,ENSG00000089356,ENSG00000160789,ENSG00000117906,ENSG00000182087	6	0.148096	0.2102
SMCA1	0.431219	0.0158	BOLA3,CDK4,CKS1B,EBNA1BP2,GGCT,HDGF,ISOC2,MRPS26,POLR2H,POP7,TPGS2	ENSG00000163170,ENSG00000135446,ENSG00000173207,ENSG00000117395,ENSG00000006625,ENSG00000143321,ENSG00000063241,ENSG00000125901,ENSG00000163882,ENSG00000172336,ENSG00000134779	11	0.24926	0.320484
RXRA	0.430994	0.0158	CCND1,DSP,EMP2,MIR205HG,MYO6,RAB25,S100A14,S100A16,TRIM29,AAMP,ACTR1B,ADIPOR1,ADSL,AHCY,AHNAK,AKR7A2,ANAPC13,AP1S1,APLP2,ARF3,ARFGAP2,ARHGAP30,ARID1A,ARL1,ARL2,ATG5,ATP1B1,BAD,BLVRB,BOLA3,BRI3,BRMS1,C1orf122,C1orf35,CALU,CAND1,CAPN1,CAPNS1,CAPRIN1,CBR1,CBX5,CCDC124,CCDC167,CCDC25,CD27,CD3E,CD3G,CD52,CD9,CDK4,CDKN2AIPNL,CEBPZ,CFDP1,CKS1B,CLTC,COPRS,COPS3,CORO1A,CREB1,CSNK1D,CST3,CTDNEP1,CTNNA1,CUE…	ENSG00000110092,ENSG00000096696,ENSG00000213853,ENSG00000230937,ENSG00000196586,ENSG00000132698,ENSG00000189334,ENSG00000188643,ENSG00000137699,ENSG00000127837,ENSG00000115073,ENSG00000159346,ENSG00000239900,ENSG00000101444,ENSG00000124942,ENSG00000053371,ENSG00000129055,ENSG00000106367,ENSG00000084234,ENSG00000134287,ENSG00000149182,ENSG00000186517,ENSG00000117713,ENSG00000120805,ENSG00000213465…	280	4.16076e-12	4.57684e-11
TBX1	0.428139	0.0237	ACO2,ADSL,AKR1B1,AKR7A2,AP1S1,BOLA3,CCDC124,CCDC167,CCDC25,CDK4,CEBPZ,CKS1B,DAZAP1,DCXR,DDX1,DGCR6L,DKC1,DTYMK,EBNA1BP2,EBP,EEF1E1,EI24,EMD,FXYD3,GGCT,GLUL,HDGF,KRT19,LARP1,LPP,LRRC59,MRPL15,MRPL17,MRPL21,MRPL4,MRPS23,MRPS26,NABP2,NSL1,NUDT21,PERP,POLE3,POLR3K,POP7,PPIH,PPP4R2,PRKDC,PSMD1,QARS,REXO2,RPN1,SCO2,SLC25A11,SMIM14,SNRNP25,SNX5,SOX4,SZRD1,TMEM14A,TMEM183A,TSR3,YBX3,ZNF106	ENSG00000100412,ENSG00000239900,ENSG00000085662,ENSG00000053371,ENSG00000106367,ENSG00000163170,ENSG00000007080,ENSG00000198937,ENSG00000147419,ENSG00000135446,ENSG00000115816,ENSG00000173207,ENSG00000071626,ENSG00000169738,ENSG00000079785,ENSG00000128185,ENSG00000130826,ENSG00000168393,ENSG00000117395,ENSG00000147155,ENSG00000124802,ENSG00000149547,ENSG00000102119,ENSG00000089356,ENSG00000006625…	63	0.00140183	0.00466135
VEZF1	0.428091	0.0237	CCND1,CKAP4,CNN3,DSP,EMP2,EPCAM,MIR205HG,RAB25,S100A14,S100A16,AAMP,ABI2,ACAP1,ACBD3,ACTB,ADAM15,ADIPOR1,ADSL,AGPAT2,AGTRAP,AHNAK,AKAP13,AKR1B1,ALDH16A1,ALDH9A1,ANXA4,AP1S1,APLP2,APOBEC3C,APOBEC3G,APOO,AQP3,ARF3,ARHGAP30,ARL16,ARL2,ARL3,ASAH1,ATP1B1,ATP2C1,BAD,BLVRA,BNIP2,BOLA3,BRD3,BTN3A2,C1orf122,C1orf35,CAND1,CBX1,CBX5,CCDC124,CCDC167,CCDC25,CCDC47,CD151,CD2,CD27,CD37,CD3D,CD3E,CD3G,CD48,CD52,…	ENSG00000110092,ENSG00000136026,ENSG00000117519,ENSG00000096696,ENSG00000213853,ENSG00000119888,ENSG00000230937,ENSG00000132698,ENSG00000189334,ENSG00000188643,ENSG00000127837,ENSG00000138443,ENSG00000072818,ENSG00000182827,ENSG00000075624,ENSG00000143537,ENSG00000159346,ENSG00000239900,ENSG00000169692,ENSG00000177674,ENSG00000124942,ENSG00000170776,ENSG00000085662,ENSG00000161618,ENSG00000143149…	351	1.0176e-13	2.16223e-12
NR1I3	0.424558	0.0316	AP1S1,ARL2,BOLA3,CCDC25,CDK4,CKS1B,DAZAP1,HDGF,LARP1,MRPL4,MRPL42,MRPS26,PCBD1,SMARCA4,TOMM40,TUSC2	ENSG00000106367,ENSG00000213465,ENSG00000163170,ENSG00000147419,ENSG00000135446,ENSG00000173207,ENSG00000071626,ENSG00000143321,ENSG00000155506,ENSG00000105364,ENSG00000198015,ENSG00000125901,ENSG00000166228,ENSG00000127616,ENSG00000130204,ENSG00000114383	16	0.154691	0.2127
TFEB	0.423594	0.0316	ARL2,BOLA3,CDK4,CKS1B,DAZAP1,GGCT,MRPL4,PCBD1,TMED3,TOMM40	ENSG00000213465,ENSG00000163170,ENSG00000135446,ENSG00000173207,ENSG00000071626,ENSG00000006625,ENSG00000105364,ENSG00000166228,ENSG00000166557,ENSG00000130204	10	0.0629278	0.125856
CTCFL	0.422912	0.0316	AP1S1,BAD,BOLA3,CBX5,CDK4,CKS1B,CYB5A,DAZAP1,EBP,GGCT,GLOD4,HDGF,LARP1,MRPL17,MRPL4,MRPS26,POLE3,POLR3K,RPN1,SLC25A11,STAG2,TMPO,TPGS2	ENSG00000106367,ENSG00000002330,ENSG00000163170,ENSG00000094916,ENSG00000135446,ENSG00000173207,ENSG00000166347,ENSG00000071626,ENSG00000147155,ENSG00000006625,ENSG00000167699,ENSG00000143321,ENSG00000155506,ENSG00000158042,ENSG00000105364,ENSG00000125901,ENSG00000148229,ENSG00000161980,ENSG00000163902,ENSG00000108528,ENSG00000101972,ENSG00000120802,ENSG00000134779	23	0.0281062	0.0650881
ZN341	0.853609	0	CDK4,CLDN1,CLDN4,FXYD3,KRT18,KRT19,KRT8,MDK,NUPR1,PERP,S100A14,SPINT2,TPM1	ENSG00000135446,ENSG00000163347,ENSG00000189143,ENSG00000089356,ENSG00000111057,ENSG00000171345,ENSG00000170421,ENSG00000110492,ENSG00000176046,ENSG00000112378,ENSG00000189334,ENSG00000167642,ENSG00000140416	13	0.369318	0.391366
NFIC	0.83461	0	CDK4,CLDN1,KRT18,KRT19,KRT8,MDK,NUPR1,PERP,S100A14,SPINT2,ATOX1,GNPDA1,PRDX3,STMN1	ENSG00000135446,ENSG00000163347,ENSG00000111057,ENSG00000171345,ENSG00000170421,ENSG00000110492,ENSG00000176046,ENSG00000112378,ENSG00000189334,ENSG00000167642,ENSG00000177556,ENSG00000113552,ENSG00000165672,ENSG00000117632	14	0.429479	0.445446
ZN331	0.831084	0	CLDN1,KRT18,KRT19,KRT8,MDK,NUPR1,PERP,S100A14,SNHG8	ENSG00000163347,ENSG00000111057,ENSG00000171345,ENSG00000170421,ENSG00000110492,ENSG00000176046,ENSG00000112378,ENSG00000189334,ENSG00000269893	9	0.66518	0.674683
ZN121	0.824575	0	CDK4,CLDN1,CLDN4,FXYD3,KRT18,KRT19,KRT8,MDK,NUPR1,PERP,S100A14,SOX4,SPINT2,TPM1,ANAPC5,ATP1B3,PDAP1,PGD,PRDX3,PSMD11,RPN2,RTN4,SNRPE,STMN1,TMED9,TXNDC17	ENSG00000135446,ENSG00000163347,ENSG00000189143,ENSG00000089356,ENSG00000111057,ENSG00000171345,ENSG00000170421,ENSG00000110492,ENSG00000176046,ENSG00000112378,ENSG00000189334,ENSG00000124766,ENSG00000167642,ENSG00000140416,ENSG00000089053,ENSG00000069849,ENSG00000106244,ENSG00000142657,ENSG00000165672,ENSG00000108671,ENSG00000118705,ENSG00000115310,ENSG00000182004,ENSG00000117632,ENSG00000184840…	26	0.0653931	0.0814545
PURA	0.818824	0	FXYD3,KRT18,KRT19,KRT8,NUPR1,PERP,MED21	ENSG00000089356,ENSG00000111057,ENSG00000171345,ENSG00000170421,ENSG00000176046,ENSG00000112378,ENSG00000152944	7	0.848306	0.848306
PPARA	0.793487	0	CDK4,KRT19,KRT8,PERP,TPGS2	ENSG00000135446,ENSG00000171345,ENSG00000170421,ENSG00000112378,ENSG00000134779	5	0.337964	0.363567
ZN281	0.793322	0	CDK4,CLDN1,FXYD3,KRT18,KRT19,KRT8,MDK,NUPR1,PERP,S100A14,SGK1,SPINT2,ACP1,ADH5,ANAPC5,ATOX1,CAPRIN1,CUEDC2,EIF1AX,EIF2S2,EMC4,G3BP1,H2AFY,IER3IP1,KDELR1,KHDRBS1,LSM5,MRPS24,PDAP1,PHB,POLR2G,PPIG,PRDX3,PSMD2,RAB13,SNRPE,SYNCRIP,TKT,YTHDF2	ENSG00000135446,ENSG00000163347,ENSG00000089356,ENSG00000111057,ENSG00000171345,ENSG00000170421,ENSG00000110492,ENSG00000176046,ENSG00000112378,ENSG00000189334,ENSG00000118515,ENSG00000167642,ENSG00000143727,ENSG00000197894,ENSG00000089053,ENSG00000177556,ENSG00000135387,ENSG00000107874,ENSG00000173674,ENSG00000125977,ENSG00000128463,ENSG00000145907,ENSG00000113648,ENSG00000134049,ENSG00000105438…	39	4.74331e-07	1.3471e-06
VEZF1	0.788063	0	CD24,CD9,CDK4,CLDN1,CLDN4,EPCAM,FXYD3,GPNMB,KRT18,KRT19,KRT8,MDK,NUPR1,PDLIM1,PERP,S100A14,SOX4,SPINT2,VRK2,ACAP2,ADH5,AKR1A1,ANAPC5,ANKRD10,ATOX1,ATP1A1,CAPRIN1,COA3,COMT,DSTN,DUT,EIF1AX,EIF2S2,EMC4,FAM162A,FKBP4,G3BP1,GLTP,H2AFY,HDAC2,HM13,IER3IP1,IMPACT,KDELR1,KHDRBS1,LAPTM4A,LETMD1,LSM5,LSM8,NAMPT,NDUFV1,NFKBIZ,OLA1,OPTN,PDAP1,PDCD5,PGD,PHB,PRDX3,PSMB4,PSMD11,PSMD2,RCN1,RCN2,RHEB,RTN4,SMIM14,…	ENSG00000272398,ENSG00000010278,ENSG00000135446,ENSG00000163347,ENSG00000189143,ENSG00000119888,ENSG00000089356,ENSG00000136235,ENSG00000111057,ENSG00000171345,ENSG00000170421,ENSG00000110492,ENSG00000176046,ENSG00000107438,ENSG00000112378,ENSG00000189334,ENSG00000124766,ENSG00000167642,ENSG00000028116,ENSG00000114331,ENSG00000197894,ENSG00000117448,ENSG00000089053,ENSG00000088448,ENSG00000177556…	78	2.92801e-05	6.29967e-05
TFEB	0.785185	0	CDK4,KRT19,PERP,SGK1,SOX4,SPINT2,PGD,PRDX3,STMN1	ENSG00000135446,ENSG00000171345,ENSG00000112378,ENSG00000118515,ENSG00000124766,ENSG00000167642,ENSG00000142657,ENSG00000165672,ENSG00000117632	9	0.140753	0.161185
TBX1	0.782491	0	CD24,CLDN1,KRT18,KRT19,MDK,NUPR1,PDLIM1,PERP,SPINT2,ADH5,CAPRIN1,G3BP1,H2AFY,KDELR1,KRT10,LSM4,LSM5,OLA1,PHF5A,POLR2G,PRDX3,PSMC3,PSMG2,RBBP4,RBM17,SNRPE,SRSF9,STMN1,TIMM13,TKT,TMEM69	ENSG00000272398,ENSG00000163347,ENSG00000111057,ENSG00000171345,ENSG00000110492,ENSG00000176046,ENSG00000107438,ENSG00000112378,ENSG00000167642,ENSG00000197894,ENSG00000135387,ENSG00000145907,ENSG00000113648,ENSG00000105438,ENSG00000186395,ENSG00000130520,ENSG00000106355,ENSG00000138430,ENSG00000100410,ENSG00000168002,ENSG00000165672,ENSG00000165916,ENSG00000128789,ENSG00000162521,ENSG00000134453…	31	0.0022506	0.00319585
SPIB	0.780704	0	KRT18,KRT19,SOX4,SPINT2,STMN1,TRIM44	ENSG00000111057,ENSG00000171345,ENSG00000124766,ENSG00000167642,ENSG00000117632,ENSG00000166326	6	0.148096	0.164294
MEF2B	0.778528	0	EPCAM,GPNMB,KRT19,NUPR1,SPINT2,ANAPC5,EMC4,IER3IP1,LSM5,MRPL4,POLR2G,SMIM14,TKT	ENSG00000119888,ENSG00000136235,ENSG00000171345,ENSG00000176046,ENSG00000167642,ENSG00000089053,ENSG00000128463,ENSG00000134049,ENSG00000106355,ENSG00000105364,ENSG00000168002,ENSG00000163683,ENSG00000163931	13	0.0177903	0.023391
RARB	0.776012	0	CD24,CD9,CDK4,CKAP4,CLDN1,DSP,FXYD3,KRT18,KRT19,KRT8,MARCKSL1,MDK,NUPR1,PERP,S100A14,SGK1,SOX4,SPINT2,VRK2,ACAP2,ACP1,ADH5,AKR1A1,ANAPC5,ANKRD10,ARF3,ATOX1,ATP1A1,CAPRIN1,CDKN1A,COA3,COMT,CST3,CTNNA1,DUT,EIF2S2,EIF6,EMC4,G3BP1,GLUL,H2AFY,HDAC2,HM13,IER3IP1,KDELR1,KHDRBS1,KRT10,LAPTM4A,LSM4,LSM5,MDH1,MRPS24,NAMPT,NDUFV1,NFKBIZ,NPC2,OLA1,PDAP1,PGD,PIM3,PRDX3,PSMB4,PSMD2,PSMF1,RAB2A,RBBP4,RCN2,RHOB,…	ENSG00000272398,ENSG00000010278,ENSG00000135446,ENSG00000136026,ENSG00000163347,ENSG00000096696,ENSG00000089356,ENSG00000111057,ENSG00000171345,ENSG00000170421,ENSG00000175130,ENSG00000110492,ENSG00000176046,ENSG00000112378,ENSG00000189334,ENSG00000118515,ENSG00000124766,ENSG00000167642,ENSG00000028116,ENSG00000114331,ENSG00000143727,ENSG00000197894,ENSG00000117448,ENSG00000089053,ENSG00000088448…	80	1.41895e-09	6.29657e-09
ZN467	0.773464	0	CD24,CD9,CDK4,CKAP4,CLDN1,FXYD3,KRT18,KRT19,KRT8,MDK,PERP,S100A14,SGK1,SOX4,SPINT2,VRK2,YBX3,ACAP2,ADH5,AKR1A1,ANAPC5,ATP1A1,BNIP3L,CAPRIN1,CDKN1A,COA3,CST3,DUT,EGR1,EIF1AX,EIF2S2,FAM162A,G3BP1,GLTP,GLUL,H2AFY,HDAC2,HM13,IER3IP1,KDELR1,KHDRBS1,LAPTM4A,LSM5,MPC2,MRPS24,NAMPT,NDUFV1,NFKBIZ,NPC2,NR4A1,NUCKS1,OLA1,PDAP1,PGD,PIM3,PRDX3,PSMD11,PSMD2,PSMG2,PTMS,RABGGTB,RBBP4,RCN2,RHEB,RHOB,RNASEH2B,SERT…	ENSG00000272398,ENSG00000010278,ENSG00000135446,ENSG00000136026,ENSG00000163347,ENSG00000089356,ENSG00000111057,ENSG00000171345,ENSG00000170421,ENSG00000110492,ENSG00000112378,ENSG00000189334,ENSG00000118515,ENSG00000124766,ENSG00000167642,ENSG00000028116,ENSG00000060138,ENSG00000114331,ENSG00000197894,ENSG00000117448,ENSG00000089053,ENSG00000163399,ENSG00000104765,ENSG00000135387,ENSG00000124762…	79	1.28741e-08	4.35266e-08
RREB1	0.773244	0	CDK4,KRT19,MDK,PERP,PTMS	ENSG00000135446,ENSG00000171345,ENSG00000110492,ENSG00000112378,ENSG00000159335	5	0.0894134	0.107599
ZN148	0.773206	0	AHCY,CDK4,KRT18,KRT19,PERP,SOX4,SPINT2,ADH5,ANAPC5,ATP1A1,EPRS,GLTP,HDAC2,MRPL50,NUB1,PGD,PRDX3,RBBP4,RCN2,SNRPE,STMN1,TMSB4X	ENSG00000101444,ENSG00000135446,ENSG00000111057,ENSG00000171345,ENSG00000112378,ENSG00000124766,ENSG00000167642,ENSG00000197894,ENSG00000089053,ENSG00000163399,ENSG00000136628,ENSG00000139433,ENSG00000196591,ENSG00000136897,ENSG00000013374,ENSG00000142657,ENSG00000165672,ENSG00000162521,ENSG00000117906,ENSG00000182004,ENSG00000117632,ENSG00000205542	22	0.000383574	0.000605194
PRDM6	0.771655	0	AHCY,CDK4,CLDN1,KRT18,KRT19,MDK,NUPR1,PERP,SGK1,SOX4,SPINT2,VRK2,ADH5,AKR1A1,ANAPC5,ATOX1,ATP1A1,BNIP3L,BUB3,CAPRIN1,COA3,CST3,DCTN2,DUT,EIF2S2,FAM162A,GLTP,H2AFY,HDAC2,HM13,IER3IP1,IVNS1ABP,MED10,NBEAL1,NDUFV1,NR4A1,OLA1,PDAP1,PGD,POLR2G,PRDX3,PSMG1,RABGGTB,RBBP4,RBCK1,RCN2,RTN4,SNRPE,SRSF9,STMN1,TFG,TMSB4X,TPGS2,TXN2	ENSG00000101444,ENSG00000135446,ENSG00000163347,ENSG00000111057,ENSG00000171345,ENSG00000110492,ENSG00000176046,ENSG00000112378,ENSG00000118515,ENSG00000124766,ENSG00000167642,ENSG00000028116,ENSG00000197894,ENSG00000117448,ENSG00000089053,ENSG00000177556,ENSG00000163399,ENSG00000104765,ENSG00000154473,ENSG00000135387,ENSG00000183978,ENSG00000101439,ENSG00000175203,ENSG00000128951,ENSG00000125977…	54	2.2045e-05	4.91742e-05
ANDR	0.765927	0	CDK4,KRT18,PERP,SOX4,SPINT2,VRK2,ANAPC5,DUT,EIF2S2,GLO1,NDUFV1,PDAP1,PGD,PRDX3,RBBP4,RCN2,RPL7L1,SNRPE,STMN1	ENSG00000135446,ENSG00000111057,ENSG00000112378,ENSG00000124766,ENSG00000167642,ENSG00000028116,ENSG00000089053,ENSG00000128951,ENSG00000125977,ENSG00000124767,ENSG00000167792,ENSG00000106244,ENSG00000142657,ENSG00000165672,ENSG00000162521,ENSG00000117906,ENSG00000146223,ENSG00000182004,ENSG00000117632	19	4.34933e-05	9.08243e-05
EGR4	0.759277	0	CDK4,KRT18,KRT19,PERP,SGK1,SOX4,SPINT2,VRK2,ADH5,ANAPC5,ATOX1,ATP1A1,DUT,EIF2S2,FAM162A,G3BP1,GLTP,GTF2A2,H2AFY,HDAC2,HNRNPH3,IER3IP1,NDUFV1,OLA1,PDAP1,PGD,PRDX3,PSMA4,RBBP4,RCN2,SNRPE,STMN1,TKT,TMSB4X,TXNDC17	ENSG00000135446,ENSG00000111057,ENSG00000171345,ENSG00000112378,ENSG00000118515,ENSG00000124766,ENSG00000167642,ENSG00000028116,ENSG00000197894,ENSG00000089053,ENSG00000177556,ENSG00000163399,ENSG00000128951,ENSG00000125977,ENSG00000114023,ENSG00000145907,ENSG00000139433,ENSG00000140307,ENSG00000113648,ENSG00000196591,ENSG00000096746,ENSG00000134049,ENSG00000167792,ENSG00000138430,ENSG00000106244…	35	0.00032691	0.000527514
ETV5	0.757266	0	CDK4,KRT5,KRT8,NUPR1,ADH5,AKR1A1,ANAPC5,ATOX1,DUT,EIF2S2,HDAC2,IER3IP1,MPC2,NDUFB6,OLA1,PDAP1,PGD,POLR2G,PRDX3,RABGGTB,SNRPE,TFG,TKT,TXNDC17	ENSG00000135446,ENSG00000186081,ENSG00000170421,ENSG00000176046,ENSG00000197894,ENSG00000117448,ENSG00000089053,ENSG00000177556,ENSG00000128951,ENSG00000125977,ENSG00000196591,ENSG00000134049,ENSG00000143158,ENSG00000165264,ENSG00000138430,ENSG00000106244,ENSG00000142657,ENSG00000168002,ENSG00000165672,ENSG00000137955,ENSG00000182004,ENSG00000114354,ENSG00000163931,ENSG00000129235	24	0.000274997	0.000454064
ZN263	0.751368	0	CDK4,KRT18,KRT19,SOX4,SPINT2,VRK2,AKR1A1,ANAPC5,ATP1A1,EIF2S2,H2AFY,KDELR1,NAMPT,NDUFV1,PDAP1,PGD,PIM3,POLR2G,PRDX3,SNRPE,SRSF9,TXNDC17	ENSG00000135446,ENSG00000111057,ENSG00000171345,ENSG00000124766,ENSG00000167642,ENSG00000028116,ENSG00000117448,ENSG00000089053,ENSG00000163399,ENSG00000125977,ENSG00000113648,ENSG00000105438,ENSG00000105835,ENSG00000167792,ENSG00000106244,ENSG00000142657,ENSG00000198355,ENSG00000168002,ENSG00000165672,ENSG00000182004,ENSG00000111786,ENSG00000129235	22	7.31966e-05	0.000133255
KLF3	0.750776	0	CDK4,PERP,SOX4,SPINT2,ALKBH7,PGD,PRDX3,STMN1	ENSG00000135446,ENSG00000112378,ENSG00000124766,ENSG00000167642,ENSG00000125652,ENSG00000142657,ENSG00000165672,ENSG00000117632	8	0.0954769	0.112981
SP3	0.749953	0	AHCY,CALML3,CD24,CD9,CDK4,CKAP4,CLDN1,CLDN4,CLDN7,CNN3,DSP,EPCAM,FABP6,FXYD3,GPNMB,KRT15,KRT18,KRT19,KRT8,KRTCAP3,LAMB3,MARCKSL1,MDK,MPZL1,NTRK2,NUPR1,PERP,PTPRF,S100A14,SGK1,SOX4,SPINT2,TSPAN3,VRK2,YBX3,ACAP2,ACP1,ADH5,AK2,AKR1A1,ANAPC5,ANKRD10,ANXA7,AP1S1,ARF3,ATF3,ATP1A1,BAG1,BRIX1,C11orf98,C4orf48,CAMTA1,CAPRIN1,CCDC59,CDC42SE1,CDKN1A,CNOT2,COA3,COMT,COPS6,CS,CST3,DAP3,DENR,DPP7,DUT,ECHS1,EIF…	ENSG00000101444,ENSG00000178363,ENSG00000272398,ENSG00000010278,ENSG00000135446,ENSG00000136026,ENSG00000163347,ENSG00000189143,ENSG00000181885,ENSG00000117519,ENSG00000096696,ENSG00000119888,ENSG00000170231,ENSG00000089356,ENSG00000136235,ENSG00000171346,ENSG00000111057,ENSG00000171345,ENSG00000170421,ENSG00000157992,ENSG00000196878,ENSG00000175130,ENSG00000110492,ENSG00000197965,ENSG00000148053…	193	2.13898e-13	2.16953e-12
ZN219	0.749336	0	AHCY,CDK4,CLDN1,KRT18,KRT19,MDK,PERP,SGK1,SOX4,SPINT2,VRK2,ADH5,AK2,AKIRIN1,ANAPC5,ATOX1,ATP1A1,CAPRIN1,CCDC59,CNOT2,CNOT7,COMT,DUT,EIF1AX,EIF2S2,EMC4,EPRS,FAM162A,G3BP1,GLTP,GRSF1,H2AFY,HDAC2,IER3IP1,KDELR1,KHDRBS1,KRT10,LSM4,MPC2,MRPL4,MRPS24,NDUFV1,PDAP1,PFDN2,PGD,PHB,PHF5A,POLR2G,PPP2R1A,PRDX3,PSMA4,PSMD11,PSMD2,PSMF1,RBBP4,RCN2,RHEB,RPN2,SNHG15,SNRPC,SNRPE,SRSF9,STMN1,TKT,TXNDC17	ENSG00000101444,ENSG00000135446,ENSG00000163347,ENSG00000111057,ENSG00000171345,ENSG00000110492,ENSG00000112378,ENSG00000118515,ENSG00000124766,ENSG00000167642,ENSG00000028116,ENSG00000197894,ENSG00000004455,ENSG00000174574,ENSG00000089053,ENSG00000177556,ENSG00000163399,ENSG00000135387,ENSG00000133773,ENSG00000111596,ENSG00000198791,ENSG00000093010,ENSG00000128951,ENSG00000173674,ENSG00000125977…	65	1.8012e-09	7.10475e-09
HXD13	0.748391	0	KRT18,KRT19,KRT8,SPINT2,VRK2,ADH5,AKR1A1,ANAPC5,ATP1A1,CAMLG,CAPRIN1,COA3,DUT,EIF2S2,FAM162A,FKBP4,G3BP1,H2AFY,IER3IP1,LSM5,MPC2,OLA1,PDAP1,PGD,PRDX3,PSMD2,RABGGTB,RCN2,SNRPE,SRSF9,STMN1,TKT,TMSB4X	ENSG00000111057,ENSG00000171345,ENSG00000170421,ENSG00000167642,ENSG00000028116,ENSG00000197894,ENSG00000117448,ENSG00000089053,ENSG00000163399,ENSG00000164615,ENSG00000135387,ENSG00000183978,ENSG00000128951,ENSG00000125977,ENSG00000114023,ENSG00000004478,ENSG00000145907,ENSG00000113648,ENSG00000134049,ENSG00000106355,ENSG00000143158,ENSG00000138430,ENSG00000106244,ENSG00000142657,ENSG00000165672…	33	6.05299e-06	1.48194e-05
WT1	0.747185	0	AHCY,CD24,CD9,CDK4,CKAP4,CLDN1,DSP,FXYD3,KRT18,KRT19,KRT8,MARCKSL1,MDK,NUPR1,PERP,S100A14,SGK1,SOX4,SPINT2,YBX3,ACAP2,ACP1,AK2,AKR1A1,AMD1,ANAPC5,ANKRD10,ARF3,ATF3,ATOX1,ATP1A1,BTG2,C11orf98,CAPRIN1,CD83,CDKN1A,CNOT2,COA3,COMT,CST3,DUT,EGR1,EIF1AX,EIF1B,EIF2S2,EIF4EBP1,EIF6,EMC4,FAM162A,G3BP1,GLUL,GNPDA1,GRSF1,H2AFY,HDAC2,HM13,IER3IP1,KDELR1,KHDRBS1,KRT10,LAPTM4A,LSM4,LSM5,M6PR,MMADHC,MPC2,MRPL18…	ENSG00000101444,ENSG00000272398,ENSG00000010278,ENSG00000135446,ENSG00000136026,ENSG00000163347,ENSG00000096696,ENSG00000089356,ENSG00000111057,ENSG00000171345,ENSG00000170421,ENSG00000175130,ENSG00000110492,ENSG00000176046,ENSG00000112378,ENSG00000189334,ENSG00000118515,ENSG00000124766,ENSG00000167642,ENSG00000060138,ENSG00000114331,ENSG00000143727,ENSG00000004455,ENSG00000117448,ENSG00000123505…	117	1.53677e-12	1.21234e-11
MAZ	0.746198	0	CD24,CD9,CDK4,CLDN1,FXYD3,KRT18,KRT19,KRT8,MDK,NUPR1,PDLIM1,PERP,S100A14,SOX4,SPINT2,YBX3,ACAP2,ACP1,ADH5,AK2,AKIRIN1,AKR1A1,ANAPC5,ATP1A1,BUB3,CAPRIN1,CCDC59,CCND2,CNOT2,CNOT7,COMT,DUT,EIF1AX,EIF2S2,EMC4,G3BP1,GRSF1,H2AFY,HDAC2,HM13,IER3IP1,KDELR1,KHDRBS1,KRT10,LAPTM4A,LSM4,LSM5,LUC7L3,MMADHC,MPC2,MRPL4,MRPS24,NAMPT,NARF,NDUFB6,NDUFV1,NFKBIZ,OLA1,PDAP1,PFDN2,PGD,PGRMC1,PHB,PHF5A,POLR2G,PPP2R1A,P…	ENSG00000272398,ENSG00000010278,ENSG00000135446,ENSG00000163347,ENSG00000089356,ENSG00000111057,ENSG00000171345,ENSG00000170421,ENSG00000110492,ENSG00000176046,ENSG00000107438,ENSG00000112378,ENSG00000189334,ENSG00000124766,ENSG00000167642,ENSG00000060138,ENSG00000114331,ENSG00000143727,ENSG00000197894,ENSG00000004455,ENSG00000174574,ENSG00000117448,ENSG00000089053,ENSG00000163399,ENSG00000154473…	92	9.70999e-09	3.44705e-08
TBX15	0.745498	0	CD24,CD9,CDK4,CKAP4,CLDN1,KRT18,KRT19,KRT8,PERP,S100A14,SGK1,SOX4,SPINT2,VRK2,YBX3,ACAP2,ACP1,ADH5,AKR1A1,ANAPC5,ANKRD10,ATOX1,ATP1A1,CAPRIN1,CCDC59,CDKN1A,CMTM6,CNOT2,COA3,COMT,CST3,DUT,EGR1,EIF1AX,EIF2S2,EIF6,EMC4,FAM162A,FKBP4,G3BP1,GLTP,GLUL,GRSF1,H2AFY,HDAC2,HM13,IER3IP1,KDELR1,KHDRBS1,KRT10,LAPTM4A,LSM4,LSM5,MMADHC,MPC2,MRPS24,MTCH1,NAMPT,NDUFV1,NFKBIZ,NR4A1,OLA1,PDAP1,PGD,PHB,PIM3,PPP2R1A,…	ENSG00000272398,ENSG00000010278,ENSG00000135446,ENSG00000136026,ENSG00000163347,ENSG00000111057,ENSG00000171345,ENSG00000170421,ENSG00000112378,ENSG00000189334,ENSG00000118515,ENSG00000124766,ENSG00000167642,ENSG00000028116,ENSG00000060138,ENSG00000114331,ENSG00000143727,ENSG00000197894,ENSG00000117448,ENSG00000089053,ENSG00000088448,ENSG00000177556,ENSG00000163399,ENSG00000135387,ENSG00000133773…	92	7.46094e-10	3.92351e-09
PATZ1	0.743061	0	AHCY,ANXA8L1,C6orf141,CCL20,CD24,CD9,CDC42EP4,CDK4,CKAP4,CLDN1,CLDN4,CLDN7,CNN3,CTNND1,DSP,EPCAM,FABP6,FXYD3,GPNMB,ISYNA1,KRT18,KRT19,KRT8,LAMB3,MDK,MPZL1,MYC,NUPR1,PCBD1,PDLIM1,PERP,PLPP2,RND3,S100A14,SGK1,SORD,SOX2,SOX4,SPINT1,SPINT2,TACSTD2,TFAP2A,VRK2,YBX3,ACADVL,ACAP2,ACP1,ADH5,ADSL,AK2,AKIRIN2,AKR1A1,ALDH2,AMD1,ANAPC5,ANKRD10,ANXA4,AP1S1,AP2M1,ARF3,ARL2,ARL5A,ARPC1A,ATF3,ATF5,ATG101,ATOX1,A…	ENSG00000101444,ENSG00000264230,ENSG00000197261,ENSG00000115009,ENSG00000272398,ENSG00000010278,ENSG00000179604,ENSG00000135446,ENSG00000136026,ENSG00000163347,ENSG00000189143,ENSG00000181885,ENSG00000117519,ENSG00000198561,ENSG00000096696,ENSG00000119888,ENSG00000170231,ENSG00000089356,ENSG00000136235,ENSG00000105655,ENSG00000111057,ENSG00000171345,ENSG00000170421,ENSG00000196878,ENSG00000110492…	310	1.98809e-18	3.52886e-17
FOXL1	0.740593	0	KRT18,KRT19,NUPR1,LETMD1,NFKBIZ,SERTAD1	ENSG00000111057,ENSG00000171345,ENSG00000176046,ENSG00000050426,ENSG00000144802,ENSG00000197019	6	0.432898	0.445446
SP4	0.736555	0	AHCY,CD9,CDK4,CLDN1,KRT18,KRT19,PCBD1,PERP,SGK1,SOX4,SPINT2,VRK2,ACAP2,ACP1,ADH5,AKR1A1,ANAPC5,ATF3,ATOX1,BUB3,CAPRIN1,CDKN1A,CNOT2,CNOT7,COA3,CST3,CTNNA1,DUT,EGR1,EIF1AX,EIF2S2,EIF6,EMC4,ETFA,FIS1,G3BP1,GLTP,GRSF1,H2AFY,HDAC2,IER3IP1,KDELR1,KHDRBS1,KRT10,LSM4,LSM5,LUC7L3,MMADHC,MPC2,MRPL4,MRPS24,MTCH1,NAA10,NDUFB6,NDUFV1,NFKBIZ,NOSIP,NR4A1,OLA1,PDAP1,PGD,PHB,POLR2G,PPP2R1A,PRDX3,PSMB7,PSMC3,PSMD…	ENSG00000101444,ENSG00000010278,ENSG00000135446,ENSG00000163347,ENSG00000111057,ENSG00000171345,ENSG00000166228,ENSG00000112378,ENSG00000118515,ENSG00000124766,ENSG00000167642,ENSG00000028116,ENSG00000114331,ENSG00000143727,ENSG00000197894,ENSG00000117448,ENSG00000089053,ENSG00000162772,ENSG00000177556,ENSG00000154473,ENSG00000135387,ENSG00000124762,ENSG00000111596,ENSG00000198791,ENSG00000183978…	84	7.31803e-10	3.92351e-09
TGIF1	0.729732	0	CDK4,PERP,SOX4,ATOX1,ERGIC3,NDUFV1,STMN1	ENSG00000135446,ENSG00000112378,ENSG00000124766,ENSG00000177556,ENSG00000125991,ENSG00000167792,ENSG00000117632	7	0.21534	0.235218
HXC10	0.729283	0	CDK4,PERP,SOX4,ANAPC5,ATOX1,CAPRIN1,COA3,COPS5,DGUOK,DUT,EIF1AX,EIF2S2,H2AFY,HDAC2,IER3IP1,KHDRBS1,OLA1,PDAP1,PGD,PRDX3,RABGGTB,RCN2,SLC38A1,SNRPE,SRSF9,STMN1,TKT,TPGS2	ENSG00000135446,ENSG00000112378,ENSG00000124766,ENSG00000089053,ENSG00000177556,ENSG00000135387,ENSG00000183978,ENSG00000121022,ENSG00000114956,ENSG00000128951,ENSG00000173674,ENSG00000125977,ENSG00000113648,ENSG00000196591,ENSG00000134049,ENSG00000121774,ENSG00000138430,ENSG00000106244,ENSG00000142657,ENSG00000165672,ENSG00000137955,ENSG00000117906,ENSG00000111371,ENSG00000182004,ENSG00000111786…	28	8.53841e-07	2.24529e-06
RXRA	0.729167	0	CDK4,CLDN1,KRT18,KRT19,NUPR1,PERP,SGK1,SOX4,SPINT2,VRK2,ACAP2,ADH5,AKR1A1,ANAPC5,ANKRD10,ATOX1,ATP1A1,BUB3,CAPRIN1,CCND2,CNOT2,COMT,COX14,COX17,DUT,EIF1AX,EIF2S2,EMC4,FAM162A,FGFR1OP2,G3BP1,GLO1,GNAS,H2AFY,HADHA,HDAC2,HM13,IER3IP1,IFNGR1,KDELR1,KDELR2,KHDRBS1,KRT10,LSM4,LSM5,MIEN1,MMADHC,MPC2,MRPS24,MTCH1,NDUFB6,NDUFV1,OLA1,PDAP1,PGD,PHB,PRDX3,PSMB4,PSMC3,PSMD11,PSMD2,PSMD4,RAB10,RAB2A,RBBP4,RCN2…	ENSG00000135446,ENSG00000163347,ENSG00000111057,ENSG00000171345,ENSG00000176046,ENSG00000112378,ENSG00000118515,ENSG00000124766,ENSG00000167642,ENSG00000028116,ENSG00000114331,ENSG00000197894,ENSG00000117448,ENSG00000089053,ENSG00000088448,ENSG00000177556,ENSG00000163399,ENSG00000154473,ENSG00000135387,ENSG00000118971,ENSG00000111596,ENSG00000093010,ENSG00000178449,ENSG00000138495,ENSG00000128951…	77	2.31291e-07	6.84235e-07
KLF15	0.724991	0	AHCY,CDK4,CLDN1,KRT18,KRT19,MDK,MYC,PCBD1,PERP,SORD,SOX4,TSPAN3,YBX3,ACADVL,ACAP2,ACP1,ACTR2,ADSL,AKIRIN2,AKR1A1,AMD1,ANAPC5,ANKRD10,ATF5,ATOX1,BAD,BAG1,BTG2,BUB3,C4orf48,CBR1,CCDC47,CCNB1IP1,CDKN1A,CNOT7,COA3,COA4,COMT,COX14,CPNE3,CS,CYB5R3,DAP3,DARS,DECR1,DENR,DSTN,DYNLT1,ECHS1,EIF2B1,EIF2S2,EIF4E,EIF6,EMC4,ETF1,ETFA,FAM162A,FAM32A,FIS1,FKBP4,FLOT2,G3BP1,GGCT,GLRX3,GLTP,GOLGB1,GRINA,GRSF1,GTF3C…	ENSG00000101444,ENSG00000135446,ENSG00000163347,ENSG00000111057,ENSG00000171345,ENSG00000110492,ENSG00000136997,ENSG00000166228,ENSG00000112378,ENSG00000140263,ENSG00000124766,ENSG00000140391,ENSG00000060138,ENSG00000072778,ENSG00000114331,ENSG00000143727,ENSG00000138071,ENSG00000239900,ENSG00000135334,ENSG00000117448,ENSG00000123505,ENSG00000089053,ENSG00000088448,ENSG00000169136,ENSG00000177556…	199	1.63397e-18	3.52886e-17
SP2	0.719929	0	AHCY,CD24,CD9,CDK4,CKAP4,CLDN1,CLDN4,FXYD3,KRT18,KRT19,KRT8,MDK,MYC,NUPR1,PCBD1,PERP,S100A14,SOX4,SPINT2,TSPAN3,VRK2,YBX3,ACADVL,ACAP2,ACP1,ACTR2,ADH5,AK2,AKAP9,AKIRIN2,AKR1A1,AMD1,ANAPC5,ANKRD10,AP1S1,APEX1,ARF3,ARL5A,ARPC1A,ASAH1,ATF3,ATOX1,ATP1A1,ATRAID,ATXN2L,BAG1,BAZ1B,BTF3L4,C12orf10,C12orf65,C18orf32,C4orf48,CAPRIN1,CCAR1,CCDC59,CCNC,CDKN1A,CITED2,CKS2,CMPK1,CMTM6,CNOT2,CNOT7,COA1,COA3,COM…	ENSG00000101444,ENSG00000272398,ENSG00000010278,ENSG00000135446,ENSG00000136026,ENSG00000163347,ENSG00000189143,ENSG00000089356,ENSG00000111057,ENSG00000171345,ENSG00000170421,ENSG00000110492,ENSG00000136997,ENSG00000176046,ENSG00000166228,ENSG00000112378,ENSG00000189334,ENSG00000124766,ENSG00000167642,ENSG00000140391,ENSG00000028116,ENSG00000060138,ENSG00000072778,ENSG00000114331,ENSG00000143727…	261	2.50559e-25	8.89484e-24
ZBT17	0.717868	0	CDK4,SOX4,ADH5,ANAPC5,DUT,EIF2S2,HDAC2,KPNA2,OLA1,PDAP1,PRDX3,PSMD2,PSMF1,SNRPE,STMN1,TFG,TKT,TXNDC17	ENSG00000135446,ENSG00000124766,ENSG00000197894,ENSG00000089053,ENSG00000128951,ENSG00000125977,ENSG00000196591,ENSG00000182481,ENSG00000138430,ENSG00000106244,ENSG00000165672,ENSG00000175166,ENSG00000125818,ENSG00000182004,ENSG00000117632,ENSG00000114354,ENSG00000163931,ENSG00000129235	18	0.0007391	0.00111651
AP2C	0.717517	0	CDK4,KRT19,ATOX1,FAM162A,NDUFV1,PDAP1	ENSG00000135446,ENSG00000171345,ENSG00000177556,ENSG00000114023,ENSG00000167792,ENSG00000106244	6	0.148096	0.164294
ZN586	0.715793	0	CDK4,KRT18,KRT8,CMTM6,COMT,KHDRBS1,LSM4,MMADHC,PDAP1,PGRMC1,PSMD11,RTN4,STMN1,TXNDC17	ENSG00000135446,ENSG00000111057,ENSG00000170421,ENSG00000091317,ENSG00000093010,ENSG00000121774,ENSG00000130520,ENSG00000168288,ENSG00000106244,ENSG00000101856,ENSG00000108671,ENSG00000115310,ENSG00000117632,ENSG00000129235	14	0.0284376	0.0367104
ASCL1	0.714717	0	AHCY,CDK4,CLDN1,MYC,PCBD1,PERP,SORD,TSPAN3,YBX3,ACADVL,ACAP2,ACP1,ACTR2,ADSL,AKIRIN2,AKR1A1,AMD1,ANAPC5,ANKRD10,ATF5,BAD,BAG1,BOD1L1,BTG2,BUB3,C4orf48,CAPZA2,CBR1,CCDC47,CCNB1IP1,CCNG1,CDKN1A,CNOT7,COA1,COA3,COA4,COMT,COX14,CPNE3,CS,CYB5R3,DAP3,DARS,DCTN2,DECR1,DENR,DSTN,DYNLT1,ECHS1,EIF2B1,EIF2S2,EIF4E,EIF6,EMC4,ETF1,ETFA,FAM162A,FAM32A,FIS1,FKBP4,FLOT2,G3BP1,GGCT,GLRX3,GLTP,GOLGB1,GRINA,GRSF1,G…	ENSG00000101444,ENSG00000135446,ENSG00000163347,ENSG00000136997,ENSG00000166228,ENSG00000112378,ENSG00000140263,ENSG00000140391,ENSG00000060138,ENSG00000072778,ENSG00000114331,ENSG00000143727,ENSG00000138071,ENSG00000239900,ENSG00000135334,ENSG00000117448,ENSG00000123505,ENSG00000089053,ENSG00000088448,ENSG00000169136,ENSG00000002330,ENSG00000107262,ENSG00000038219,ENSG00000159388,ENSG00000154473…	192	2.78246e-18	3.95109e-17
ZFX	0.714679	0	CDK4,FXYD3,KRT19,MDK,SPINT2,ACP1,ADH5,AKR1A1,ANAPC5,CAPRIN1,CDKN1A,DUT,EGR1,EIF1AX,EIF2S2,EMC4,G3BP1,GRSF1,H2AFY,HSPB11,IER3IP1,IMP3,KDELR1,KDELR2,KHDRBS1,KRT10,LAPTM4A,LSM4,LSM5,MDH1,MMADHC,MPC2,MRPL54,MRPS24,NDUFB6,NDUFV1,NR4A1,NUTF2,OLA1,PDAP1,PGD,PHB,POLR2G,PRDX3,PSMC3,PSMD11,PSMD2,PSMG2,RBBP4,SERTAD1,SNHG15,SNRPE,SRSF9,STMN1,SUMO3,SYNCRIP,TFG,TKT,TXNDC17,U2AF1	ENSG00000135446,ENSG00000089356,ENSG00000171345,ENSG00000110492,ENSG00000167642,ENSG00000143727,ENSG00000197894,ENSG00000117448,ENSG00000089053,ENSG00000135387,ENSG00000124762,ENSG00000128951,ENSG00000120738,ENSG00000173674,ENSG00000125977,ENSG00000128463,ENSG00000145907,ENSG00000132463,ENSG00000113648,ENSG00000081870,ENSG00000134049,ENSG00000177971,ENSG00000105438,ENSG00000136240,ENSG00000121774…	60	1.74093e-12	1.23606e-11
PITX2	0.712628	0	AHCY,ANXA8L1,C6orf141,CALML3,CDK4,CTNND1,EPCAM,FABP6,GPNMB,KRT18,KRT19,KRT8,MYC,NUPR1,PERP,SGK1,SORD,SOX4,SPINT1,SPINT2,VRK2,ACP1,ACTR2,ADH5,ADSL,AIP,AK2,AKIRIN2,AKR1A1,AMD1,ANAPC5,AP1S1,ATF5,ATG101,ATOX1,ATP1A1,ATP6AP2,C12orf10,CAPZA2,CCAR1,CCNC,CDKN1A,CHD4,CITED2,CLPP,CMPK1,COA3,COA4,COMT,COPS6,COX16,COX17,DDIT3,DDX46,DENR,DERL1,DNM1L,DUT,DYNLT1,ECHS1,EIF1AX,EIF2B1,EIF4E,EMC4,ETFA,FAM136A,FAM32…	ENSG00000101444,ENSG00000264230,ENSG00000197261,ENSG00000178363,ENSG00000135446,ENSG00000198561,ENSG00000119888,ENSG00000170231,ENSG00000136235,ENSG00000111057,ENSG00000171345,ENSG00000170421,ENSG00000136997,ENSG00000176046,ENSG00000112378,ENSG00000118515,ENSG00000140263,ENSG00000124766,ENSG00000166145,ENSG00000167642,ENSG00000028116,ENSG00000143727,ENSG00000138071,ENSG00000197894,ENSG00000239900…	187	7.7365e-10	3.92351e-09
FOXJ3	0.7087	0	CDK4,ADH5,AKR1A1,ANAPC5,ATOX1,DUT,EIF2S2,IER3IP1,LSM5,PDAP1,PGD,PRDX3,SLIRP,SNRPE,SRSF9,STMN1,TKT	ENSG00000135446,ENSG00000197894,ENSG00000117448,ENSG00000089053,ENSG00000177556,ENSG00000128951,ENSG00000125977,ENSG00000134049,ENSG00000106355,ENSG00000106244,ENSG00000142657,ENSG00000165672,ENSG00000119705,ENSG00000182004,ENSG00000111786,ENSG00000117632,ENSG00000163931	17	5.42326e-05	0.000110015
TBX5	0.708267	0	CDK4,ANAPC5,COA3,DUT,FAM162A,IER3IP1,PDAP1,PGD,RBBP4,SNRPE,STMN1	ENSG00000135446,ENSG00000089053,ENSG00000183978,ENSG00000128951,ENSG00000114023,ENSG00000134049,ENSG00000106244,ENSG00000142657,ENSG00000162521,ENSG00000182004,ENSG00000117632	11	0.000786157	0.00116286
AP2B	0.700041	0	CDK4,SOX4,ACADVL,ACAP2,ACP1,ADH5,AK2,AKR1A1,ANAPC5,BAG1,CAPRIN1,COA3,EIF1AX,EIF2S2,EMC4,FAM162A,G3BP1,GRSF1,H2AFY,KDELR1,KHDRBS1,LSM4,M6PR,MTCH1,NDUFB6,PDAP1,PGD,PHB,POLR2G,PPP2R1A,PRDX3,PSMD2,PSMG2,SNRPE,SNX17,SRSF9,STMN1,TIMM13,TKT	ENSG00000135446,ENSG00000124766,ENSG00000072778,ENSG00000114331,ENSG00000143727,ENSG00000197894,ENSG00000004455,ENSG00000117448,ENSG00000089053,ENSG00000107262,ENSG00000135387,ENSG00000183978,ENSG00000173674,ENSG00000125977,ENSG00000128463,ENSG00000114023,ENSG00000145907,ENSG00000132463,ENSG00000113648,ENSG00000105438,ENSG00000121774,ENSG00000130520,ENSG00000003056,ENSG00000137409,ENSG00000165264…	39	2.36721e-06	6.00258e-06
GATA3	0.699144	0	SOX4,SPINT2,ATOX1,ATP1A1,PRDX3,SNRPE,SRSF9,STMN1,TNFSF10	ENSG00000124766,ENSG00000167642,ENSG00000177556,ENSG00000163399,ENSG00000165672,ENSG00000182004,ENSG00000111786,ENSG00000117632,ENSG00000121858	9	0.0388815	0.0492961
THA	0.698971	0	CDK4,ANAPC5,ATP1A1,COA3,HDAC1,PGD,PRDX3,SNRPE	ENSG00000135446,ENSG00000089053,ENSG00000163399,ENSG00000183978,ENSG00000116478,ENSG00000142657,ENSG00000165672,ENSG00000182004	8	0.000259065	0.000437942
TEAD1	0.698051	0	CDK4,ADH5,AKR1A1,ANAPC5,EIF1AX,EIF2S2,GRSF1,IER3IP1,KDELR1,LSM5,MRPS24,NDUFB6,OLA1,PDAP1,PHB,PRDX3,PSMD11,PSMD2,SNRPE,SRSF9,STMN1,TKT	ENSG00000135446,ENSG00000197894,ENSG00000117448,ENSG00000089053,ENSG00000173674,ENSG00000125977,ENSG00000132463,ENSG00000134049,ENSG00000105438,ENSG00000106355,ENSG00000062582,ENSG00000165264,ENSG00000138430,ENSG00000106244,ENSG00000167085,ENSG00000165672,ENSG00000108671,ENSG00000175166,ENSG00000182004,ENSG00000111786,ENSG00000117632,ENSG00000163931	22	1.16499e-05	2.75714e-05
ZN770	0.697541	0	AHCY,CD24,CD9,CDK4,CKAP4,CLDN1,CLDN4,CLDN7,CTNND1,DSP,EPCAM,FABP6,FXYD3,GPNMB,KRT18,KRT19,KRT8,MDK,MPZL1,MYC,NTRK2,NUPR1,PCBD1,PERP,PLPP2,S100A14,SGK1,SORD,SOX2,SOX4,SPINT2,TFAP2A,TPM1,TSPAN3,VRK2,YBX3,ACADVL,ACAP2,ACP1,ACTR2,ADH5,ADSL,AIP,AK2,AKIRIN2,AKR1A1,ALDH2,ALKBH7,AMD1,ANAPC5,ANKRD10,ANXA7,AP1S1,AP3S1,APEX1,ARF3,ARL5A,ATF3,ATF5,ATG101,ATOX1,ATP1A1,ATP1B1,ATP1B3,ATP6AP2,ATRAID,ATXN2L,BAD,BA…	ENSG00000101444,ENSG00000272398,ENSG00000010278,ENSG00000135446,ENSG00000136026,ENSG00000163347,ENSG00000189143,ENSG00000181885,ENSG00000198561,ENSG00000096696,ENSG00000119888,ENSG00000170231,ENSG00000089356,ENSG00000136235,ENSG00000111057,ENSG00000171345,ENSG00000170421,ENSG00000110492,ENSG00000197965,ENSG00000136997,ENSG00000148053,ENSG00000176046,ENSG00000166228,ENSG00000112378,ENSG00000141934…	444	2.17041e-26	1.54099e-24
GATA4	0.693035	0	AHCY,PERP,DUT,PRDX3,TMEM147	ENSG00000101444,ENSG00000112378,ENSG00000128951,ENSG00000165672,ENSG00000105677	5	0.0125994	0.0168785
CPEB1	0.691894	0	AHCY,CD9,CDK4,CLDN1,CSTA,CTNND1,EPCAM,FABP6,KRT18,KRT19,LAMB3,MDK,MPZL1,NUPR1,PERP,PTPRF,SGK1,SOX4,SPINT2,VRK2,ACAP2,ADH5,ADSL,AKR1A1,ALKBH7,ANAPC5,AP1S1,AP2M1,ARF3,ARHGDIB,ARPC1A,ASAH1,ATF5,ATG101,ATOX1,ATP1A1,BAG1,BAZ1B,C12orf10,CAMLG,CAPRIN1,CAST,CCAR1,CCDC59,CCNC,CD83,CDKN1A,CLK1,CLPP,CMPK1,CNOT2,COA1,COA3,COMT,CORO1B,CST3,CYBA,DCTN2,DENR,DERL1,DNM1L,DUT,DYNLT1,EIF1AX,EIF2B1,EIF2S2,EIF4E,EIF4…	ENSG00000101444,ENSG00000010278,ENSG00000135446,ENSG00000163347,ENSG00000121552,ENSG00000198561,ENSG00000119888,ENSG00000170231,ENSG00000111057,ENSG00000171345,ENSG00000196878,ENSG00000110492,ENSG00000197965,ENSG00000176046,ENSG00000112378,ENSG00000142949,ENSG00000118515,ENSG00000124766,ENSG00000167642,ENSG00000028116,ENSG00000114331,ENSG00000197894,ENSG00000239900,ENSG00000117448,ENSG00000125652…	237	1.17066e-15	1.38528e-14
FLI1	0.68935	0	CDK4,ADH5,AKR1A1,ANAPC5,AP3S1,ATOX1,CAPRIN1,DUT,EIF2S2,EMC4,FIS1,GTF3A,H2AFY,IER3IP1,KDELR1,KHDRBS1,KRT10,LSM4,LSM5,MMADHC,MPC2,MRPL4,MRPS24,NAA10,NDUFV1,OLA1,PDAP1,PHB,POLR2G,PPP2R1A,PRDX3,PSMB7,PSMD11,PSMD7,RABGGTB,RBBP4,SNRPE,SRSF9,STMN1,TKT,TXNDC17	ENSG00000135446,ENSG00000197894,ENSG00000117448,ENSG00000089053,ENSG00000177879,ENSG00000177556,ENSG00000135387,ENSG00000128951,ENSG00000125977,ENSG00000128463,ENSG00000214253,ENSG00000122034,ENSG00000113648,ENSG00000134049,ENSG00000105438,ENSG00000121774,ENSG00000186395,ENSG00000130520,ENSG00000106355,ENSG00000168288,ENSG00000143158,ENSG00000105364,ENSG00000062582,ENSG00000102030,ENSG00000167792…	41	1.6531e-09	6.90414e-09
NFAC1	0.686435	0	AKR1A1,ANAPC5,ATOX1,DUT,H2AFY,IER3IP1,KHDRBS1,PDAP1,PGD,PRDX3,RABGGTB,SNRPE,SRSF9,STMN1,TKT,YME1L1	ENSG00000117448,ENSG00000089053,ENSG00000177556,ENSG00000128951,ENSG00000113648,ENSG00000134049,ENSG00000121774,ENSG00000106244,ENSG00000142657,ENSG00000165672,ENSG00000137955,ENSG00000182004,ENSG00000111786,ENSG00000117632,ENSG00000163931,ENSG00000136758	16	0.00016406	0.000291206
ZSC22	0.684307	0	AHCY,CDK4,KRT19,SPINT2,ACP1,ADH5,AK2,AKR1A1,ANAPC5,BUB3,CAPRIN1,CNOT7,COA3,CORO1B,COX17,DDX21,DDX46,EIF1AX,EIF2S2,EMC4,FBXO7,FIS1,G3BP1,GRSF1,H2AFY,HM13,IER3IP1,KDELR1,KDELR2,KHDRBS1,LSM5,LUC7L3,MRPL4,MTCH1,NAA50,NDUFV1,OLA1,PDAP1,PGD,PHB,POLR2G,PRDX3,PSMC3,PSMD2,PSMD4,PTP4A2,RALA,RBBP4,RHEB,RNF19A,RPN2,RTN4,SDHD,SNHG15,SNRPE,SRSF9,STMN1,SYNCRIP,TKT,TMEM14B,TRABD,TXN2,TXNDC17,VMP1	ENSG00000101444,ENSG00000135446,ENSG00000171345,ENSG00000167642,ENSG00000143727,ENSG00000197894,ENSG00000004455,ENSG00000117448,ENSG00000089053,ENSG00000154473,ENSG00000135387,ENSG00000198791,ENSG00000183978,ENSG00000172725,ENSG00000138495,ENSG00000165732,ENSG00000145833,ENSG00000173674,ENSG00000125977,ENSG00000128463,ENSG00000100225,ENSG00000214253,ENSG00000145907,ENSG00000132463,ENSG00000113648…	64	1.95318e-10	1.26069e-09
E2F7	0.683735	0	ACP1,ANAPC5,APEX1,ATOX1,CAPRIN1,DUT,EIF2S2,EMC4,G3BP1,H2AFY,IER3IP1,KHDRBS1,LSM4,LSM5,MPC2,MRPS24,NDUFB6,NDUFV1,OLA1,PDAP1,PHB,PHPT1,PRDX3,PSMD11,PSMD2,PSMG2,RBBP4,SNRPE,SRSF9,STMN1,TKT,TXNDC17	ENSG00000143727,ENSG00000089053,ENSG00000100823,ENSG00000177556,ENSG00000135387,ENSG00000128951,ENSG00000125977,ENSG00000128463,ENSG00000145907,ENSG00000113648,ENSG00000134049,ENSG00000121774,ENSG00000130520,ENSG00000106355,ENSG00000143158,ENSG00000062582,ENSG00000165264,ENSG00000167792,ENSG00000138430,ENSG00000106244,ENSG00000167085,ENSG00000054148,ENSG00000165672,ENSG00000108671,ENSG00000175166…	32	5.26335e-07	1.4373e-06
PAX5	0.682995	0	KRT19,ACP1,ANAPC5,ATOX1,DUT,EIF1AX,EIF2S2,EMC4,G3BP1,GRSF1,H2AFY,HM13,IER3IP1,KDELR1,KDELR2,KHDRBS1,LAPTM4A,LSM4,LSM5,MRPL42,MRPS24,NCOA7,NDUFV1,PDAP1,PGD,PHB,POLR2G,PRDX3,PRPF19,PSMC3,PSMD2,PTP4A2,RAB11B,RBBP4,RBCK1,RPN2,SBDS,SCP2,SNRPE,SRSF9,STMN1,SYNCRIP,TCF25,TKT,TXNDC17,WTAP,YTHDF2	ENSG00000171345,ENSG00000143727,ENSG00000089053,ENSG00000177556,ENSG00000128951,ENSG00000173674,ENSG00000125977,ENSG00000128463,ENSG00000145907,ENSG00000132463,ENSG00000113648,ENSG00000101294,ENSG00000134049,ENSG00000105438,ENSG00000136240,ENSG00000121774,ENSG00000068697,ENSG00000130520,ENSG00000106355,ENSG00000198015,ENSG00000062582,ENSG00000111912,ENSG00000167792,ENSG00000106244,ENSG00000142657…	47	8.3626e-10	3.9583e-09
ETS2	0.682734	0	ACP1,AKR1A1,ANAPC5,ATOX1,BAG1,CAPRIN1,DUT,EIF2S2,EMC4,FKBP8,G3BP1,H2AFY,IER3IP1,KDELR1,KHDRBS1,KRT10,LSM4,LSM5,MMADHC,MPC2,MRPL4,MRPS24,NDUFB6,NDUFV1,OLA1,PDAP1,PHB,POLR2G,PPP2R1A,PRDX3,PSMC3,PSMD11,PSMD2,RABGGTB,RBBP4,SNRPE,SRSF9,SYNCRIP,TIMM13,TKT,TXNDC17,YTHDF2	ENSG00000143727,ENSG00000117448,ENSG00000089053,ENSG00000177556,ENSG00000107262,ENSG00000135387,ENSG00000128951,ENSG00000125977,ENSG00000128463,ENSG00000105701,ENSG00000145907,ENSG00000113648,ENSG00000134049,ENSG00000105438,ENSG00000121774,ENSG00000186395,ENSG00000130520,ENSG00000106355,ENSG00000168288,ENSG00000143158,ENSG00000105364,ENSG00000062582,ENSG00000165264,ENSG00000167792,ENSG00000138430…	42	1.32783e-07	4.09894e-07
KLF6	0.68166	0	ACP1,AKR1A1,DUT,EIF2S2,G3BP1,H2AFY,IER3IP1,KDELR1,KDELR2,KHDRBS1,LAPTM4A,MRPS24,NDUFB6,NDUFV1,PDAP1,PGD,POLR2G,PRDX3,PSMD2,RHEB,SNRPE,SRSF9,STMN1,TKT,TXNDC17	ENSG00000143727,ENSG00000117448,ENSG00000128951,ENSG00000125977,ENSG00000145907,ENSG00000113648,ENSG00000134049,ENSG00000105438,ENSG00000136240,ENSG00000121774,ENSG00000068697,ENSG00000062582,ENSG00000165264,ENSG00000167792,ENSG00000106244,ENSG00000142657,ENSG00000168002,ENSG00000165672,ENSG00000175166,ENSG00000106615,ENSG00000182004,ENSG00000111786,ENSG00000117632,ENSG00000163931,ENSG00000129235	25	4.65825e-08	1.50334e-07
KLF12	0.681619	0	SGK1,ACAP2,ACP1,ADH5,ANKRD10,APEX1,ATF3,ATOX1,BNIP3L,CAPRIN1,CDKN1A,CST3,DDX17,EIF1AX,FAM162A,G3BP1,GLUL,H2AFY,HDAC2,KHDRBS1,LSM4,LSM5,MRPS24,MTCH1,NAMPT,NDUFB6,NFKBIZ,NPC2,NR4A1,OLA1,PGD,PHB,PHPT1,PRDX3,PSMC3,PSMD11,PSMD2,PSMG2,RBBP4,RHEB,SIVA1,SNHG15,SNRPE,SRSF9,SYNCRIP,TALDO1,TIMM13,TKT,TXNDC17,U2SURP	ENSG00000118515,ENSG00000114331,ENSG00000143727,ENSG00000197894,ENSG00000088448,ENSG00000100823,ENSG00000162772,ENSG00000177556,ENSG00000104765,ENSG00000135387,ENSG00000124762,ENSG00000101439,ENSG00000100201,ENSG00000173674,ENSG00000114023,ENSG00000145907,ENSG00000135821,ENSG00000113648,ENSG00000196591,ENSG00000121774,ENSG00000130520,ENSG00000106355,ENSG00000062582,ENSG00000137409,ENSG00000105835…	50	7.82715e-09	2.92488e-08
TFE3	0.681261	0	CDK4,COA3,OLA1,PRDX3,TKT	ENSG00000135446,ENSG00000183978,ENSG00000138430,ENSG00000165672,ENSG00000163931	5	0.0894134	0.107599
RXRB	0.679204	0	CDK4,ANAPC5,EIF1AX,OLA1,PRDX3,SNRPE,TKT	ENSG00000135446,ENSG00000089053,ENSG00000173674,ENSG00000138430,ENSG00000165672,ENSG00000182004,ENSG00000163931	7	0.000965929	0.00139961
SP1	0.678513	0	AHCY,CD24,CD9,CDK4,CKAP4,CLDN1,KRT18,KRT19,PERP,S100A14,SPINT2,YBX3,ACAP2,ACP1,ADH5,AKR1A1,ANAPC5,ANKRD10,ATOX1,BAG1,CAPRIN1,CAPZA1,CDKN1A,CHURC1,CLK1,CMTM6,CNOT2,COA3,COMT,CST3,CYBA,DDX21,DUT,EGR1,EIF1AX,EIF2S2,EIF6,EMC4,ETFA,FIS1,G3BP1,GLUL,GRSF1,H2AFY,HDAC2,HM13,IER3IP1,IFITM1,IFITM2,KDELR1,KHDRBS1,KLF6,KRT10,LAPTM4A,LSM4,LSM5,MCL1,MMADHC,MPC2,MRPL4,MRPS21,MRPS24,MTCH1,NAA10,NAMPT,NDUFB6,NDUFV…	ENSG00000101444,ENSG00000272398,ENSG00000010278,ENSG00000135446,ENSG00000136026,ENSG00000163347,ENSG00000111057,ENSG00000171345,ENSG00000112378,ENSG00000189334,ENSG00000167642,ENSG00000060138,ENSG00000114331,ENSG00000143727,ENSG00000197894,ENSG00000117448,ENSG00000089053,ENSG00000088448,ENSG00000177556,ENSG00000107262,ENSG00000135387,ENSG00000116489,ENSG00000124762,ENSG00000258289,ENSG00000013441…	114	1.2825e-12	1.13822e-11
ITF2	0.677717	0	ANAPC5,DUT,EIF2S2,H2AFY,IER3IP1,KHDRBS1,NDUFV1,OLA1,PDAP1,PRDX3,RCN2,SLC38A1,SNRPE,STMN1	ENSG00000089053,ENSG00000128951,ENSG00000125977,ENSG00000113648,ENSG00000134049,ENSG00000121774,ENSG00000167792,ENSG00000138430,ENSG00000106244,ENSG00000165672,ENSG00000117906,ENSG00000111371,ENSG00000182004,ENSG00000117632	14	2.2163e-05	4.91742e-05
ESR2	0.672293	0	ANAPC5,G3BP1,PGD,PRDX3,RB1CC1,RBBP4,RCN2,SNRPE,SRSF9	ENSG00000089053,ENSG00000145907,ENSG00000142657,ENSG00000165672,ENSG00000023287,ENSG00000162521,ENSG00000117906,ENSG00000182004,ENSG00000111786	9	6.84646e-05	0.000131378
RARA	0.672112	0	AHCY,AK2,ANAPC5,ATOX1,C11orf98,COMT,EIF1AX,EMC4,GRSF1,HM13,KDELR1,LAPTM4A,LSM4,LSM5,PDAP1,PRDX3,PSMC3,PSMD2,RAB11B,RAB2A,SNHG15,SNRPE,SRSF9,TKT,WASF2	ENSG00000101444,ENSG00000004455,ENSG00000089053,ENSG00000177556,ENSG00000278615,ENSG00000093010,ENSG00000173674,ENSG00000128463,ENSG00000132463,ENSG00000101294,ENSG00000105438,ENSG00000068697,ENSG00000130520,ENSG00000106355,ENSG00000106244,ENSG00000165672,ENSG00000165916,ENSG00000175166,ENSG00000185236,ENSG00000104388,ENSG00000232956,ENSG00000182004,ENSG00000111786,ENSG00000163931,ENSG00000158195	25	0.000489482	0.000755505
NRF1	0.668558	0	CDK4,ANAPC5,COX14,COX17,EIF2S2,HDAC2,KDELR2,KHDRBS1,KRT10,LSM4,MMADHC,MTCH1,PSMC3,PSMD11,SRSF9,STMN1,SYNCRIP,TKT,TMEM14B,TXNDC17,VPS4B,YTHDF2	ENSG00000135446,ENSG00000089053,ENSG00000178449,ENSG00000138495,ENSG00000125977,ENSG00000196591,ENSG00000136240,ENSG00000121774,ENSG00000186395,ENSG00000130520,ENSG00000168288,ENSG00000137409,ENSG00000165916,ENSG00000108671,ENSG00000111786,ENSG00000117632,ENSG00000135316,ENSG00000163931,ENSG00000137210,ENSG00000129235,ENSG00000119541,ENSG00000198492	22	7.31966e-05	0.000133255
LYL1	0.660853	0	SOX4,ANKRD10,CNOT2,EIF2S2,FAM162A,MRPS24,PDAP1,PSMB4,RBBP4	ENSG00000124766,ENSG00000088448,ENSG00000111596,ENSG00000125977,ENSG00000114023,ENSG00000062582,ENSG00000106244,ENSG00000159377,ENSG00000162521	9	0.140753	0.161185
THAP1	0.656631	0	AKR1A1,EIF2S2,EMC4,G3BP1,IER3IP1,PGD,PRDX3,PTPN2,SNRPE	ENSG00000117448,ENSG00000125977,ENSG00000128463,ENSG00000145907,ENSG00000134049,ENSG00000142657,ENSG00000165672,ENSG00000175354,ENSG00000182004	9	6.84646e-05	0.000131378
SALL4	0.655399	0	CDK4,ACAP2,ANKRD10,ATP1A1,COMT,EIF1AX,EIF2S2,EMC4,H2AFY,HM13,KDELR1,KHDRBS1,LAPTM4A,NAMPT,NFKBIZ,PDAP1,PHB,PRDX3,PSMB4,PSMD11,RHEB,RTN4,SOCS1,SRSF9,TXNDC17,YTHDF2	ENSG00000135446,ENSG00000114331,ENSG00000088448,ENSG00000163399,ENSG00000093010,ENSG00000173674,ENSG00000125977,ENSG00000128463,ENSG00000113648,ENSG00000101294,ENSG00000105438,ENSG00000121774,ENSG00000068697,ENSG00000105835,ENSG00000144802,ENSG00000106244,ENSG00000167085,ENSG00000165672,ENSG00000159377,ENSG00000108671,ENSG00000106615,ENSG00000115310,ENSG00000185338,ENSG00000111786,ENSG00000129235…	26	0.000196763	0.000340737
KLF5	0.652065	0	CDK4,ACP1,GRSF1,KDELR1,OLA1,PRDX3,PSMD11,PSMD2,SYF2,TKT	ENSG00000135446,ENSG00000143727,ENSG00000132463,ENSG00000105438,ENSG00000138430,ENSG00000165672,ENSG00000108671,ENSG00000175166,ENSG00000117614,ENSG00000163931	10	0.00245536	0.00341825
ZN740	0.645639	0	AKR1A1,EIF2S2,NDUFV1,POLD4,PRDX3,STMN1,TXNDC17	ENSG00000117448,ENSG00000125977,ENSG00000167792,ENSG00000175482,ENSG00000165672,ENSG00000117632,ENSG00000129235	7	0.00995249	0.013589
ZBT17	0.817744	0	CD9,CLDN1,DSP,KRT19,KRT5,KRT8,YBX3,ANXA2,LAMP1,PTPN13	ENSG00000010278,ENSG00000163347,ENSG00000096696,ENSG00000171345,ENSG00000186081,ENSG00000170421,ENSG00000060138,ENSG00000182718,ENSG00000185896,ENSG00000163629	10	0.432456	0.432456
RARB	0.770204	0	CD9,CSTA,DSP,KRT19,KRT5,PERP,SPINT2,YBX3,ANXA2,C1QBP,CCT6A,DERA,GSTP1,HDAC2,LAMP1,MRPL51,NHP2,PHB2,RTF1,SNRPE,SNRPF,TXNDC17	ENSG00000010278,ENSG00000121552,ENSG00000096696,ENSG00000171345,ENSG00000186081,ENSG00000112378,ENSG00000167642,ENSG00000060138,ENSG00000182718,ENSG00000108561,ENSG00000146731,ENSG00000023697,ENSG00000084207,ENSG00000196591,ENSG00000185896,ENSG00000111639,ENSG00000145912,ENSG00000215021,ENSG00000137815,ENSG00000182004,ENSG00000139343,ENSG00000129235	22	0.000383574	0.000537003
PRDM6	0.763797	0	CLDN1,CSTA,KRT19,KRT5,KRT8,PERP,PGRMC1,SOX4,SPINT2,YBX3,ANXA2,ATRX,C1QBP,CCT2,CLTA,DSTN,ERGIC3,GSTP1,HNRNPD,MLF2,MRPL51,NDUFAB1,NFE2L2,NHP2,NUCKS1,PPA1,PRDX2,SNRPE,SNRPF,SUPT4H1,UGDH	ENSG00000163347,ENSG00000121552,ENSG00000171345,ENSG00000186081,ENSG00000170421,ENSG00000112378,ENSG00000101856,ENSG00000124766,ENSG00000167642,ENSG00000060138,ENSG00000182718,ENSG00000085224,ENSG00000108561,ENSG00000166226,ENSG00000122705,ENSG00000125868,ENSG00000125991,ENSG00000084207,ENSG00000138668,ENSG00000089693,ENSG00000111639,ENSG00000004779,ENSG00000116044,ENSG00000145912,ENSG00000069275…	31	0.0022506	0.00278015
FUBP1	0.758588	0	CLDN1,DSP,KRT19,KRT5,SCPEP1,ANXA2,CCT6A,GSTP1,LAMP1,NFE2L2	ENSG00000163347,ENSG00000096696,ENSG00000171345,ENSG00000186081,ENSG00000121064,ENSG00000182718,ENSG00000146731,ENSG00000084207,ENSG00000185896,ENSG00000116044	10	0.0148351	0.0159762
TBX15	0.756979	0	CD9,CLDN1,DSP,FXYD3,IGFBP2,JUP,KRT19,KRT5,KRT8,PERP,SCPEP1,SOX4,SPINT2,YBX3,AHNAK,ANP32A,ANXA2,AP2S1,APH1A,AURKAIP1,BCAP31,C1QBP,C1orf43,CCT2,CCT6A,CEBPD,DSTN,EIF1AX,ERGIC3,GLUL,GSTP1,GTF2I,HMGA1,HMGN3,HP1BP3,HSBP1,KDELR1,LAMP1,LAMTOR1,LAPTM4A,LSR,MLF2,MMADHC,MRPL51,NDUFAB1,NDUFB3,NDUFB7,NDUFS6,NME1,NUCKS1,OTUB1,PDAP1,PHB2,POLR2E,POLR2G,PRDX2,PRPF40A,PSMA4,PSMB2,PTMS,RAB11A,RAD23A,RCN2,RNF7,SNRPE…	ENSG00000010278,ENSG00000163347,ENSG00000096696,ENSG00000089356,ENSG00000115457,ENSG00000173801,ENSG00000171345,ENSG00000186081,ENSG00000170421,ENSG00000112378,ENSG00000121064,ENSG00000124766,ENSG00000167642,ENSG00000060138,ENSG00000124942,ENSG00000140350,ENSG00000182718,ENSG00000042753,ENSG00000117362,ENSG00000175756,ENSG00000185825,ENSG00000108561,ENSG00000143612,ENSG00000166226,ENSG00000146731…	71	4.95467e-08	9.90933e-08
ZN341	0.753257	0	CCND1,CD9,CKAP4,CLDN1,CLDN4,DSP,ELF3,EPCAM,IGFBP2,KRT19,KRT5,KRT8,PERP,PGRMC1,RCN1,S100A16,SCPEP1,SOX2,SOX4,SPINT2,YBX3,ANP32A,ANXA2,AP2S1,APH1A,ATP6AP2,AURKAIP1,BCAP31,BCLAF1,C1QBP,C1orf43,C4orf48,CCT2,CCT3,CCT6A,CEBPD,CLNS1A,CMPK1,DGUOK,DSTN,EIF1AX,EIF4H,ERGIC3,GLTP,GLUL,GSTP1,GTF2I,HDAC2,HM13,HMGA1,HMGN3,HNRNPD,HSBP1,ILF2,KDELR1,KPNB1,LAMP1,LAMTOR1,LAPTM4A,LSM5,LSR,MLF2,MMADHC,MRPL18,MRPL51,MR…	ENSG00000110092,ENSG00000010278,ENSG00000136026,ENSG00000163347,ENSG00000189143,ENSG00000096696,ENSG00000163435,ENSG00000119888,ENSG00000115457,ENSG00000171345,ENSG00000186081,ENSG00000170421,ENSG00000112378,ENSG00000101856,ENSG00000049449,ENSG00000188643,ENSG00000121064,ENSG00000181449,ENSG00000124766,ENSG00000167642,ENSG00000060138,ENSG00000140350,ENSG00000182718,ENSG00000042753,ENSG00000117362…	108	1.83974e-10	4.82931e-10
SP4	0.751795	0	CD9,CLDN1,CSTA,DSP,IGFBP2,JUP,KRT19,KRT5,KRT8,PERP,PGRMC1,SOX4,SPINT2,YBX3,AHNAK,ANP32A,ANXA2,AP2S1,AURKAIP1,BCAP31,C1QBP,C1orf43,CCT2,CCT6A,CEBPD,CLNS1A,COMMD7,DGUOK,DSTN,EGR1,EIF1AX,ERGIC3,GLUL,GSTP1,HDAC2,HMGA1,HMGN3,HSBP1,ILF2,KDELR1,LAMP1,LAMTOR1,LAPTM4A,LSM5,MARCKSL1,MLF2,MMADHC,MRPL51,NDUFAB1,NDUFB7,NDUFS6,NDUFS8,NHP2,NUCKS1,OSTC,OTUB1,PDCD6,PHB2,POLR2E,POLR2G,PRDX2,PRMT1,PRPF40A,PSMA4,PSM…	ENSG00000010278,ENSG00000163347,ENSG00000121552,ENSG00000096696,ENSG00000115457,ENSG00000173801,ENSG00000171345,ENSG00000186081,ENSG00000170421,ENSG00000112378,ENSG00000101856,ENSG00000124766,ENSG00000167642,ENSG00000060138,ENSG00000124942,ENSG00000140350,ENSG00000182718,ENSG00000042753,ENSG00000175756,ENSG00000185825,ENSG00000108561,ENSG00000143612,ENSG00000166226,ENSG00000146731,ENSG00000221869…	81	1.39015e-12	4.86552e-12
TBX1	0.750401	0	CD9,KRT19,KRT5,KRT8,PERP,YBX3,ANXA2,CCT2,CCT6A,CLNS1A,DSTN,GLUL,GSTP1,HSBP1,MLF2,MRPL51,NDUFAB1,NHP2,PRMT1,RAB13,RANBP1,SNRPD1,SNRPE,SNRPF,TXNDC17	ENSG00000010278,ENSG00000171345,ENSG00000186081,ENSG00000170421,ENSG00000112378,ENSG00000060138,ENSG00000182718,ENSG00000166226,ENSG00000146731,ENSG00000074201,ENSG00000125868,ENSG00000135821,ENSG00000084207,ENSG00000230989,ENSG00000089693,ENSG00000111639,ENSG00000004779,ENSG00000145912,ENSG00000126457,ENSG00000143545,ENSG00000099901,ENSG00000167088,ENSG00000182004,ENSG00000139343,ENSG00000129235	25	0.00193783	0.00246633
RXRA	0.747883	0	CCND1,CD9,CKAP4,CLDN1,CLDN4,CSTA,DSP,ELF3,EPCAM,FXYD3,IGFBP2,KRT19,KRT5,KRT8,MDK,PERP,RCN1,S100A16,SCPEP1,SOX2,SOX4,SPINT2,TACSTD2,TUSC3,YBX3,ANP32A,ANXA2,AP2S1,APH1A,ATP1B1,ATP6AP2,AURKAIP1,BCAP31,BCLAF1,C1QBP,C1orf43,C4orf48,CCT2,CCT3,CCT6A,CCT8,CFLAR,CLNS1A,CMPK1,COX7A2L,CTNNA1,DSTN,EIF1AX,EIF4E,EIF4H,EMC6,ERGIC3,GSTP1,GTF2I,HMGA1,HNRNPD,HP1BP3,HSPA9,ILF2,KDELR1,KPNB1,LAMP1,LAMTOR1,LARS,LMAN2,…	ENSG00000110092,ENSG00000010278,ENSG00000136026,ENSG00000163347,ENSG00000189143,ENSG00000121552,ENSG00000096696,ENSG00000163435,ENSG00000119888,ENSG00000089356,ENSG00000115457,ENSG00000171345,ENSG00000186081,ENSG00000170421,ENSG00000110492,ENSG00000112378,ENSG00000049449,ENSG00000188643,ENSG00000121064,ENSG00000181449,ENSG00000124766,ENSG00000167642,ENSG00000184292,ENSG00000104723,ENSG00000060138…	131	2.40404e-11	6.7313e-11
VEZF1	0.746884	0	CD9,CLDN1,CLDN4,CSTA,DSP,IGFBP2,KRT19,KRT5,KRT8,NREP,PERP,SCPEP1,SPINT2,YBX3,ACP1,ANP32A,ANXA2,AP2S1,AURKAIP1,BCAP31,BSG,C1QBP,C1orf43,CAMLG,CCT2,CCT6A,CLNS1A,COX7A2L,DSTN,EIF1AX,ERGIC3,GSTP1,HDAC2,HMGA1,HMGN3,HP1BP3,HSBP1,ILF2,KDELR1,LAMP1,LAMTOR1,LAPTM4A,LSM5,MLF2,MMADHC,MRPL51,NDUFAB1,NDUFB3,NDUFS6,NME1,NONO,NUCKS1,OSTC,OTUB1,PDAP1,PDCD6,PHB2,POLR2E,POLR2G,PRDX2,PRMT1,PRPF40A,PSMB2,RAB11A,RAB2…	ENSG00000010278,ENSG00000163347,ENSG00000189143,ENSG00000121552,ENSG00000096696,ENSG00000115457,ENSG00000171345,ENSG00000186081,ENSG00000170421,ENSG00000134986,ENSG00000112378,ENSG00000121064,ENSG00000167642,ENSG00000060138,ENSG00000143727,ENSG00000140350,ENSG00000182718,ENSG00000042753,ENSG00000175756,ENSG00000185825,ENSG00000172270,ENSG00000108561,ENSG00000143612,ENSG00000164615,ENSG00000166226…	74	8.78798e-12	2.83354e-11
ETS2	0.743196	0	ALDH1A1,CCND1,CD9,CKAP4,CLDN1,CLDN4,CSTA,DSP,ELF3,EMP2,EPCAM,FXYD3,IGFBP2,JUP,KLF5,KRT19,KRT5,KRT8,LAD1,LTBR,MDK,MGST1,MYBPC1,MYO6,PERP,PGRMC1,RCN1,S100A16,SCPEP1,SFN,SOX2,SOX4,SPINT2,TACSTD2,TUSC3,YBX3,ABCE1,ACP1,ADH5,ADRM1,AHCY,AHNAK,AK2,AKR1A1,ANP32A,ANXA1,ANXA2,AP2M1,AP2S1,APEX1,APH1A,ARL5A,ATP1A1,ATP1B1,ATP6AP1,ATP6AP2,ATRX,ATXN10,AURKAIP1,BCAP31,BCLAF1,BTF3L4,BZW2,C1QBP,C1orf43,C4orf48,CAMT…	ENSG00000165092,ENSG00000110092,ENSG00000010278,ENSG00000136026,ENSG00000163347,ENSG00000189143,ENSG00000121552,ENSG00000096696,ENSG00000163435,ENSG00000213853,ENSG00000119888,ENSG00000089356,ENSG00000115457,ENSG00000173801,ENSG00000102554,ENSG00000171345,ENSG00000186081,ENSG00000170421,ENSG00000159166,ENSG00000111321,ENSG00000110492,ENSG00000008394,ENSG00000196091,ENSG00000196586,ENSG00000112378…	301	6.10667e-25	1.2824e-23
SP1	0.74184	0	CCND1,CD9,CKAP4,CLDN1,CLDN4,CSTA,DSP,ELF3,EMP2,EPCAM,FXYD3,ID1,IGFBP2,ISYNA1,JUP,KLF5,KRT19,KRT5,KRT8,LGALS3BP,LTBR,MDK,PERP,PGRMC1,RCN1,S100A16,SCPEP1,SFN,SOX2,SOX4,SPINT2,TACSTD2,TUSC3,YBX3,ADH5,ADRM1,AHCY,ANP32A,ANXA2,AP2S1,APH1A,ARL5A,ARPC1A,ATP1B1,ATP6AP2,AUP1,AURKAIP1,BCAP31,BCL11A,BCLAF1,BZW2,C1QBP,C1orf43,C4orf48,CCT2,CCT3,CCT5,CCT6A,CEBPD,CLNS1A,CLTA,CMPK1,COA4,COMT,COX7A2L,CPNE3,CST3,DE…	ENSG00000110092,ENSG00000010278,ENSG00000136026,ENSG00000163347,ENSG00000189143,ENSG00000121552,ENSG00000096696,ENSG00000163435,ENSG00000213853,ENSG00000119888,ENSG00000089356,ENSG00000125968,ENSG00000115457,ENSG00000105655,ENSG00000173801,ENSG00000102554,ENSG00000171345,ENSG00000186081,ENSG00000170421,ENSG00000108679,ENSG00000111321,ENSG00000110492,ENSG00000112378,ENSG00000101856,ENSG00000049449…	232	1.1695e-20	7.01699e-20
ZN121	0.741393	0	ABCC5,KRT19,SOX4,SPINT2,LAMP1	ENSG00000114770,ENSG00000171345,ENSG00000124766,ENSG00000167642,ENSG00000185896	5	0.337964	0.346207
FOXL1	0.740408	0	CLDN1,CSTA,CTNND1,KRT19,SPINT2,YBX3,ANXA2,GSTP1,NFE2L2,NHP2,SERTAD1,SNRPE	ENSG00000163347,ENSG00000121552,ENSG00000198561,ENSG00000171345,ENSG00000167642,ENSG00000060138,ENSG00000182718,ENSG00000084207,ENSG00000116044,ENSG00000145912,ENSG00000197019,ENSG00000182004	12	0.0102868	0.0116769
SP3	0.736319	0	CCND1,CD9,CKAP4,CLDN1,CLDN4,DSP,EHF,ELF3,EMP2,EPCAM,FXYD3,IGFBP2,JUP,KLF5,KRT19,KRT5,KRT8,KRTCAP3,LAD1,LGALS3BP,LTBR,MDK,PERP,PGRMC1,RCN1,S100A16,SCPEP1,SOX2,SOX4,SPINT2,TACSTD2,YBX3,ACP1,ADH5,ADRM1,AHCY,AHNAK,AK2,ANKRD11,ANKRD12,ANP32A,ANXA2,ANXA5,AP2M1,AP2S1,APH1A,ARL5A,ARPC1A,ASAH1,ATF4,ATP1B1,ATP6AP2,ATRAID,ATXN10,AUP1,AURKAIP1,BANF1,BCAP31,BCLAF1,BTF3L4,BUD31,C1QBP,C1orf43,C4orf48,CAMTA1,CCD…	ENSG00000110092,ENSG00000010278,ENSG00000136026,ENSG00000163347,ENSG00000189143,ENSG00000096696,ENSG00000135373,ENSG00000163435,ENSG00000213853,ENSG00000119888,ENSG00000089356,ENSG00000115457,ENSG00000173801,ENSG00000102554,ENSG00000171345,ENSG00000186081,ENSG00000170421,ENSG00000157992,ENSG00000159166,ENSG00000108679,ENSG00000111321,ENSG00000110492,ENSG00000112378,ENSG00000101856,ENSG00000049449…	341	2.67853e-23	1.87497e-22
MAZ	0.736307	0	CCND1,CD9,CLDN1,CLDN4,DSP,ELF3,EMP2,EPCAM,FXYD3,IGFBP2,JUP,KRT19,KRT5,KRT8,MDK,PERP,PGRMC1,RCN1,S100A16,SCPEP1,SOX2,SOX4,SPINT2,TUSC3,YBX3,ADH5,ADRM1,ANP32A,ANXA2,AP2S1,APH1A,ATP1A1,ATP6AP2,AURKAIP1,BCAP31,BCLAF1,C1QBP,C1orf43,C4orf48,CAPN1,CCNC,CCT2,CCT3,CCT6A,CLTA,CMPK1,CORO1B,COX7A2L,CPNE3,DDOST,DGUOK,DSTN,DYNLT1,EIF1AX,EIF4E,EIF4H,ERGIC3,GNAS,GRB2,GSTP1,GTF2I,GTF3A,HDAC2,HMGA1,HMGN3,HP1BP3,HS…	ENSG00000110092,ENSG00000010278,ENSG00000163347,ENSG00000189143,ENSG00000096696,ENSG00000163435,ENSG00000213853,ENSG00000119888,ENSG00000089356,ENSG00000115457,ENSG00000173801,ENSG00000171345,ENSG00000186081,ENSG00000170421,ENSG00000110492,ENSG00000112378,ENSG00000101856,ENSG00000049449,ENSG00000188643,ENSG00000121064,ENSG00000181449,ENSG00000124766,ENSG00000167642,ENSG00000104723,ENSG00000060138…	154	1.0981e-16	4.61201e-16
ZFX	0.733989	0	CCND1,CD9,CKAP4,CLDN1,CLDN4,DSP,ELF3,EMP2,EPCAM,FXYD3,IGFBP2,JUP,KRT19,KRT5,KRT8,LAD1,LTBR,MDK,MGST1,MYO6,PERP,PGRMC1,RCN1,S100A16,SCPEP1,SFN,SOX2,SPINT2,TACSTD2,TUSC3,YBX3,ACP1,ADH5,ADRM1,AHCY,AHNAK,AK2,AKR1A1,ANKRD10,ANP32A,ANXA11,ANXA2,AP2M1,AP2S1,APEX1,APH1A,ARL5A,ATP1A1,ATP1B1,ATP6AP1,ATP6AP2,ATXN10,AUP1,AURKAIP1,BCAP31,BCLAF1,BTF3L4,BZW2,C1QBP,C1orf43,C4orf48,CAMTA1,CCDC124,CCNC,CCT2,CCT3,C…	ENSG00000110092,ENSG00000010278,ENSG00000136026,ENSG00000163347,ENSG00000189143,ENSG00000096696,ENSG00000163435,ENSG00000213853,ENSG00000119888,ENSG00000089356,ENSG00000115457,ENSG00000173801,ENSG00000171345,ENSG00000186081,ENSG00000170421,ENSG00000159166,ENSG00000111321,ENSG00000110492,ENSG00000008394,ENSG00000196586,ENSG00000112378,ENSG00000101856,ENSG00000049449,ENSG00000188643,ENSG00000121064…	298	6.40146e-24	8.96205e-23
KLF3	0.730388	0	CD9,CLDN1,CSTA,CTNND1,KRT19,KRT5,KRT8,PERP,SPINT2,YBX3,ADH5,ANP32A,ANXA2,APH1A,AURKAIP1,BCAP31,C1QBP,C1orf43,CCT3,CCT6A,CHMP2A,CLTA,CORO1B,CPNE3,DSTN,EIF1AX,EIF4H,ERGIC3,HMGA1,ILF2,LAPTM4A,MLF2,MMADHC,MRPL51,NDUFAB1,NDUFB3,NDUFS6,NDUFS8,NUCKS1,OTUB1,PDCD6,PHB2,POLR2E,POLR2G,PRDX2,PRPF40A,PSMA4,PSMC5,PYCARD,RAB11A,RBM4,RCN2,RNF7,SNRPC,SNRPE,SNRPF,TECR,TMED9,TUBA1C,TUFM,TXNDC17	ENSG00000010278,ENSG00000163347,ENSG00000121552,ENSG00000198561,ENSG00000171345,ENSG00000186081,ENSG00000170421,ENSG00000112378,ENSG00000167642,ENSG00000060138,ENSG00000197894,ENSG00000140350,ENSG00000182718,ENSG00000117362,ENSG00000175756,ENSG00000185825,ENSG00000108561,ENSG00000143612,ENSG00000163468,ENSG00000146731,ENSG00000130724,ENSG00000122705,ENSG00000172725,ENSG00000085719,ENSG00000125868…	61	6.8672e-10	1.6966e-09
PATZ1	0.713255	0	CCND1,CD9,CKAP4,CLDN1,CLDN4,DSP,ELF3,EMP2,EPCAM,FXYD3,ID1,IGFBP2,ISYNA1,JUP,KLF5,KRT19,KRT5,KRT8,LGALS3BP,LTBR,MDK,MGST1,MYO6,PERP,PGRMC1,RCN1,S100A16,SCPEP1,SFN,SOX2,SOX4,SPINT2,TACSTD2,TUSC3,YBX3,ABCE1,ACP1,ADH5,ADRM1,AHCY,AHNAK,AK2,AKR1A1,ANKRD10,ANP32A,ANXA2,AP2S1,APEX1,APH1A,ARL5A,ARPC1A,ATP1B1,ATP6AP1,ATP6AP2,ATRAID,ATRX,ATXN10,AUP1,AURKAIP1,BCAP31,BCLAF1,BTF3L4,BZW2,C1QBP,C1orf43,C4orf48,C…	ENSG00000110092,ENSG00000010278,ENSG00000136026,ENSG00000163347,ENSG00000189143,ENSG00000096696,ENSG00000163435,ENSG00000213853,ENSG00000119888,ENSG00000089356,ENSG00000125968,ENSG00000115457,ENSG00000105655,ENSG00000173801,ENSG00000102554,ENSG00000171345,ENSG00000186081,ENSG00000170421,ENSG00000108679,ENSG00000111321,ENSG00000110492,ENSG00000008394,ENSG00000196586,ENSG00000112378,ENSG00000101856…	327	9.44042e-24	9.91244e-23
CPEB1	0.712765	0	ABCC5,ALDH1A1,CCND1,CSTA,DSP,EPCAM,IGFBP2,KRT19,MYBPC1,PERP,SCPEP1,SOX2,SPINT2,ADH5,ADRM1,AHNAK,AKR1A1,ANXA2,AP2M1,AP2S1,APH1A,ARPC1A,ATP6AP1,ATP6AP2,ATRAID,AURKAIP1,BANF1,BCLAF1,CAPN1,CCNC,CCT2,CCT3,CCT5,CCT6A,CDK4,CFLAR,CLK1,CLNS1A,CLTA,CLTB,CMPK1,CORO1B,COX7A2L,CPNE3,CSNK1A1,CYC1,DSTN,DYNLT1,EI24,EIF1AX,EIF2S2,EIF2S3,EIF3D,EIF4E,EIF4G1,EIF4H,EML4,ERGIC3,ETFA,FBXO7,FDPS,FKBP4,GADD45GIP1,GLUL,GR…	ENSG00000114770,ENSG00000165092,ENSG00000110092,ENSG00000121552,ENSG00000096696,ENSG00000119888,ENSG00000115457,ENSG00000171345,ENSG00000196091,ENSG00000112378,ENSG00000121064,ENSG00000181449,ENSG00000167642,ENSG00000197894,ENSG00000130706,ENSG00000124942,ENSG00000117448,ENSG00000182718,ENSG00000161203,ENSG00000042753,ENSG00000117362,ENSG00000241685,ENSG00000071553,ENSG00000182220,ENSG00000138085…	171	4.87166e-20	2.55762e-19
KLF12	0.70856	0	CD9,KRT19,PERP,YBX3,ANXA2,AP2S1,BCAP31,C1QBP,C1orf43,CCT2,CCT6A,DSTN,EIF2S3,EIF4E,EIF4H,ERGIC3,HMGA1,HNRNPD,HSBP1,KPNB1,MLF2,MRPL51,NDUFAB1,NDUFS6,NHP2,NUCKS1,OSTC,PDCD6,PHB2,POLR2E,POLR2G,PRDX2,PRPF40A,PYCARD,RAB11A,RNF7,SNRPC,SNRPE,SNRPF,TECR,TXNDC17	ENSG00000010278,ENSG00000171345,ENSG00000112378,ENSG00000060138,ENSG00000182718,ENSG00000042753,ENSG00000185825,ENSG00000108561,ENSG00000143612,ENSG00000166226,ENSG00000146731,ENSG00000125868,ENSG00000130741,ENSG00000151247,ENSG00000106682,ENSG00000125991,ENSG00000137309,ENSG00000138668,ENSG00000230989,ENSG00000108424,ENSG00000089693,ENSG00000111639,ENSG00000004779,ENSG00000145494,ENSG00000145912…	41	1.72185e-06	2.92047e-06
WT1	0.708412	0	CD9,CLDN1,CLDN4,DSP,EPCAM,IGFBP2,JUP,KRT19,KRT5,KRT8,PERP,PGRMC1,SCPEP1,SOX4,SPINT2,YBX3,ACP1,ADRM1,AMD1,ANP32A,ANXA2,AP2M1,AP2S1,APH1A,AUP1,AURKAIP1,BCAP31,BCLAF1,BTF3L4,BUB3,BUD31,C1QBP,C1orf43,CCT2,CCT3,CCT5,CCT6A,CCT8,CD82,CEBPD,CLNS1A,CLTA,CMPK1,COX7A2L,CPNE3,CYC1,DDX18,DGUOK,DSTN,DYNLT1,EIF1AX,EIF3D,EIF4H,EIF6,ENSA,EPC1,ERGIC3,ERP29,FKBP4,GGCT,GLUL,GSPT1,GSTP1,GTF2A2,GTF2I,GTF3A,HDAC2,HIF1A…	ENSG00000010278,ENSG00000163347,ENSG00000189143,ENSG00000096696,ENSG00000119888,ENSG00000115457,ENSG00000173801,ENSG00000171345,ENSG00000186081,ENSG00000170421,ENSG00000112378,ENSG00000101856,ENSG00000121064,ENSG00000124766,ENSG00000167642,ENSG00000060138,ENSG00000143727,ENSG00000130706,ENSG00000123505,ENSG00000140350,ENSG00000182718,ENSG00000161203,ENSG00000042753,ENSG00000117362,ENSG00000115307…	172	3.69797e-15	1.41195e-14
AP2B	0.698767	0	CD9,PERP,YBX3,ADH5,ANP32A,ANXA2,AP2S1,AURKAIP1,BCAP31,C1QBP,C1orf43,C4orf48,CCT2,CCT6A,DSTN,HMGA1,HMGN3,ILF2,LAMP1,LAMTOR1,MLF2,MRPL51,MT1X,NDUFAB1,NDUFB3,NDUFB7,NDUFS6,NHP2,NUCKS1,ODC1,OSTC,PHB2,POLR2E,POLR2G,PRDX2,PRPF40A,RBM4,RCN2,RNF7,SNRPC,SNRPD1,SNRPE,SNRPF,TECR,TMED9,TXNDC17,UFC1	ENSG00000010278,ENSG00000112378,ENSG00000060138,ENSG00000197894,ENSG00000140350,ENSG00000182718,ENSG00000042753,ENSG00000175756,ENSG00000185825,ENSG00000108561,ENSG00000143612,ENSG00000243449,ENSG00000166226,ENSG00000146731,ENSG00000125868,ENSG00000137309,ENSG00000118418,ENSG00000143621,ENSG00000185896,ENSG00000149357,ENSG00000089693,ENSG00000111639,ENSG00000187193,ENSG00000004779,ENSG00000119013…	47	5.04474e-09	1.11515e-08
PITX2	0.696711	0	ABCC5,CD9,DSP,EPCAM,IGFBP2,KRT19,KRT5,KRT8,MGST1,PERP,PGRMC1,SCPEP1,SOX4,SPINT2,YBX3,ADH5,ADRM1,AHCY,AHNAK,AK2,AKR1A1,AMD1,ANXA11,AP2S1,APH1A,ATP6AP1,ATP6AP2,AURKAIP1,BCLAF1,C1orf43,CAPN1,CCNC,CCT2,CCT3,CCT5,CCT6A,CD3E,CD52,CFLAR,CLNS1A,CMPK1,COA3,COMT,CORO1A,CORO1B,CPNE3,CYC1,DENR,DYNLT1,ECHS1,EI24,EIF1AX,EIF3A,EIF4A3,EIF4G1,ERGIC3,ERP29,FBXO7,FDPS,FIS1,GRB2,GSTP1,GTF2H5,GTF2I,GTF3A,HM13,HSPA9,I…	ENSG00000114770,ENSG00000010278,ENSG00000096696,ENSG00000119888,ENSG00000115457,ENSG00000171345,ENSG00000186081,ENSG00000170421,ENSG00000008394,ENSG00000112378,ENSG00000101856,ENSG00000121064,ENSG00000124766,ENSG00000167642,ENSG00000060138,ENSG00000197894,ENSG00000130706,ENSG00000101444,ENSG00000124942,ENSG00000004455,ENSG00000117448,ENSG00000123505,ENSG00000122359,ENSG00000042753,ENSG00000117362…	165	1.28676e-19	6.00489e-19
AP2D	0.695258	0	PERP,ANXA2,BCAP31,C1QBP,C1orf43,CCT2,CCT6A,CHMP2A,DSTN,EIF1AX,ERGIC3,HDAC2,HMGA1,HMGN3,HSBP1,ILF2,KDELR1,LAMP1,LSM5,MLF2,MRPL51,NDUFAB1,NDUFS6,NUCKS1,NUDT16L1,PDCD6,PHB2,POLR2E,POLR2G,PRDX2,PRPF40A,RAB11A,RCN2,RPS19BP1,SNRPE,SNRPF,TECR,TMED9,TXNDC17	ENSG00000112378,ENSG00000182718,ENSG00000185825,ENSG00000108561,ENSG00000143612,ENSG00000166226,ENSG00000146731,ENSG00000130724,ENSG00000125868,ENSG00000173674,ENSG00000125991,ENSG00000196591,ENSG00000137309,ENSG00000118418,ENSG00000230989,ENSG00000143621,ENSG00000105438,ENSG00000185896,ENSG00000106355,ENSG00000089693,ENSG00000111639,ENSG00000004779,ENSG00000145494,ENSG00000069275,ENSG00000168101…	39	4.74331e-07	8.66169e-07
ZN770	0.694484	0	ABCC5,CCND1,CD9,CKAP4,CLDN1,CLDN4,DSP,ELF3,EMP2,EPCAM,FXYD3,IGFBP2,JUP,KRT19,KRT5,KRT8,MDK,PERP,PGRMC1,RCN1,S100A16,SCPEP1,SDC1,SFN,SOX2,SOX4,SPINT2,YBX3,ACP1,ADH5,ADRM1,AHCY,AHNAK,AK2,AKAP13,AKR1A1,ANKRD11,ANP32A,ANXA1,ANXA11,ANXA2,AP2S1,APH1A,ARL5A,ATF4,ATP1B1,ATP6AP2,ATRX,ATXN10,AUP1,AURKAIP1,BANF1,BCAP31,BCLAF1,BSG,BTF3L4,BUB3,BUD31,BZW2,C1QBP,C1orf43,C4orf48,CAPN1,CCDC124,CCNC,CCT2,CCT3,CCT5…	ENSG00000114770,ENSG00000110092,ENSG00000010278,ENSG00000136026,ENSG00000163347,ENSG00000189143,ENSG00000096696,ENSG00000163435,ENSG00000213853,ENSG00000119888,ENSG00000089356,ENSG00000115457,ENSG00000173801,ENSG00000171345,ENSG00000186081,ENSG00000170421,ENSG00000110492,ENSG00000112378,ENSG00000101856,ENSG00000049449,ENSG00000188643,ENSG00000121064,ENSG00000115884,ENSG00000175793,ENSG00000181449…	342	1.01826e-27	4.27669e-26
SP2	0.692808	0	CD9,CLDN1,DSP,IGFBP2,KRT19,PERP,SCPEP1,SPINT2,YBX3,ACP1,ADH5,ADRM1,AHCY,AKAP13,AKR1A1,ANP32A,ANXA2,ANXA5,AP2S1,APH1A,ARL5A,ARPC1A,ATP1A1,ATP1B3,ATP6AP2,ATRAID,ATXN10,AUP1,AURKAIP1,BCAP31,BCLAF1,BSG,BZW2,C1QBP,C1orf43,C4orf48,CCDC124,CCNC,CCT2,CCT3,CCT5,CCT6A,CCT8,CDK4,CKS2,CLTA,CMPK1,CNOT7,COMT,COX7A2L,CPNE3,CYB5R3,CYC1,DDOST,DEK,DENR,DGUOK,DSTN,DUT,DYNLT1,EBPL,EIF1AX,EIF3D,EIF4A3,EIF4G1,EIF4H,EN…	ENSG00000010278,ENSG00000163347,ENSG00000096696,ENSG00000115457,ENSG00000171345,ENSG00000112378,ENSG00000121064,ENSG00000167642,ENSG00000060138,ENSG00000143727,ENSG00000197894,ENSG00000130706,ENSG00000101444,ENSG00000170776,ENSG00000117448,ENSG00000140350,ENSG00000182718,ENSG00000164111,ENSG00000042753,ENSG00000117362,ENSG00000162980,ENSG00000241685,ENSG00000163399,ENSG00000069849,ENSG00000182220…	208	1.36838e-23	1.14944e-22
NR1I3	0.688389	0	CD9,KRT19,PERP,C1QBP,CCT6A,ILF2,MRPL51,NUCKS1,PAPOLA,PRPF40A,SNRPD1,SNRPE	ENSG00000010278,ENSG00000171345,ENSG00000112378,ENSG00000108561,ENSG00000146731,ENSG00000143621,ENSG00000111639,ENSG00000069275,ENSG00000090060,ENSG00000196504,ENSG00000167088,ENSG00000182004	12	0.00186911	0.00245321
ETV2	0.688171	0	CD9,YBX3,CCT6A,MRPL51,NDUFB9,SNRPE	ENSG00000010278,ENSG00000060138,ENSG00000146731,ENSG00000111639,ENSG00000147684,ENSG00000182004	6	0.00353352	0.00412244
BC11A	0.68651	0	ANP32A,ANXA2,APH1A,AURKAIP1,BCAP31,C1QBP,C1orf43,CCT2,CCT3,CCT6A,CLNS1A,ERGIC3,HDAC2,HMGA1,HMGN3,ILF2,KDELR1,LAMTOR1,LSM5,MLF2,MMADHC,MRPL51,NDUFAB1,NDUFB3,NDUFS6,NFE2L2,NHP2,NUCKS1,OSTC,OTUB1,PARP1,PDAP1,PDCD5,PDCD6,PHB2,POLR2E,POLR2G,PRDX2,PRPF40A,PSMB2,RAB11A,RAB2A,RCN2,RNF7,SNRPC,SNRPE,SNRPF,SYNCRIP,TECR	ENSG00000140350,ENSG00000182718,ENSG00000117362,ENSG00000175756,ENSG00000185825,ENSG00000108561,ENSG00000143612,ENSG00000166226,ENSG00000163468,ENSG00000146731,ENSG00000074201,ENSG00000125991,ENSG00000196591,ENSG00000137309,ENSG00000118418,ENSG00000143621,ENSG00000105438,ENSG00000149357,ENSG00000106355,ENSG00000089693,ENSG00000168288,ENSG00000111639,ENSG00000004779,ENSG00000119013,ENSG00000145494…	49	3.84504e-09	8.97175e-09
ZN467	0.685507	0	CCND1,CD9,CLDN1,CLDN4,CSTA,DSP,ELF3,EPCAM,FXYD3,IGFBP2,KRT19,KRT5,KRT8,LGALS3BP,PERP,PGRMC1,RCN1,S100A16,SCPEP1,SOX2,SOX4,SPINT2,YBX3,ANP32A,ANXA2,ARHGDIB,AURKAIP1,BCAP31,C1QBP,C1orf43,C4orf48,CCT2,CCT3,CCT6A,CD3E,CD52,CLNS1A,CMPK1,CORO1A,COX7A2L,DGUOK,DSTN,EIF1AX,EIF4H,ERGIC3,GLUL,GSTP1,HDAC2,HMGA1,HMGN3,HP1BP3,HSBP1,ILF2,KDELR1,LAMP1,LAMTOR1,LAPTM5,LSR,MGST3,MMADHC,MRPL51,MRPS34,MTCH1,MZT2A,NDU…	ENSG00000110092,ENSG00000010278,ENSG00000163347,ENSG00000189143,ENSG00000121552,ENSG00000096696,ENSG00000163435,ENSG00000119888,ENSG00000089356,ENSG00000115457,ENSG00000171345,ENSG00000186081,ENSG00000170421,ENSG00000108679,ENSG00000112378,ENSG00000101856,ENSG00000049449,ENSG00000188643,ENSG00000121064,ENSG00000181449,ENSG00000124766,ENSG00000167642,ENSG00000060138,ENSG00000140350,ENSG00000182718…	118	9.44514e-12	2.83354e-11
IRF3	0.675189	0	ANXA2,AP2S1,BCAP31,C1QBP,C1orf43,CCT2,CCT6A,CLNS1A,EIF1AX,EIF4H,ERGIC3,HMGA1,HNRNPD,HSBP1,KDELR1,KPNB1,KTN1,LAMP1,LAPTM4A,MLF2,MRPL51,NDUFAB1,NDUFS6,NHP2,NONO,NUCKS1,OCIAD1,OSTC,PHB2,POLR2E,PRDX2,PRPF40A,RAB11A,RCN2,RNF7,SNRPE,SNRPF,TXNDC17	ENSG00000182718,ENSG00000042753,ENSG00000185825,ENSG00000108561,ENSG00000143612,ENSG00000166226,ENSG00000146731,ENSG00000074201,ENSG00000173674,ENSG00000106682,ENSG00000125991,ENSG00000137309,ENSG00000138668,ENSG00000230989,ENSG00000105438,ENSG00000108424,ENSG00000126777,ENSG00000185896,ENSG00000068697,ENSG00000089693,ENSG00000111639,ENSG00000004779,ENSG00000145494,ENSG00000145912,ENSG00000147140…	38	2.3518e-07	4.4898e-07
KLF6	0.674377	0	DSP,ANXA2,AP2S1,BCAP31,BSG,C1orf43,CCT6A,CEBPD,COX7A2L,DSTN,GLUL,HMGA1,HSBP1,KDELR1,LAMP1,LAPTM4A,PSAP,PSMA4	ENSG00000096696,ENSG00000182718,ENSG00000042753,ENSG00000185825,ENSG00000172270,ENSG00000143612,ENSG00000146731,ENSG00000221869,ENSG00000115944,ENSG00000125868,ENSG00000135821,ENSG00000137309,ENSG00000230989,ENSG00000105438,ENSG00000185896,ENSG00000068697,ENSG00000197746,ENSG00000041357	18	0.0132683	0.014665
KLF16	0.669379	0	PERP,ANP32A,ANXA2,AP2S1,AURKAIP1,C1QBP,C1orf43,CCT2,CCT3,CCT5,CCT6A,DSTN,EIF1AX,EIF4H,ERGIC3,HMGN3,HNRNPD,HP1BP3,ILF2,LAMP1,LAMTOR1,MRPL51,NDUFAB1,NDUFB3,NDUFS6,NHP2,NME1,NONO,NOP58,NUCKS1,OSTC,PDAP1,PDCD6,PHB2,POLR2E,POLR2G,PPA1,PPIG,PRDX2,PRPF40A,PSMA4,PSMC5,RAB11A,RAD23A,RBM4,RNF7,SMCHD1,SNRPC,SNRPE,SNRPF,SRRM2,SYNCRIP,TECR,TMED9,TPR,TUBA1C,TUFM,TXNL4A,VDAC2,WASF2	ENSG00000112378,ENSG00000140350,ENSG00000182718,ENSG00000042753,ENSG00000175756,ENSG00000108561,ENSG00000143612,ENSG00000166226,ENSG00000163468,ENSG00000150753,ENSG00000146731,ENSG00000125868,ENSG00000173674,ENSG00000106682,ENSG00000125991,ENSG00000118418,ENSG00000138668,ENSG00000127483,ENSG00000143621,ENSG00000185896,ENSG00000149357,ENSG00000111639,ENSG00000004779,ENSG00000119013,ENSG00000145494…	60	8.49868e-09	1.78472e-08
EGR1	0.666036	0	C1QBP,CCT6A,ILF2,MRPL51,NDUFAB1,NHP2,NUCKS1,PRDX2,PSMD11,SNRPE,SNRPF,TXNDC17	ENSG00000108561,ENSG00000146731,ENSG00000143621,ENSG00000111639,ENSG00000004779,ENSG00000145912,ENSG00000069275,ENSG00000167815,ENSG00000108671,ENSG00000182004,ENSG00000139343,ENSG00000129235	12	2.18194e-05	3.39413e-05
CTCFL	0.66501	0	C1QBP,DSTN,GNAS,KDELR1,LAMP1,MLF2,MRPL51,NDUFAB1,PDCD6,PRDX2,SNRPE,TXNDC17	ENSG00000108561,ENSG00000125868,ENSG00000087460,ENSG00000105438,ENSG00000185896,ENSG00000089693,ENSG00000111639,ENSG00000004779,ENSG00000249915,ENSG00000167815,ENSG00000182004,ENSG00000129235	12	0.042084	0.0441882
HXC10	0.660215	0	CCT6A,CLNS1A,HDAC2,ILF2,NDUFAB1,NFE2L2,NHP2,PDCD6,RAB11A,SNRPC,SNRPE	ENSG00000146731,ENSG00000074201,ENSG00000196591,ENSG00000143621,ENSG00000004779,ENSG00000116044,ENSG00000145912,ENSG00000249915,ENSG00000103769,ENSG00000124562,ENSG00000182004	11	7.75344e-05	0.000112291
SALL4	0.653425	0.0044	C1QBP,CCT6A,MRPL51,NHP2,PRDX2,PSMD11,SNRPF,TXNDC17	ENSG00000108561,ENSG00000146731,ENSG00000111639,ENSG00000145912,ENSG00000167815,ENSG00000108671,ENSG00000139343,ENSG00000129235	8	0.00308652	0.00370383
THA	0.650967	0.0044	AURKAIP1,BCAP31,CCT2,CCT6A,ERGIC3,ILF2,LAMP1,LAMTOR1,NDUFB7,NHP2,NUCKS1,PHB2,POLR2E,POLR2G,RAB11A,RNF7,SNRPC,SNRPD1,SNRPE,UFC1	ENSG00000175756,ENSG00000185825,ENSG00000166226,ENSG00000146731,ENSG00000125991,ENSG00000143621,ENSG00000185896,ENSG00000149357,ENSG00000099795,ENSG00000145912,ENSG00000069275,ENSG00000215021,ENSG00000099817,ENSG00000168002,ENSG00000103769,ENSG00000114125,ENSG00000124562,ENSG00000167088,ENSG00000182004,ENSG00000143222	20	1.73837e-06	2.92047e-06
FOXJ3	0.649142	0.0044	CLNS1A,DGUOK,DSTN,EIF1AX,HMGA1,HMGN3,HNRNPD,POLR2G,TUBA1C	ENSG00000074201,ENSG00000114956,ENSG00000125868,ENSG00000173674,ENSG00000137309,ENSG00000118418,ENSG00000138668,ENSG00000168002,ENSG00000167553	9	6.84646e-05	0.000102697
FLI1	0.640664	0.0044	BCL3,C1QBP,CCT6A,GSPT1,HNRNPD,ILF2,MRPL51,NDUFS6,NUCKS1,PHB2,PRPF40A,PSMD11,SNRPD1,SNRPE,SNRPF,TXNDC17	ENSG00000069399,ENSG00000108561,ENSG00000146731,ENSG00000103342,ENSG00000138668,ENSG00000143621,ENSG00000111639,ENSG00000145494,ENSG00000069275,ENSG00000215021,ENSG00000196504,ENSG00000108671,ENSG00000167088,ENSG00000182004,ENSG00000139343,ENSG00000129235	16	1.87385e-06	3.02699e-06
ZSC22	0.630363	0.0044	AP2S1,EIF1AX,KDELR1,KPNB1,NHP2,PRMT1,PRPF40A,RAB11A,SNRPE	ENSG00000042753,ENSG00000173674,ENSG00000105438,ENSG00000108424,ENSG00000145912,ENSG00000126457,ENSG00000196504,ENSG00000103769,ENSG00000182004	9	0.000926165	0.0012548
PURA	0.793446	0	AHCY,CLDN4,IGFBP2,KRT19,KRT8,MDK,MYC,PDLIM1,PDAP1	ENSG00000101444,ENSG00000189143,ENSG00000115457,ENSG00000171345,ENSG00000170421,ENSG00000110492,ENSG00000136997,ENSG00000107438,ENSG00000106244	9	0.0388815	0.043325
ZN331	0.789741	0	CLDN1,CLDN4,IGFBP2,KRT19,KRT8,LGALS3BP,MDK,PERP,SPINT2,CDK4,IFITM3,MRFAP1,NDUFA5,TUBA1C	ENSG00000163347,ENSG00000189143,ENSG00000115457,ENSG00000171345,ENSG00000170421,ENSG00000108679,ENSG00000110492,ENSG00000112378,ENSG00000167642,ENSG00000135446,ENSG00000142089,ENSG00000179010,ENSG00000128609,ENSG00000167553	14	0.00714307	0.00870561
EGR2	0.787711	0	AHCY,CLDN1,CLDN4,IGFBP2,KRT19,KRT8,LGALS3BP,MDK,PERP,SPINT2,CDK4,IFITM3,MRFAP1,NDUFA5,PDAP1,SSB,TUBA1C	ENSG00000101444,ENSG00000163347,ENSG00000189143,ENSG00000115457,ENSG00000171345,ENSG00000170421,ENSG00000108679,ENSG00000110492,ENSG00000112378,ENSG00000167642,ENSG00000135446,ENSG00000142089,ENSG00000179010,ENSG00000128609,ENSG00000106244,ENSG00000138385,ENSG00000167553	17	0.00194989	0.00262226
HXC6	0.781923	0	IGFBP2,KRT19,KRT8,MDK,PERP,SMAD1,PDAP1,SOX4	ENSG00000115457,ENSG00000171345,ENSG00000170421,ENSG00000110492,ENSG00000112378,ENSG00000170365,ENSG00000106244,ENSG00000124766	8	0.287258	0.287258
NFAC1	0.777514	0	IGFBP2,KRT19,KRT8,MDK,SMAD1,PDAP1,SOX4	ENSG00000115457,ENSG00000171345,ENSG00000170421,ENSG00000110492,ENSG00000170365,ENSG00000106244,ENSG00000124766	7	0.21534	0.221007
ZN320	0.767454	0	IGFBP2,KRT19,KRT8,MDK,PDAP1	ENSG00000115457,ENSG00000171345,ENSG00000170421,ENSG00000110492,ENSG00000106244	5	0.0894134	0.0968646
ZN148	0.763002	0	AHCY,CLDN4,CSTA,EPCAM,IGFBP2,KRT19,KRT8,MDK,MYC,PDLIM1,PERP,SPINT2,DUT,H2AFY,MMADHC,PDAP1,PRDX3,PRMT1,STMN1,TMSB4X	ENSG00000101444,ENSG00000189143,ENSG00000121552,ENSG00000119888,ENSG00000115457,ENSG00000171345,ENSG00000170421,ENSG00000110492,ENSG00000136997,ENSG00000107438,ENSG00000112378,ENSG00000167642,ENSG00000128951,ENSG00000113648,ENSG00000168288,ENSG00000106244,ENSG00000165672,ENSG00000126457,ENSG00000117632,ENSG00000205542	20	0.00913461	0.0107954
ZN274	0.746876	0	AHCY,CLDN1,KRT8,PERP,PDAP1,SMAD5,SSB	ENSG00000101444,ENSG00000163347,ENSG00000170421,ENSG00000112378,ENSG00000106244,ENSG00000113658,ENSG00000138385	7	0.21534	0.221007
RARB	0.743474	0	AHCY,CD9,CLDN1,CSTA,KRT19,MDK,PERP,SPINT2,CCT7,CDK4,GNB2,HDAC2,HNRNPA0,MARCKSL1,MRFAP1,PDAP1,PRMT1,RAB34,SNRPG,SSB,TMEM38B,TUBA1C	ENSG00000101444,ENSG00000010278,ENSG00000163347,ENSG00000121552,ENSG00000171345,ENSG00000110492,ENSG00000112378,ENSG00000167642,ENSG00000135624,ENSG00000135446,ENSG00000172354,ENSG00000196591,ENSG00000177733,ENSG00000175130,ENSG00000179010,ENSG00000106244,ENSG00000126457,ENSG00000109113,ENSG00000143977,ENSG00000138385,ENSG00000095209,ENSG00000167553	22	7.31966e-05	0.000118944
XBP1	0.734797	0	AHCY,MDK,PERP,SPINT2,CDK4,MARCKSL1,PDAP1,SSB,TUBA1C	ENSG00000101444,ENSG00000110492,ENSG00000112378,ENSG00000167642,ENSG00000135446,ENSG00000175130,ENSG00000106244,ENSG00000138385,ENSG00000167553	9	0.000926165	0.00129001
ANDR	0.720301	0	CSTA,MDK,SPINT2,PDAP1,SGK1,TUBA1C	ENSG00000121552,ENSG00000110492,ENSG00000167642,ENSG00000106244,ENSG00000118515,ENSG00000167553	6	0.00353352	0.00444539
NFKB2	0.703578	0	CSTA,MDK,IFITM3,PDAP1,SGK1	ENSG00000121552,ENSG00000110492,ENSG00000142089,ENSG00000106244,ENSG00000118515	5	0.0125994	0.0144523
FOXJ3	0.69491	0	AHCY,CLDN1,CSTA,KRT19,MDK,PERP,SPINT2,CCT7,CLNS1A,COPS6,DDX18,GRSF1,HDAC2,HNRNPD,ILF2,KHDRBS1,LMAN1,LSM4,MFF,MRFAP1,NFE2L2,PDAP1,PHB,POLR2G,PRDX3,PRMT1,PSMD11,PYCARD,SNRPE,SRSF9,SSB,SSU72,STMN1,TAF1D,TMEM230,TMEM38B,TUBA1C,TXNL1,ZCRB1	ENSG00000101444,ENSG00000163347,ENSG00000121552,ENSG00000171345,ENSG00000110492,ENSG00000112378,ENSG00000167642,ENSG00000135624,ENSG00000074201,ENSG00000168090,ENSG00000088205,ENSG00000132463,ENSG00000196591,ENSG00000138668,ENSG00000143621,ENSG00000121774,ENSG00000074695,ENSG00000130520,ENSG00000168958,ENSG00000179010,ENSG00000116044,ENSG00000106244,ENSG00000167085,ENSG00000168002,ENSG00000165672…	39	4.74331e-07	8.40859e-07
ZN257	0.694099	0	AHCY,PERP,ARPC1A,CLNS1A,DYNLT1,GRSF1,HDAC2,IFITM3,MARCKSL1,MRFAP1,OLA1,PDAP1,PRDX3,PRMT1,PSMD11,RCN2,SSB,SYPL1,TAF1D,TUBA1C,WASF2,ZCRB1	ENSG00000101444,ENSG00000112378,ENSG00000241685,ENSG00000074201,ENSG00000146425,ENSG00000132463,ENSG00000196591,ENSG00000142089,ENSG00000175130,ENSG00000179010,ENSG00000138430,ENSG00000106244,ENSG00000165672,ENSG00000126457,ENSG00000108671,ENSG00000117906,ENSG00000138385,ENSG00000008282,ENSG00000166012,ENSG00000167553,ENSG00000158195,ENSG00000139168	22	1.16499e-05	1.97541e-05
TEAD1	0.671686	0	AHCY,SPINT2,PDAP1,SSB,TUBA1C	ENSG00000101444,ENSG00000167642,ENSG00000106244,ENSG00000138385,ENSG00000167553	5	0.000733058	0.00105886
KLF6	0.655776	0	CD9,ACP1,ARL5A,CCT7,CD63,CST3,DARS,GLUL,H2AFY,HDAC2,HSPA9,IFITM3,MMADHC,NDUFA5,NPC2,OLA1,PHB,PRDX3,PSMD11,RCN2,RHEB,TAF1D,TXNL1	ENSG00000010278,ENSG00000143727,ENSG00000162980,ENSG00000135624,ENSG00000135404,ENSG00000101439,ENSG00000115866,ENSG00000135821,ENSG00000113648,ENSG00000196591,ENSG00000113013,ENSG00000142089,ENSG00000168288,ENSG00000128609,ENSG00000119655,ENSG00000138430,ENSG00000167085,ENSG00000165672,ENSG00000108671,ENSG00000117906,ENSG00000106615,ENSG00000166012,ENSG00000091164	23	4.85601e-08	9.0183e-08
PRDM6	0.6496	0	AHCY,CLDN1,CSTA,IGFBP2,KRT19,KRT8,MDK,PDLIM1,RCN1,ACAP2,AKAP9,ARF1,ARL5A,ATIC,ATP1A1,BPTF,C9orf78,CAMTA1,CD59,CDC123,CDK4,CLNS1A,COA4,COPS6,COPZ1,CYCS,DARS,DCAF7,DDX18,DDX46,DSTN,DYNLT1,EIF1AX,EIF2S2,EIF4A2,EIF4E,EIF5B,ELAVL1,EMC4,ETFA,G3BP1,GLTP,GRSF1,GTF2I,HACD3,HDLBP,HM13,HNRNPA0,HNRNPD,HNRNPH3,HSPA9,IDH1,ILF2,ITGB1,LRPPRC,LSM4,LSM6,LYPLA1,MEAF6,METTL5,MIEN1,MMADHC,MPHOSPH8,MRFAP1,MRPL4,MRPS34…	ENSG00000101444,ENSG00000163347,ENSG00000121552,ENSG00000115457,ENSG00000171345,ENSG00000170421,ENSG00000110492,ENSG00000107438,ENSG00000049449,ENSG00000114331,ENSG00000127914,ENSG00000143761,ENSG00000162980,ENSG00000138363,ENSG00000163399,ENSG00000171634,ENSG00000136819,ENSG00000171735,ENSG00000085063,ENSG00000151465,ENSG00000135446,ENSG00000074201,ENSG00000181924,ENSG00000168090,ENSG00000111481…	114	6.6756e-11	1.62718e-10
PAX5	0.649456	0	MDK,SPINT2,ACP1,AKR1A1,AP1S1,ARPC1A,CLNS1A,COPS6,COX16,CYC1,DARS,DYNLT1,EIF1AX,EIF2S2,EMC4,ETFA,GRSF1,GTF2I,IER3IP1,IFITM3,ILF2,KHDRBS1,LMAN1,LSM4,LUC7L2,MIEN1,MRFAP1,MRPS34,MRPS35,NDUFA5,PCNP,PDAP1,PHB,PRDX3,PRMT1,PSMA4,PSMB7,PSMD11,PSMD4,RBCK1,RHEB,RPN2,SNRNP70,SNRPE,SRSF9,SSB,STMN1,SYNCRIP,TAF1D,TTC3,TUBA1C,UQCRC1,ZCRB1	ENSG00000110492,ENSG00000167642,ENSG00000143727,ENSG00000117448,ENSG00000106367,ENSG00000241685,ENSG00000074201,ENSG00000168090,ENSG00000133983,ENSG00000179091,ENSG00000115866,ENSG00000146425,ENSG00000173674,ENSG00000125977,ENSG00000128463,ENSG00000140374,ENSG00000132463,ENSG00000263001,ENSG00000134049,ENSG00000142089,ENSG00000143621,ENSG00000121774,ENSG00000074695,ENSG00000130520,ENSG00000146963…	53	1.35557e-12	3.77623e-12
SP2	0.647372	0	AHCY,ATL2,CD9,CLDN1,EPCAM,IGFBP2,KRT19,KRT8,MDK,PDLIM1,PERP,RCN1,SPINT2,STAP2,AAMP,ACAP2,ACP1,ADAR,ADH5,AKAP9,AKR1A1,AP1S1,APEX1,APH1A,ARL16,ARL5A,ARPC1A,ATF4,ATRAID,AUP1,BAZ1A,BPTF,BTF3L4,C1QBP,CAMTA1,CAPRIN1,CCDC124,CCNG1,CCT5,CCT7,CD59,CD63,CDK4,CHMP4B,CHMP5,CLNS1A,CNOT7,COA4,COMT,COPS5,COPS6,COPS8,COPZ1,COX14,CPNE3,CST3,CUEDC2,CUL1,CYC1,DARS,DCAF7,DDX18,DDX46,DENR,DLD,DNAJC7,DSTN,DUT,DYNLT1,E…	ENSG00000101444,ENSG00000119787,ENSG00000010278,ENSG00000163347,ENSG00000119888,ENSG00000115457,ENSG00000171345,ENSG00000170421,ENSG00000110492,ENSG00000107438,ENSG00000112378,ENSG00000049449,ENSG00000167642,ENSG00000178078,ENSG00000127837,ENSG00000114331,ENSG00000143727,ENSG00000160710,ENSG00000197894,ENSG00000127914,ENSG00000117448,ENSG00000106367,ENSG00000100823,ENSG00000117362,ENSG00000214087…	269	5.46142e-21	2.12996e-20
ETS2	0.644912	0	AHCY,PERP,ACAP2,ACP1,AKR1A1,AP1S1,APH1A,ARL5A,ARPC1A,ATF4,ATRAID,BAZ1B,CAPZA2,CCDC124,CCT5,CCT7,CD63,CDK4,CERS2,CLNS1A,CNOT7,COA4,COPS6,COPS8,COPZ1,CPNE3,CUL1,DAP3,DARS,DDX18,DDX46,DSTN,DUT,DYNLT1,EIF1AX,EIF2S2,EIF4E2,ELAVL1,EMC4,ETFA,GRSF1,GSTO1,GTF2I,HDAC2,HDLBP,HNRNPH3,HNRNPUL1,HSPA9,IER3IP1,IFITM3,ILF2,ILF3,IMPDH2,KHDRBS1,LAP3,LMAN1,LSM4,LSM5,LSM6,LUC7L2,LYPLA1,MARCKSL1,MCM7,METAP2,METTL5,MIE…	ENSG00000101444,ENSG00000112378,ENSG00000114331,ENSG00000143727,ENSG00000117448,ENSG00000106367,ENSG00000117362,ENSG00000162980,ENSG00000241685,ENSG00000128272,ENSG00000138085,ENSG00000009954,ENSG00000198898,ENSG00000007080,ENSG00000150753,ENSG00000135624,ENSG00000135404,ENSG00000135446,ENSG00000143418,ENSG00000074201,ENSG00000198791,ENSG00000181924,ENSG00000168090,ENSG00000198612,ENSG00000111481…	146	6.23435e-15	1.87031e-14
SP4	0.639863	0	AHCY,ARL5A,ATF4,CAMTA1,CCT7,COPS6,DARS,DCTN2,GRSF1,H2AFY,HDLBP,HNRNPUL1,ILF2,ILF3,KHDRBS1,LMAN1,LUC7L2,MFF,MRFAP1,NDUFA5,OLA1,PDAP1,PHB,PRDX3,PRMT1,PSMA4,PSMD11,RCN2,RHEB,RPN2,RSRC2,SLC38A1,SMARCE1,SNRNP70,SNRPE,SRSF9,SSB,SYPL1,TAF1D,TUBA1C,TXNL1,XRN2	ENSG00000101444,ENSG00000162980,ENSG00000128272,ENSG00000171735,ENSG00000135624,ENSG00000168090,ENSG00000115866,ENSG00000175203,ENSG00000132463,ENSG00000113648,ENSG00000115677,ENSG00000105323,ENSG00000143621,ENSG00000129351,ENSG00000121774,ENSG00000074695,ENSG00000146963,ENSG00000168958,ENSG00000179010,ENSG00000128609,ENSG00000138430,ENSG00000106244,ENSG00000167085,ENSG00000165672,ENSG00000126457…	42	5.60314e-10	1.28543e-09
SP1	0.63962	0	AHCY,ATL2,CD9,CLDN1,IGFBP2,KRT19,MDK,MYC,NET1,PDLIM1,PERP,RCN1,SPINT2,AAMP,ACAP2,ACP1,ADH5,AKAP9,AKIRIN2,ANP32B,AP1S1,APH1A,ARF1,ARL5A,ARPC1A,ATF4,ATRAID,ATXN10,AUP1,BAD,BAG1,BAZ1B,BPTF,BRK1,BTF3L4,C1QBP,C4orf48,CALU,CAMTA1,CAPRIN1,CCNG1,CCT2,CCT5,CCT7,CD46,CD59,CD63,CDK4,CDK5RAP3,CDKN1A,CFAP36,CHD4,CHMP2A,CHMP4B,CHMP5,CLNS1A,CNIH1,CNOT7,COMT,COPS6,COPZ1,COX14,COX7A2,CSNK2A1,CSTB,CUEDC2,CYC1,CYCS…	ENSG00000101444,ENSG00000119787,ENSG00000010278,ENSG00000163347,ENSG00000115457,ENSG00000171345,ENSG00000110492,ENSG00000136997,ENSG00000173848,ENSG00000107438,ENSG00000112378,ENSG00000049449,ENSG00000167642,ENSG00000127837,ENSG00000114331,ENSG00000143727,ENSG00000197894,ENSG00000127914,ENSG00000135334,ENSG00000136938,ENSG00000106367,ENSG00000117362,ENSG00000143761,ENSG00000162980,ENSG00000241685…	315	1.29948e-27	1.0136e-26
TBX15	0.637753	0	AHCY,CD9,CLDN1,CLDN4,IGFBP2,KRT19,MDK,PDLIM1,PERP,RCN1,ACAP2,ACP1,AIMP1,AK3,AKAP9,AKR1A1,AMD1,AP1S1,APH1A,ARF1,ARL16,ARL5A,ARPC1A,ATF4,ATRAID,AUP1,BAZ1B,BPTF,BTF3L4,C4orf48,CAMTA1,CAPN2,CAPRIN1,CCDC124,CCDC59,CCT7,CDC123,CDC26,CDK12,CDK4,CHCHD3,CHMP4B,CHMP5,CIAO1,CLNS1A,CLTC,CNOT7,COA4,COPS6,COPZ1,COX14,CREB1,CS,CSNK2A1,CUEDC2,CUL1,CYC1,CYCS,DARS,DCAF7,DCTD,DCTN2,DDX18,DDX46,DECR1,DLD,DSTN,DTYMK,…	ENSG00000101444,ENSG00000010278,ENSG00000163347,ENSG00000189143,ENSG00000115457,ENSG00000171345,ENSG00000110492,ENSG00000107438,ENSG00000112378,ENSG00000049449,ENSG00000114331,ENSG00000143727,ENSG00000164022,ENSG00000147853,ENSG00000127914,ENSG00000117448,ENSG00000123505,ENSG00000106367,ENSG00000117362,ENSG00000143761,ENSG00000214087,ENSG00000162980,ENSG00000241685,ENSG00000128272,ENSG00000138085…	280	1.37868e-22	6.72104e-22
RXRA	0.634663	0	AHCY,ATL2,PERP,RCN1,ACAP2,ACP1,ADH5,AIMP1,AK3,AKAP9,AKR1A1,AMD1,AP1S1,AP2M1,APH1A,ARL16,ARL5A,ARPC1A,ATF4,ATP1A1,ATRAID,ATXN10,BAD,BAZ1A,BAZ1B,BNIP3,BPTF,BTF3L4,C1QBP,C4orf48,C9orf78,CAMTA1,CAPN2,CAPRIN1,CCAR1,CCDC124,CCDC59,CCT5,CCT7,CD46,CD59,CD63,CDC123,CDC26,CDK12,CDK4,CFAP36,CHCHD3,CHMP4B,CHMP5,CIAO1,CLNS1A,CLTC,CNOT7,COA4,COMT,COPS5,COPS6,COPS8,COPZ1,COX14,CREB1,CS,CSNK2A1,CUEDC2,CUL1,CYC1,…	ENSG00000101444,ENSG00000119787,ENSG00000112378,ENSG00000049449,ENSG00000114331,ENSG00000143727,ENSG00000197894,ENSG00000164022,ENSG00000147853,ENSG00000127914,ENSG00000117448,ENSG00000123505,ENSG00000106367,ENSG00000161203,ENSG00000117362,ENSG00000214087,ENSG00000162980,ENSG00000241685,ENSG00000128272,ENSG00000163399,ENSG00000138085,ENSG00000130638,ENSG00000002330,ENSG00000198604,ENSG00000009954…	360	1.35347e-29	1.31963e-28
SP3	0.634192	0	AHCY,PERP,RCN1,RPLP0,AAMP,ACAP2,ACP1,ACTB,ADH5,AK3,AKAP9,AKR1A1,AP1S1,APH1A,ARL16,ARL5A,ARPC1A,ATF4,ATF5,ATP1A1,ATRAID,ATXN10,AUP1,BAD,BAZ1B,BET1,BID,BIRC6,BLMH,BNIP3,BNIP3L,BPTF,C1QBP,C4orf48,CAMTA1,CAPRIN1,CCAR1,CCT5,CCT7,CD46,CD59,CD63,CDK4,CFAP36,CHCHD3,CHMP2A,CHMP4B,CHMP5,CLNS1A,CNOT7,COA4,COPS6,COPS8,COPZ1,COTL1,COX14,COX16,CS,CSNK2A1,CUEDC2,CUL1,CYC1,DAP3,DARS,DCAF7,DCTD,DCTN2,DCTN3,DDB1,D…	ENSG00000101444,ENSG00000112378,ENSG00000049449,ENSG00000089157,ENSG00000127837,ENSG00000114331,ENSG00000143727,ENSG00000075624,ENSG00000197894,ENSG00000147853,ENSG00000127914,ENSG00000117448,ENSG00000106367,ENSG00000117362,ENSG00000214087,ENSG00000162980,ENSG00000241685,ENSG00000128272,ENSG00000169136,ENSG00000163399,ENSG00000138085,ENSG00000130638,ENSG00000115307,ENSG00000002330,ENSG00000009954…	343	1.77367e-22	7.68592e-22
WT1	0.631912	0	AHCY,AAMP,ACAP2,ACP1,AKR1A1,AP1S1,APH1A,ARL5A,ATF4,ATRAID,BAZ1B,BTF3L4,C1QBP,CAMTA1,CCDC124,CCT5,CCT7,CDK4,CERS2,CHMP2A,CLNS1A,CNOT7,COA4,COPS6,COPS8,COPZ1,COX14,CPNE3,CUL1,DAP3,DARS,DDX18,DDX46,DLD,DSTN,DUT,DYNLT1,EIF1AX,EIF2S2,EIF4A3,EIF4E2,ELAVL1,EMC4,ETFA,G3BP1,GRSF1,GTF2I,H2AFY,HACD3,HDAC2,HDLBP,HM13,HMGA1,HNRNPH3,HNRNPUL1,HSBP1,HSPA9,HSPB1,IER3IP1,ILF2,ILF3,IMPDH2,KHDRBS1,LAP3,LMAN1,LSM4,LS…	ENSG00000101444,ENSG00000127837,ENSG00000114331,ENSG00000143727,ENSG00000117448,ENSG00000106367,ENSG00000117362,ENSG00000162980,ENSG00000128272,ENSG00000138085,ENSG00000009954,ENSG00000134717,ENSG00000108561,ENSG00000171735,ENSG00000007080,ENSG00000150753,ENSG00000135624,ENSG00000135446,ENSG00000143418,ENSG00000130724,ENSG00000074201,ENSG00000198791,ENSG00000181924,ENSG00000168090,ENSG00000198612…	181	5.0591e-15	1.64421e-14
THAP1	0.625813	0	AHCY,ACAP2,ACP1,AP1S1,APEX1,APH1A,ARL5A,ATF4,ATRAID,AUP1,CAMTA1,CAPRIN1,CCT7,CHMP5,CLNS1A,CNOT7,COMT,DARS,DDX46,DYNLT1,EIF1AX,EIF2S2,EIF4A3,EMC4,GLTP,GRSF1,GTF2I,H2AFY,HACD3,HDLBP,HM13,HNRNPD,ILF2,ILF3,KHDRBS1,LMAN1,LSM4,LUC7L2,LYPLA1,MFF,MIEN1,MRFAP1,MRPL33,MRPL4,MRPS34,MRPS35,NAA10,NAMPT,NDUFA8,NDUFV1,NINJ1,NT5C,OLA1,ORMDL1,PCNP,PDAP1,PHB,POLR2I,PRDX3,PSMA4,PSMC2,PSMD11,PSMD4,RAB2A,RBM4,RCN2,RH…	ENSG00000101444,ENSG00000114331,ENSG00000143727,ENSG00000106367,ENSG00000100823,ENSG00000117362,ENSG00000162980,ENSG00000128272,ENSG00000138085,ENSG00000115307,ENSG00000171735,ENSG00000135387,ENSG00000135624,ENSG00000086065,ENSG00000074201,ENSG00000198791,ENSG00000093010,ENSG00000115866,ENSG00000145833,ENSG00000146425,ENSG00000173674,ENSG00000125977,ENSG00000141543,ENSG00000128463,ENSG00000139433…	88	1.91598e-08	3.73617e-08
MAZ	0.625735	0	AHCY,RCN1,AAMP,ACAP2,ACP1,ADH5,AKAP9,APH1A,ARL16,ARL5A,ATF4,ATIC,ATP1A1,AUP1,BPTF,C9orf78,CAMTA1,CAPRIN1,CCT7,CD46,CD59,CDC123,CDK4,CHCHD3,CHMP2A,CHMP5,CITED2,CLNS1A,CNOT7,COA4,COMT,COPS6,COPZ1,CYC1,DARS,DCAF7,DCTD,DDX18,DDX46,DSTN,DUT,EIF1AX,EIF4A3,EIF4E,EIF5B,ELAVL1,EMC4,FAM32A,FNBP1,G3BP1,GLTP,GPS1,GRSF1,GTF2I,H2AFY,HACD3,HDAC2,HDGF,HDLBP,HM13,HNRNPD,HNRNPH3,HNRNPUL1,HSPA9,HSPB1,ILF2,ILF3,IMPD…	ENSG00000101444,ENSG00000049449,ENSG00000127837,ENSG00000114331,ENSG00000143727,ENSG00000197894,ENSG00000127914,ENSG00000117362,ENSG00000214087,ENSG00000162980,ENSG00000128272,ENSG00000138363,ENSG00000163399,ENSG00000115307,ENSG00000171634,ENSG00000136819,ENSG00000171735,ENSG00000135387,ENSG00000135624,ENSG00000117335,ENSG00000085063,ENSG00000151465,ENSG00000135446,ENSG00000106554,ENSG00000130724…	171	1.82236e-16	6.46111e-16
KLF1	0.62294	0	ACP1,ARL5A,C1QBP,C9orf78,CCT5,CCT7,CHMP5,CLNS1A,COPS6,COPZ1,COX14,DCAF7,EIF1AX,ELAVL1,G3BP1,GRSF1,GTF2I,HDLBP,HNRNPH3,HSPA9,LUC7L2,MRFAP1,MRPS24,MTCH1,NHP2,OLA1,PHB,PRDX3,PRMT1,RCN2,RHEB,RPN2,RSBN1L,SNRNP70,SNRPE,SRSF9,SSB,SYNCRIP,TAF1D,TIMM13,TUBA1C,UBA2,VDAC3,XRN2	ENSG00000143727,ENSG00000162980,ENSG00000108561,ENSG00000136819,ENSG00000150753,ENSG00000135624,ENSG00000086065,ENSG00000074201,ENSG00000168090,ENSG00000111481,ENSG00000178449,ENSG00000136485,ENSG00000173674,ENSG00000066044,ENSG00000145907,ENSG00000132463,ENSG00000263001,ENSG00000115677,ENSG00000096746,ENSG00000113013,ENSG00000146963,ENSG00000179010,ENSG00000062582,ENSG00000137409,ENSG00000145912…	44	1.81371e-08	3.72287e-08
PATZ1	0.619732	0	AHCY,C19orf48,CD9,CLDN1,IGFBP2,KRT19,KRT8,MDK,PERP,RCN1,SORD,AAMP,ACAP2,ACP1,ACTB,ADH5,AKAP9,AKR1A1,ALKBH7,AP1S1,APH1A,ARHGDIB,ARL16,ARL5A,ARPC1A,ATF4,ATRAID,ATXN10,AUP1,BAD,BAZ1B,BID,BIRC6,BLMH,BPTF,BTF3L4,C1QBP,C1orf43,CAMTA1,CAPRIN1,CBWD1,CCT5,CCT7,CD3E,CD59,CD63,CDC123,CDK4,CFAP36,CHCHD3,CHMP2A,CHMP4B,CHMP5,CITED2,CLNS1A,CNOT7,COA4,COPS6,COPS8,COPZ1,COTL1,COX14,CRIP1,CS,CSNK2A1,CST3,CUEDC2,CY…	ENSG00000101444,ENSG00000167747,ENSG00000010278,ENSG00000163347,ENSG00000115457,ENSG00000171345,ENSG00000170421,ENSG00000110492,ENSG00000112378,ENSG00000049449,ENSG00000140263,ENSG00000127837,ENSG00000114331,ENSG00000143727,ENSG00000075624,ENSG00000197894,ENSG00000127914,ENSG00000117448,ENSG00000125652,ENSG00000106367,ENSG00000117362,ENSG00000111348,ENSG00000214087,ENSG00000162980,ENSG00000241685…	304	6.24241e-30	8.11514e-29
NRF1	0.615659	0.0058	RCN1,ACAP2,ACP1,AKAP9,AP1S1,APH1A,ARL5A,ARPC1A,AUP1,BPTF,CAMTA1,CD46,CD59,CHCHD3,CHMP2A,CHMP5,CLNS1A,CNOT7,COMT,COPS6,DARS,DCAF7,DCTD,DDX46,EIF2S2,EIF4A3,EMC4,FAM32A,FNBP1,G3BP1,GTF2I,H2AFY,HDAC2,HDGF,HDLBP,HNRNPD,HSPA9,HSPB1,ILF2,ILF3,KHDRBS1,KTN1,LMAN1,LSM4,LUC7L2,LYPLA1,MMADHC,MRPL14,MRPL33,MRPS34,NAA10,NAA20,NAMPT,NDUFA5,NDUFV1,NPEPPS,NT5C,OLA1,PGLS,PHB,PIM3,POLR2G,POLR2I,PRDX3,PRMT1,PRRC2B,P…	ENSG00000049449,ENSG00000114331,ENSG00000143727,ENSG00000127914,ENSG00000106367,ENSG00000117362,ENSG00000162980,ENSG00000241685,ENSG00000115307,ENSG00000171634,ENSG00000171735,ENSG00000117335,ENSG00000085063,ENSG00000106554,ENSG00000130724,ENSG00000086065,ENSG00000074201,ENSG00000198791,ENSG00000093010,ENSG00000168090,ENSG00000115866,ENSG00000136485,ENSG00000129187,ENSG00000145833,ENSG00000125977…	103	1.57559e-11	4.09652e-11
VEZF1	0.614892	0.0116	AHCY,APP,CD9,CLDN1,CLDN4,CSTA,EPCAM,IGFBP2,KRT19,KRT8,MDK,PERP,RCN1,RPLP0,SPINT2,AAMP,ACAP2,ACP1,ACTB,ADH5,AHSA1,AKIRIN2,AKR1A1,ALKBH7,AP1S1,APH1A,ARF3,ARL5A,ATF4,ATRAID,AUP1,BAX,BNIP3L,BPTF,BTF3L4,C11orf98,C1QBP,C4orf48,CAMTA1,CBWD1,CBX5,CCAR1,CCDC124,CCDC137,CCNT1,CCT5,CCT7,CD3E,CD46,CD63,CDC26,CDC42SE2,CDK4,CEP57,CHMP2A,CHMP5,CLNS1A,CMTM6,CNOT7,COA4,COA6,COPS6,COPS8,COPZ1,COTL1,COX14,CPNE3,CS,…	ENSG00000101444,ENSG00000142192,ENSG00000010278,ENSG00000163347,ENSG00000189143,ENSG00000121552,ENSG00000119888,ENSG00000115457,ENSG00000171345,ENSG00000170421,ENSG00000110492,ENSG00000112378,ENSG00000049449,ENSG00000089157,ENSG00000167642,ENSG00000127837,ENSG00000114331,ENSG00000143727,ENSG00000075624,ENSG00000197894,ENSG00000100591,ENSG00000135334,ENSG00000117448,ENSG00000125652,ENSG00000106367…	338	2.29872e-26	1.49417e-25
SALL4	0.613925	0.0116	AHCY,PERP,ARPC1A,CYCS,HNRNPA0,KRTCAP2,MARCKSL1,MRFAP1,NDUFB4,OLA1,PDAP1,PNRC1,PRMT1,PSMD11,RCN2,RNASEK,SOX4,SSB,TAF1D,TMEM258,TUBA1C,WASF2	ENSG00000101444,ENSG00000112378,ENSG00000241685,ENSG00000172115,ENSG00000177733,ENSG00000163463,ENSG00000175130,ENSG00000179010,ENSG00000065518,ENSG00000138430,ENSG00000106244,ENSG00000146278,ENSG00000126457,ENSG00000108671,ENSG00000117906,ENSG00000219200,ENSG00000124766,ENSG00000138385,ENSG00000166012,ENSG00000134825,ENSG00000167553,ENSG00000158195	22	0.000383574	0.00057536
SRY	0.612381	0.0174	CLNS1A,COPS6,DARS,EIF2S2,EMC4,GSTO1,ILF2,LMAN1,LSM4,MFF,NFE2L2,PFDN2,PHB,PRDX3,PRMT1,PSMA4,SNRPE,SRSF9,SYNCRIP,TAF1D,THOC3,TUBA1C,TXNL1,ZCRB1	ENSG00000074201,ENSG00000168090,ENSG00000115866,ENSG00000125977,ENSG00000128463,ENSG00000148834,ENSG00000143621,ENSG00000074695,ENSG00000130520,ENSG00000168958,ENSG00000116044,ENSG00000143256,ENSG00000167085,ENSG00000165672,ENSG00000126457,ENSG00000041357,ENSG00000182004,ENSG00000111786,ENSG00000135316,ENSG00000166012,ENSG00000051596,ENSG00000167553,ENSG00000091164,ENSG00000139168	24	0.000274997	0.000428995
ZFX	0.605545	0.029	AHCY,PERP,RCN1,AAMP,ACAP2,ACP1,ACTB,ADH5,AHSA1,AIP,AKAP9,AKIRIN2,AKR1A1,ANAPC5,AP1S1,APEX1,APH1A,ARL16,ARL5A,ARPC1A,ATF4,ATIC,ATP1A1,ATRAID,ATXN10,AUP1,BAD,BAZ1B,BOLA3,BPTF,BTF3L4,C11orf98,C1QBP,C4orf48,CAMTA1,CAPRIN1,CBWD1,CBX5,CCAR1,CCDC124,CCDC59,CCDC85B,CCNT1,CCT5,CCT7,CD3D,CD46,CD59,CD63,CDC123,CDC26,CDC42SE2,CDK4,CEP57,CFAP36,CHMP2A,CHMP5,CLNS1A,CMTM6,CNOT2,CNOT7,COA4,COMT,COPS6,COPZ1,COTL1…	ENSG00000101444,ENSG00000112378,ENSG00000049449,ENSG00000127837,ENSG00000114331,ENSG00000143727,ENSG00000075624,ENSG00000197894,ENSG00000100591,ENSG00000110711,ENSG00000127914,ENSG00000135334,ENSG00000117448,ENSG00000089053,ENSG00000106367,ENSG00000100823,ENSG00000117362,ENSG00000214087,ENSG00000162980,ENSG00000241685,ENSG00000128272,ENSG00000138363,ENSG00000163399,ENSG00000138085,ENSG00000130638…	382	7.16347e-33	1.39688e-31
ZSC22	0.604389	0.029	COPS6,GTF2I,IFITM3,KDELR1,MRFAP1,PGAM1,PRMT1,PSMA4,SSB,TUBA1C	ENSG00000168090,ENSG00000263001,ENSG00000142089,ENSG00000105438,ENSG00000179010,ENSG00000171314,ENSG00000126457,ENSG00000041357,ENSG00000138385,ENSG00000167553	10	0.00245536	0.00319197
CPEB1	0.600882	0.029	AHCY,CD9,CLDN1,CSTA,IGFBP2,KRT19,MDK,NET1,PERP,SMAD1,SPINT2,TSPAN3,ACAP2,ACTB,ADAR,ADH5,AIMP1,AIP,AKR1A1,ALKBH7,ANAPC5,AP1S1,APH1A,APRT,ARF3,ARHGDIB,ARL5A,ARPC1A,ATF4,ATIC,ATRAID,BAX,BAZ1B,BET1,BPTF,BRK1,BTF3L4,C11orf58,CAST,CBWD1,CCAR1,CCNT1,CCT2,CCT5,CD3D,CD3E,CDC123,CDK12,CDK4,CDKN1A,CFAP36,CLK1,CLNS1A,COPS5,COPS6,CORO1A,COX14,COX17,CPNE3,CREB1,CSTB,CYC1,CYCS,DARS,DCAF7,DCTN2,DDX21,DDX46,DENR,…	ENSG00000101444,ENSG00000010278,ENSG00000163347,ENSG00000121552,ENSG00000115457,ENSG00000171345,ENSG00000110492,ENSG00000173848,ENSG00000112378,ENSG00000170365,ENSG00000167642,ENSG00000140391,ENSG00000114331,ENSG00000075624,ENSG00000160710,ENSG00000197894,ENSG00000164022,ENSG00000110711,ENSG00000117448,ENSG00000125652,ENSG00000089053,ENSG00000106367,ENSG00000117362,ENSG00000198931,ENSG00000134287…	285	2.69828e-24	1.50333e-23
ZN770	0.600047	0.029	AHCY,C19orf48,CD9,CLDN1,CLDN4,CSTA,EPCAM,IGFBP2,KRT19,KRT8,LGALS3BP,MDK,NET1,PDLIM1,PERP,RCN1,RPLP0,SORD,SPINT2,TSPAN3,AAMP,ACAP2,ACP1,ADAR,ADH5,ADSS,AHSA1,AIMP1,AIP,AK3,AKAP9,AKIRIN2,AKR1A1,ALDH2,ALKBH7,ANAPC5,ANP32B,AP1S1,APEX1,APH1A,APRT,ARF1,ARF3,ARHGDIB,ARL16,ARL5A,ARPC1A,ARPC1B,ATF4,ATF5,ATIC,ATP6AP2,ATP6V0E1,ATRAID,ATXN10,AUP1,BAD,BAZ1B,BID,BLMH,BNIP3,BOLA3,BPTF,BTF3L4,BUD31,C11orf58,C11or…	ENSG00000101444,ENSG00000167747,ENSG00000010278,ENSG00000163347,ENSG00000189143,ENSG00000121552,ENSG00000119888,ENSG00000115457,ENSG00000171345,ENSG00000170421,ENSG00000108679,ENSG00000110492,ENSG00000173848,ENSG00000107438,ENSG00000112378,ENSG00000049449,ENSG00000089157,ENSG00000140263,ENSG00000167642,ENSG00000140391,ENSG00000127837,ENSG00000114331,ENSG00000143727,ENSG00000160710,ENSG00000197894…	651	1.33969e-45	5.22481e-44
KLF3	0.595988	0.029	PERP,ACP1,ANP32B,ARL5A,BRK1,C1QBP,CCT5,CCT7,CHMP5,CNOT7,COPS6,CYC1,CYCS,DARS,GRSF1,GTF2I,H2AFY,HNRNPD,HNRNPUL1,ILF3,KHDRBS1,LMAN1,LUC7L2,MRFAP1,MRPS24,NUDC,OLA1,PDAP1,PHB,PRDX3,PRELID1,PRMT1,PSMD11,PSMD8,RHEB,SF3B2,SLBP,SNRPE,SRSF2,SRSF9,SSB,SYNCRIP,TAF1D,TXNL1,XRCC6	ENSG00000112378,ENSG00000143727,ENSG00000136938,ENSG00000162980,ENSG00000254999,ENSG00000108561,ENSG00000150753,ENSG00000135624,ENSG00000086065,ENSG00000198791,ENSG00000168090,ENSG00000179091,ENSG00000172115,ENSG00000115866,ENSG00000132463,ENSG00000263001,ENSG00000113648,ENSG00000138668,ENSG00000105323,ENSG00000129351,ENSG00000121774,ENSG00000074695,ENSG00000146963,ENSG00000179010,ENSG00000062582…	45	1.06043e-09	2.29759e-09
ZN768	0.825998	0	AHNAK2,ATP1A1,CLCA2,COL17A1,CXCL14,DAAM1,DSC3,DSG3,DSP,DST,FGFBP1,FSCN1,GJB2,ITGA6,ITGB4,JUP,KRT14,KRT5,KRT6A,KRT6B,LAD1,MAPK6,PERP,PKP1,PTPRZ1,S100A14,S100A2,SDC1,SFN,SLC2A1,AHNAK,CAPNS1,CAV1,CAVIN1,DNAJC2,EIF2AK2,EIF2AK4,NCOA7,ODF2L,PABPC4,PDLIM1,RCOR1,SAMD9,SERPINE2,TMEM154,UQCRC1,YBX3	ENSG00000185567,ENSG00000163399,ENSG00000137975,ENSG00000065618,ENSG00000145824,ENSG00000100592,ENSG00000134762,ENSG00000134757,ENSG00000096696,ENSG00000151914,ENSG00000137440,ENSG00000075618,ENSG00000165474,ENSG00000091409,ENSG00000132470,ENSG00000173801,ENSG00000186847,ENSG00000186081,ENSG00000205420,ENSG00000185479,ENSG00000159166,ENSG00000069956,ENSG00000112378,ENSG00000081277,ENSG00000106278…	47	0.433443	0.68841
E2F7	0.823659	0	AHNAK2,CLCA2,CXCL14,DAAM1,DSC3,DSG3,DSP,FGFBP1,FSCN1,FXYD3,GJB2,JUP,KRT14,KRT5,KRT6A,KRT6B,LAD1,PERP,PTPRZ1,S100A14,S100A16,S100A2,SDC1,SFN,CAVIN1,DNAJB6,KRT6C	ENSG00000185567,ENSG00000137975,ENSG00000145824,ENSG00000100592,ENSG00000134762,ENSG00000134757,ENSG00000096696,ENSG00000137440,ENSG00000075618,ENSG00000089356,ENSG00000165474,ENSG00000173801,ENSG00000186847,ENSG00000186081,ENSG00000205420,ENSG00000185479,ENSG00000159166,ENSG00000112378,ENSG00000106278,ENSG00000189334,ENSG00000188643,ENSG00000196754,ENSG00000115884,ENSG00000175793,ENSG00000177469…	27	0.993537	0.993537
HXC12	0.819162	0	CLCA2,COL17A1,DAAM1,DSC3,DSG3,ITGA6,KRT6B,PTPRZ1,S100A16,PFDN4	ENSG00000137975,ENSG00000065618,ENSG00000100592,ENSG00000134762,ENSG00000134757,ENSG00000091409,ENSG00000185479,ENSG00000106278,ENSG00000188643,ENSG00000101132	10	0.432456	0.68841
E2F1	0.813248	0	CLCA2,DSC3,DSP,FGFBP1,FSCN1,FXYD3,GJB2,JUP,KRT14,KRT5,KRT6A,LAD1,PERP,S100A16,SDC1,GLTP	ENSG00000137975,ENSG00000134762,ENSG00000096696,ENSG00000137440,ENSG00000075618,ENSG00000089356,ENSG00000165474,ENSG00000173801,ENSG00000186847,ENSG00000186081,ENSG00000205420,ENSG00000159166,ENSG00000112378,ENSG00000188643,ENSG00000115884,ENSG00000139433	16	0.986589	0.993537
HMX1	0.813108	0	ATP1A1,CLCA2,COL17A1,CSTA,DAAM1,DSC3,DSG3,DST,FGFBP1,ITGA6,KRT5,PTPRZ1,CAV1,CAVIN1,RPS4Y1,UQCRC1,YBX3	ENSG00000163399,ENSG00000137975,ENSG00000065618,ENSG00000121552,ENSG00000100592,ENSG00000134762,ENSG00000134757,ENSG00000151914,ENSG00000137440,ENSG00000091409,ENSG00000186081,ENSG00000106278,ENSG00000105974,ENSG00000177469,ENSG00000129824,ENSG00000010256,ENSG00000060138	17	0.193816	0.523302
SP4	0.811611	0	ATP1A1,CLCA2,COL17A1,CXCL14,DAAM1,DSC3,DSG3,DSP,FSCN1,ITGA6,JUP,KRT14,KRT5,KRT6A,KRT6B,PERP,PTPRZ1,S100A16,SDC1,SFN,AHNAK,ATF7IP,CAV1,CAVIN1,PDLIM5,PSMB7,PUM3,SBDS,SNRNP27,SQLE	ENSG00000163399,ENSG00000137975,ENSG00000065618,ENSG00000145824,ENSG00000100592,ENSG00000134762,ENSG00000134757,ENSG00000096696,ENSG00000075618,ENSG00000091409,ENSG00000173801,ENSG00000186847,ENSG00000186081,ENSG00000205420,ENSG00000185479,ENSG00000112378,ENSG00000106278,ENSG00000188643,ENSG00000115884,ENSG00000175793,ENSG00000124942,ENSG00000171681,ENSG00000105974,ENSG00000177469,ENSG00000163110…	30	0.149434	0.489057
NFIC	0.80913	0	ATP1A1,CLCA2,COL17A1,CXCL14,DAAM1,DSC3,DSG3,FSCN1,KRT14,KRT5,KRT6A,PERP,PTPRZ1,S100A16,SFN,HDGF,RCOR1,UQCRC1	ENSG00000163399,ENSG00000137975,ENSG00000065618,ENSG00000145824,ENSG00000100592,ENSG00000134762,ENSG00000134757,ENSG00000075618,ENSG00000186847,ENSG00000186081,ENSG00000205420,ENSG00000112378,ENSG00000106278,ENSG00000188643,ENSG00000175793,ENSG00000143321,ENSG00000089902,ENSG00000010256	18	0.425866	0.68841
FLI1	0.809067	0	AHNAK2,ATP1A1,CLCA2,COL17A1,CSTA,CXCL14,DAAM1,DSC3,DSG3,DSP,FGFBP1,FSCN1,FXYD3,GJB2,ITGA6,JUP,KRT14,KRT16,KRT17,KRT5,KRT6A,KRT6B,MAPK6,PERP,PKP1,PRSS3,PTPRZ1,S100A16,S100A2,SDC1,SFN,APP,C2orf49,CAVIN1,CSTB,DENR,HEBP2,HSBP1,MARCKS,ROCK2,S100A7,SMG1,SPAG9,SPRR1B,YBX3	ENSG00000185567,ENSG00000163399,ENSG00000137975,ENSG00000065618,ENSG00000121552,ENSG00000145824,ENSG00000100592,ENSG00000134762,ENSG00000134757,ENSG00000096696,ENSG00000137440,ENSG00000075618,ENSG00000089356,ENSG00000165474,ENSG00000091409,ENSG00000173801,ENSG00000186847,ENSG00000186832,ENSG00000128422,ENSG00000186081,ENSG00000205420,ENSG00000185479,ENSG00000069956,ENSG00000112378,ENSG00000081277…	45	0.643711	0.789445
E2F3	0.808868	0	ATP1A1,CLCA2,COL17A1,CXCL14,DAAM1,DSC3,DSG3,FSCN1,ITGA6,KRT14,KRT5,KRT6A,KRT6B,PERP,PKP1,PTPRZ1,S100A2,SDC1,SFN,CAVIN1,FAM162A,RHEB	ENSG00000163399,ENSG00000137975,ENSG00000065618,ENSG00000145824,ENSG00000100592,ENSG00000134762,ENSG00000134757,ENSG00000075618,ENSG00000091409,ENSG00000186847,ENSG00000186081,ENSG00000205420,ENSG00000185479,ENSG00000112378,ENSG00000081277,ENSG00000106278,ENSG00000196754,ENSG00000115884,ENSG00000175793,ENSG00000177469,ENSG00000114023,ENSG00000106615	22	0.620639	0.783738
ETV5	0.807317	0	ATP1A1,CLCA2,COL17A1,CXCL14,DAAM1,DSC3,DSG3,FSCN1,ITGA6,KRT14,KRT5,PERP,PTPRZ1,EIF2AK4	ENSG00000163399,ENSG00000137975,ENSG00000065618,ENSG00000145824,ENSG00000100592,ENSG00000134762,ENSG00000134757,ENSG00000075618,ENSG00000091409,ENSG00000186847,ENSG00000186081,ENSG00000112378,ENSG00000106278,ENSG00000128829	14	0.429479	0.68841
HAND1	0.806678	0	CLCA2,CXCL14,DSC3,DSG3,FSCN1,ITGA6,KRT14,KRT5,KRT6A,MAPK6,PERP,PTPRZ1,S100A16,SDC1,SFN,CAVIN1,CPNE3,SHISA5	ENSG00000137975,ENSG00000145824,ENSG00000134762,ENSG00000134757,ENSG00000075618,ENSG00000091409,ENSG00000186847,ENSG00000186081,ENSG00000205420,ENSG00000069956,ENSG00000112378,ENSG00000106278,ENSG00000188643,ENSG00000115884,ENSG00000175793,ENSG00000177469,ENSG00000085719,ENSG00000164054	18	0.834037	0.891842
ZN148	0.806422	0	AHNAK2,CLCA2,CSTA,CXCL14,DAAM1,DSC3,DSG3,DSP,FGFBP1,FSCN1,JUP,KRT14,KRT16,KRT5,KRT6A,KRT6B,PERP,PKP1,S100A14,S100A16,S100A2,SFN,PSMC1	ENSG00000185567,ENSG00000137975,ENSG00000121552,ENSG00000145824,ENSG00000100592,ENSG00000134762,ENSG00000134757,ENSG00000096696,ENSG00000137440,ENSG00000075618,ENSG00000173801,ENSG00000186847,ENSG00000186832,ENSG00000186081,ENSG00000205420,ENSG00000185479,ENSG00000112378,ENSG00000081277,ENSG00000189334,ENSG00000188643,ENSG00000196754,ENSG00000175793,ENSG00000100764	23	0.934281	0.960975
STAT1	0.805979	0	ATP1A1,COL17A1,CXCL14,DAAM1,DSC3,DSG3,DSP,KRT5,KRT6A,KRT6B,MAPK6,PTPRZ1,CKAP2	ENSG00000163399,ENSG00000065618,ENSG00000145824,ENSG00000100592,ENSG00000134762,ENSG00000134757,ENSG00000096696,ENSG00000186081,ENSG00000205420,ENSG00000185479,ENSG00000069956,ENSG00000106278,ENSG00000136108	13	0.624088	0.783738
COT1	0.805676	0	AHNAK2,ATP1A1,CLCA2,COL17A1,CSTA,CXCL14,DAAM1,DSC3,DSG3,DSP,DST,FGFBP1,FSCN1,FXYD3,GJB2,ITGA6,JUP,KRT14,KRT5,KRT6A,KRT6B,MAPK6,PERP,PKP1,PTPRZ1,S100A16,S100A2,SDC1,SFN,ADD3,AHNAK,ANKIB1,CAV1,CAVIN1,CKAP2,CTNNA1,DBNL,EIF2AK2,HDGF,HEBP2,HSBP1,MARCKS,MYO5A,MYOF,NCOA7,P4HB,RAB11A,ROCK2,S100A7,SEC63,SLC38A1,SPAG9,TBL1XR1,TCEAL4,TRIM44,TUBB6,YBX3	ENSG00000185567,ENSG00000163399,ENSG00000137975,ENSG00000065618,ENSG00000121552,ENSG00000145824,ENSG00000100592,ENSG00000134762,ENSG00000134757,ENSG00000096696,ENSG00000151914,ENSG00000137440,ENSG00000075618,ENSG00000089356,ENSG00000165474,ENSG00000091409,ENSG00000173801,ENSG00000186847,ENSG00000186081,ENSG00000205420,ENSG00000185479,ENSG00000069956,ENSG00000112378,ENSG00000081277,ENSG00000106278…	57	0.170306	0.514842
PRDM4	0.805223	0	AHNAK2,ATP1A1,CLCA2,CXCL14,DAAM1,DSC3,DSP,FSCN1,ITGA6,KRT14,KRT5,KRT6B,PERP,PTPRZ1,SFN,CAVIN1	ENSG00000185567,ENSG00000163399,ENSG00000137975,ENSG00000145824,ENSG00000100592,ENSG00000134762,ENSG00000096696,ENSG00000075618,ENSG00000091409,ENSG00000186847,ENSG00000186081,ENSG00000185479,ENSG00000112378,ENSG00000106278,ENSG00000175793,ENSG00000177469	16	0.543821	0.762762
EGR2	0.804689	0	ATP1A1,CXCL14,DAAM1,DSC3,DSG3,DSP,FGFBP1,FSCN1,GJB2,ITGA6,KRT14,KRT5,KRT6A,KRT6B,MAPK6,PERP,PTPRZ1,S100A16,S100A2,SDC1,SFN,CAVIN1,EZR,HNRNPUL1,KARS,MYOF,STK17A,TUBA4A,YBX3	ENSG00000163399,ENSG00000145824,ENSG00000100592,ENSG00000134762,ENSG00000134757,ENSG00000096696,ENSG00000137440,ENSG00000075618,ENSG00000165474,ENSG00000091409,ENSG00000186847,ENSG00000186081,ENSG00000205420,ENSG00000185479,ENSG00000069956,ENSG00000112378,ENSG00000106278,ENSG00000188643,ENSG00000196754,ENSG00000115884,ENSG00000175793,ENSG00000177469,ENSG00000092820,ENSG00000105323,ENSG00000065427…	29	0.713075	0.828087
BC11A	0.804636	0	ATP1A1,COL17A1,CSTA,DAAM1,DSG3,FSCN1,ITGA6,KRT14,KRT5,KRT6B,MAPK6,MYO1B,PERP,PTPRZ1,S100A16,CAVIN1,TMED9	ENSG00000163399,ENSG00000065618,ENSG00000121552,ENSG00000100592,ENSG00000134757,ENSG00000075618,ENSG00000091409,ENSG00000186847,ENSG00000186081,ENSG00000185479,ENSG00000069956,ENSG00000128641,ENSG00000112378,ENSG00000106278,ENSG00000188643,ENSG00000177469,ENSG00000184840	17	0.596329	0.777439
ZN436	0.803495	0	ATP1A1,CLCA2,COL17A1,CXCL14,DAAM1,DSC3,FSCN1,GJB2,ITGA6,KRT14,KRT5,PERP,PTPRZ1,S100A16,S100A2,SDC1,AHNAK,CAVIN1,PSMB7,PTBP3,PUM1	ENSG00000163399,ENSG00000137975,ENSG00000065618,ENSG00000145824,ENSG00000100592,ENSG00000134762,ENSG00000075618,ENSG00000165474,ENSG00000091409,ENSG00000186847,ENSG00000186081,ENSG00000112378,ENSG00000106278,ENSG00000188643,ENSG00000196754,ENSG00000115884,ENSG00000124942,ENSG00000177469,ENSG00000136930,ENSG00000119314,ENSG00000134644	21	0.209138	0.537333
RARA	0.803192	0	ATP1A1,CLCA2,CXCL14,DAAM1,DSC3,DSG3,DSP,FSCN1,KRT14,KRT5,KRT6A,KRT6B,PERP,PTPRZ1,SDC1,SFN,ATF7IP,MBD2,PUM3	ENSG00000163399,ENSG00000137975,ENSG00000145824,ENSG00000100592,ENSG00000134762,ENSG00000134757,ENSG00000096696,ENSG00000075618,ENSG00000186847,ENSG00000186081,ENSG00000205420,ENSG00000185479,ENSG00000112378,ENSG00000106278,ENSG00000115884,ENSG00000175793,ENSG00000171681,ENSG00000134046,ENSG00000080608	19	0.689675	0.809619
ZIC2	0.803141	0	ATP1A1,CLCA2,COL17A1,CXCL14,DAAM1,DSC3,DSG3,DSP,FSCN1,GJB2,ITGA6,KRT14,KRT5,KRT6A,PERP,PTPRZ1,S100A2,SDC1,SFN,ATP1B3,CAVIN1,OCIAD2,RNF168	ENSG00000163399,ENSG00000137975,ENSG00000065618,ENSG00000145824,ENSG00000100592,ENSG00000134762,ENSG00000134757,ENSG00000096696,ENSG00000075618,ENSG00000165474,ENSG00000091409,ENSG00000186847,ENSG00000186081,ENSG00000205420,ENSG00000112378,ENSG00000106278,ENSG00000196754,ENSG00000115884,ENSG00000175793,ENSG00000069849,ENSG00000177469,ENSG00000145247,ENSG00000163961	23	0.662763	0.789445
ZN740	0.80263	0	ATP1A1,CLCA2,COL17A1,CXCL14,DAAM1,DSC3,DSG3,DSP,FSCN1,GJB2,ITGA6,KRT14,KRT5,KRT6A,KRT6B,PERP,PTPRZ1,S100A2,SDC1,SFN,ATP2B4,CAVIN1,CLIP1,DENR	ENSG00000163399,ENSG00000137975,ENSG00000065618,ENSG00000145824,ENSG00000100592,ENSG00000134762,ENSG00000134757,ENSG00000096696,ENSG00000075618,ENSG00000165474,ENSG00000091409,ENSG00000186847,ENSG00000186081,ENSG00000205420,ENSG00000185479,ENSG00000112378,ENSG00000106278,ENSG00000196754,ENSG00000115884,ENSG00000175793,ENSG00000058668,ENSG00000177469,ENSG00000130779,ENSG00000139726	24	0.514752	0.758804
RXRA	0.802584	0	ATP1A1,CLCA2,COL17A1,CXCL14,DAAM1,DSC3,FSCN1,ITGA6,JUP,KRT14,KRT5,KRT6A,KRT6B,PERP,PTPRZ1,S100A16,S100A2,SDC1,SFN,CAV1,CAVIN1,FLNA,HDGF,NCOA7,NUTF2,PTBP3,TKT,TUBA4A,UQCRC1,YBX3	ENSG00000163399,ENSG00000137975,ENSG00000065618,ENSG00000145824,ENSG00000100592,ENSG00000134762,ENSG00000075618,ENSG00000091409,ENSG00000173801,ENSG00000186847,ENSG00000186081,ENSG00000205420,ENSG00000185479,ENSG00000112378,ENSG00000106278,ENSG00000188643,ENSG00000196754,ENSG00000115884,ENSG00000175793,ENSG00000105974,ENSG00000177469,ENSG00000196924,ENSG00000143321,ENSG00000111912,ENSG00000102898…	30	0.149434	0.489057
NFAC1	0.80223	0	AHNAK2,ATP1A1,CLCA2,DAAM1,DSC3,DSG3,DSP,FSCN1,KRT14,KRT5,KRT6A,PERP,PTPRZ1,SFN,AHNAK,KCNK6	ENSG00000185567,ENSG00000163399,ENSG00000137975,ENSG00000100592,ENSG00000134762,ENSG00000134757,ENSG00000096696,ENSG00000075618,ENSG00000186847,ENSG00000186081,ENSG00000205420,ENSG00000112378,ENSG00000106278,ENSG00000175793,ENSG00000124942,ENSG00000099337	16	0.766147	0.880254
TBX21	0.801778	0	AHNAK2,CLCA2,CXCL14,DSG3,DSP,FGFBP1,FSCN1,KRT14,KRT5,KRT6A,MAPK6,PERP,PTPRZ1,S100A14,S100A2,SFN,AHNAK,CAVIN1	ENSG00000185567,ENSG00000137975,ENSG00000145824,ENSG00000134757,ENSG00000096696,ENSG00000137440,ENSG00000075618,ENSG00000186847,ENSG00000186081,ENSG00000205420,ENSG00000069956,ENSG00000112378,ENSG00000106278,ENSG00000189334,ENSG00000196754,ENSG00000175793,ENSG00000124942,ENSG00000177469	18	0.834037	0.891842
ONEC2	0.801511	0	COL17A1,DSC3,DSG3,KRT5,MAPK6,PTPRZ1,SFN,CAVIN1	ENSG00000065618,ENSG00000134762,ENSG00000134757,ENSG00000186081,ENSG00000069956,ENSG00000106278,ENSG00000175793,ENSG00000177469	8	0.884139	0.918144
KLF9	0.801003	0	AHNAK2,ATP1A1,CLCA2,COL17A1,CXCL14,DAAM1,DSC3,DSP,FGFBP1,FSCN1,ITGA6,JUP,KRT14,KRT5,KRT6A,KRT6B,PERP,PTPRZ1,S100A14,S100A16,S100A2,SDC1,SFN,AHNAK,BPTF,CAVIN1,CTR9,EIF2AK2,FLNA,HDGF,HSBP1,IFI44L,MKNK2,MRPL52,NME1,PDLIM5,PSMA3,PSMD8,RPS4Y1,TMBIM1,TUBA4A,YBX3	ENSG00000185567,ENSG00000163399,ENSG00000137975,ENSG00000065618,ENSG00000145824,ENSG00000100592,ENSG00000134762,ENSG00000096696,ENSG00000137440,ENSG00000075618,ENSG00000091409,ENSG00000173801,ENSG00000186847,ENSG00000186081,ENSG00000205420,ENSG00000185479,ENSG00000112378,ENSG00000106278,ENSG00000189334,ENSG00000188643,ENSG00000196754,ENSG00000115884,ENSG00000175793,ENSG00000124942,ENSG00000171634…	42	0.404381	0.68841
ZIC3	0.800693	0	CLCA2,CXCL14,DAAM1,DSC3,FGFBP1,FSCN1,GJB2,ITGA6,JUP,KRT14,KRT5,PERP,S100A2,SDC1,SFN,AHNAK,ARPC1A,CAVIN1,MARK3,STMP1	ENSG00000137975,ENSG00000145824,ENSG00000100592,ENSG00000134762,ENSG00000137440,ENSG00000075618,ENSG00000165474,ENSG00000091409,ENSG00000173801,ENSG00000186847,ENSG00000186081,ENSG00000112378,ENSG00000196754,ENSG00000115884,ENSG00000175793,ENSG00000124942,ENSG00000241685,ENSG00000177469,ENSG00000075413,ENSG00000243317	20	0.527701	0.75989
ZN563	0.800114	0	CLCA2,COL17A1,CXCL14,DAAM1,DSC3,DSP,FGFBP1,FSCN1,GJB2,ITGA6,KRT14,KRT5,KRT6A,KRT6B,PERP,PTPRZ1,S100A2,SFN,AHNAK,CAVIN1,EIF2AK2,KHSRP,PFKL	ENSG00000137975,ENSG00000065618,ENSG00000145824,ENSG00000100592,ENSG00000134762,ENSG00000096696,ENSG00000137440,ENSG00000075618,ENSG00000165474,ENSG00000091409,ENSG00000186847,ENSG00000186081,ENSG00000205420,ENSG00000185479,ENSG00000112378,ENSG00000106278,ENSG00000196754,ENSG00000175793,ENSG00000124942,ENSG00000177469,ENSG00000055332,ENSG00000088247,ENSG00000141959	23	0.289276	0.650872
PO3F4	0.799772	0	CLCA2,COL17A1,DAAM1,DSC3,ITGA6,KRT6B,PTPRZ1,CAVIN1,ODF2L	ENSG00000137975,ENSG00000065618,ENSG00000100592,ENSG00000134762,ENSG00000091409,ENSG00000185479,ENSG00000106278,ENSG00000177469,ENSG00000122417	9	0.66518	0.789445
VEZF1	0.79745	0	ATP1A1,CLCA2,COL17A1,CSTA,CXCL14,DAAM1,DSC3,DSG3,DSP,FGFBP1,FSCN1,GJB2,ITGA6,JUP,KRT14,KRT5,KRT6A,KRT6B,MAPK6,MYO1B,PERP,PTPRZ1,S100A16,S100A2,SDC1,SFN,ACIN1,AHNAK,ATP6V1D,BOD1L1,CAPNS1,CAV1,CAVIN1,CKAP2,EIF2AK2,FDPS,FLNA,HDGF,LEO1,MARCKS,MYO5A,PDCD10,PPP2R5C,RPL22L1,SHISA5,TRIM44,UQCRC1,VDAC2,YBX3	ENSG00000163399,ENSG00000137975,ENSG00000065618,ENSG00000121552,ENSG00000145824,ENSG00000100592,ENSG00000134762,ENSG00000134757,ENSG00000096696,ENSG00000137440,ENSG00000075618,ENSG00000165474,ENSG00000091409,ENSG00000173801,ENSG00000186847,ENSG00000186081,ENSG00000205420,ENSG00000185479,ENSG00000069956,ENSG00000128641,ENSG00000112378,ENSG00000106278,ENSG00000188643,ENSG00000196754,ENSG00000115884…	49	0.095789	0.34484
SUH	0.796841	0	CXCL14,DAAM1,DSC3,DSG3,FSCN1,ITGA6,KRT14,KRT5,PERP,PTPRZ1,CAVIN1	ENSG00000145824,ENSG00000100592,ENSG00000134762,ENSG00000134757,ENSG00000075618,ENSG00000091409,ENSG00000186847,ENSG00000186081,ENSG00000112378,ENSG00000106278,ENSG00000177469	11	0.501155	0.758804
ZN219	0.794901	0	ATP1A1,COL17A1,CXCL14,DAAM1,DSC3,DSG3,DSP,FSCN1,ITGA6,KRT14,MYO1B,PERP,PTPRZ1,SDC1,SFN,AHNAK,CAV1,CAVIN1,EIF2AK2,FAM177A1,HSBP1,PARP9,SMG1,YBX3	ENSG00000163399,ENSG00000065618,ENSG00000145824,ENSG00000100592,ENSG00000134762,ENSG00000134757,ENSG00000096696,ENSG00000075618,ENSG00000091409,ENSG00000186847,ENSG00000128641,ENSG00000112378,ENSG00000106278,ENSG00000115884,ENSG00000175793,ENSG00000124942,ENSG00000105974,ENSG00000177469,ENSG00000055332,ENSG00000151327,ENSG00000230989,ENSG00000138496,ENSG00000157106,ENSG00000060138	24	0.186226	0.523302
OLIG2	0.792019	0	ATP1A1,CLCA2,CXCL14,DAAM1,DSG3,FSCN1,KRT5,KRT6B,PERP,PTPRZ1,CAVIN1,DDX17,EIF2AK2,FLNA,ROCK2	ENSG00000163399,ENSG00000137975,ENSG00000145824,ENSG00000100592,ENSG00000134757,ENSG00000075618,ENSG00000186081,ENSG00000185479,ENSG00000112378,ENSG00000106278,ENSG00000177469,ENSG00000100201,ENSG00000055332,ENSG00000196924,ENSG00000134318	15	0.268629	0.617275
TBX20	0.791766	0	CLCA2,COL17A1,CXCL14,DAAM1,DSC3,DSG3,FSCN1,KRT14,KRT5,KRT6A,KRT6B,PTPRZ1,S100A2,SFN,CAV1,CAVIN1,TBL1XR1	ENSG00000137975,ENSG00000065618,ENSG00000145824,ENSG00000100592,ENSG00000134762,ENSG00000134757,ENSG00000075618,ENSG00000186847,ENSG00000186081,ENSG00000205420,ENSG00000185479,ENSG00000106278,ENSG00000196754,ENSG00000175793,ENSG00000105974,ENSG00000177469,ENSG00000177565	17	0.596329	0.777439
LMX1A	0.789891	0	CLCA2,CSTA,DAAM1,DSC3,DSG3,FGFBP1,KRT14,KRT5,KRT6B,PKP1,SAMD9	ENSG00000137975,ENSG00000121552,ENSG00000100592,ENSG00000134762,ENSG00000134757,ENSG00000137440,ENSG00000186847,ENSG00000186081,ENSG00000185479,ENSG00000081277,ENSG00000205413	11	0.501155	0.758804
MAZ	0.789596	0	AHNAK2,ATP1A1,CLCA2,COL17A1,CSTA,CXCL14,DAAM1,DSC3,DSG3,DSP,FGFBP1,FSCN1,GJB2,ITGA6,JUP,KRT14,KRT5,KRT6A,KRT6B,MAPK6,MYO1B,PERP,PKP1,PTPRZ1,S100A14,S100A16,S100A2,SDC1,SFN,AHNAK,BSG,BUD31,CAV1,CAVIN1,CCT3,CDK13,CDKN1A,CEBPZ,CNN2,CSNK1A1,DBNL,EIF1AY,EIF2AK2,EIF4A3,EIF4G1,FAM32A,FLNA,GNL3,HDGF,HES1,KPNB1,MARCKS,MIDN,MRPL41,MRPL57,MRPS18C,MZT2A,NME1,PARP1,PDLIM1,PHPT1,PLP2,PPP2R5E,PSMB7,PTBP3,RAB10,…	ENSG00000185567,ENSG00000163399,ENSG00000137975,ENSG00000065618,ENSG00000121552,ENSG00000145824,ENSG00000100592,ENSG00000134762,ENSG00000134757,ENSG00000096696,ENSG00000137440,ENSG00000075618,ENSG00000165474,ENSG00000091409,ENSG00000173801,ENSG00000186847,ENSG00000186081,ENSG00000205420,ENSG00000185479,ENSG00000069956,ENSG00000128641,ENSG00000112378,ENSG00000081277,ENSG00000106278,ENSG00000189334…	81	0.016799	0.0824678
ETV2	0.787478	0	ATP1A1,CLCA2,COL17A1,DAAM1,FGFBP1,FSCN1,JUP,KRT14,KRT5,KRT6A,KRT6B,S100A2,SDC1,SFN	ENSG00000163399,ENSG00000137975,ENSG00000065618,ENSG00000100592,ENSG00000137440,ENSG00000075618,ENSG00000173801,ENSG00000186847,ENSG00000186081,ENSG00000205420,ENSG00000185479,ENSG00000196754,ENSG00000115884,ENSG00000175793	14	0.877407	0.918144
PURA	0.786969	0	CLCA2,CXCL14,DAAM1,DSC3,DSG3,DSP,FSCN1,KRT14,KRT5,KRT6A,KRT6B,PERP,PTPRZ1,S100A2,SFN,AHNAK,CAVIN1,RNF168	ENSG00000137975,ENSG00000145824,ENSG00000100592,ENSG00000134762,ENSG00000134757,ENSG00000096696,ENSG00000075618,ENSG00000186847,ENSG00000186081,ENSG00000205420,ENSG00000185479,ENSG00000112378,ENSG00000106278,ENSG00000196754,ENSG00000175793,ENSG00000124942,ENSG00000177469,ENSG00000163961	18	0.834037	0.891842
IRF3	0.786525	0	CLCA2,CXCL14,DAAM1,FSCN1,KRT5,PERP,PTPRZ1,AHNAK,ARID4A,CAVIN1	ENSG00000137975,ENSG00000145824,ENSG00000100592,ENSG00000075618,ENSG00000186081,ENSG00000112378,ENSG00000106278,ENSG00000124942,ENSG00000032219,ENSG00000177469	10	0.432456	0.68841
ZN331	0.786354	0	CLCA2,DSP,FSCN1,JUP,KRT14,KRT6A,KRT6B,LAD1,PKP3,PTPRZ1,S100A16,S100A2,SDC1,SFN,KRT6C	ENSG00000137975,ENSG00000096696,ENSG00000075618,ENSG00000173801,ENSG00000186847,ENSG00000205420,ENSG00000185479,ENSG00000159166,ENSG00000184363,ENSG00000106278,ENSG00000188643,ENSG00000196754,ENSG00000115884,ENSG00000175793,ENSG00000170465	15	0.98244	0.993537
PPARA	0.785514	0	ATP1A1,CLCA2,COL17A1,CXCL14,DAAM1,DST,FGFBP1,FSCN1,ITGA6,KRT14,KRT5,PERP,PTPRZ1,S100A2,SFN,CAV1,CAVIN1,RNF168,SAMD9,UQCRC1	ENSG00000163399,ENSG00000137975,ENSG00000065618,ENSG00000145824,ENSG00000100592,ENSG00000151914,ENSG00000137440,ENSG00000075618,ENSG00000091409,ENSG00000186847,ENSG00000186081,ENSG00000112378,ENSG00000106278,ENSG00000196754,ENSG00000175793,ENSG00000105974,ENSG00000177469,ENSG00000163961,ENSG00000205413,ENSG00000010256	20	0.172596	0.514842
NFIB	0.784326	0	ATP1A1,CLCA2,DSC3,FSCN1,ITGA6,KRT14,KRT5,KRT6A,KRT6B,PTPRZ1,SFN,RPL22L1	ENSG00000163399,ENSG00000137975,ENSG00000134762,ENSG00000075618,ENSG00000091409,ENSG00000186847,ENSG00000186081,ENSG00000205420,ENSG00000185479,ENSG00000106278,ENSG00000175793,ENSG00000163584	12	0.565295	0.772808
TAL1	0.783739	0	AHNAK2,DAAM1,DSC3,DSG3,DSP,FSCN1,KRT14,KRT5,KRT6A,PERP,SFN,AHNAK,KCNK6	ENSG00000185567,ENSG00000100592,ENSG00000134762,ENSG00000134757,ENSG00000096696,ENSG00000075618,ENSG00000186847,ENSG00000186081,ENSG00000205420,ENSG00000112378,ENSG00000175793,ENSG00000124942,ENSG00000099337	13	0.848801	0.898731
TEAD4	0.783602	0	CLCA2,CXCL14,DAAM1,DSC3,DSP,FSCN1,KRT14,KRT5,KRT6A,MAPK6,PTPRZ1,AHNAK,SRP72	ENSG00000137975,ENSG00000145824,ENSG00000100592,ENSG00000134762,ENSG00000096696,ENSG00000075618,ENSG00000186847,ENSG00000186081,ENSG00000205420,ENSG00000069956,ENSG00000106278,ENSG00000124942,ENSG00000174780	13	0.369318	0.68841
KLF15	0.782436	0	AHNAK2,ATP1A1,CKAP4,CLCA2,COL17A1,CXCL14,DAAM1,DSC3,DSG3,DSP,FGFBP1,FSCN1,GJB2,ITGA6,JUP,KRT14,KRT5,KRT6A,KRT6B,MYO1B,PERP,PTPRZ1,S100A14,S100A16,S100A2,SDC1,SFN,AHNAK,ARID4A,BSG,BUD31,CAVIN1,CEBPZ,DYNC1H1,EIF2AK2,EIF4A3,ERH,FLNA,GNL3,GSPT1,HDGF,HES1,IFIH1,LAMTOR4,MARCKS,MRPL41,MRPL57,MZT2A,NMI,PFDN4,PHPT1,PLP2,PPP1R14B,PSMA3,PSMB7,PSMD1,PUM3,PYCARD,RAB10,ROCK2,RPS4Y1,SAMD9,SARS,SNRPB,SNRPD1,SNRP…	ENSG00000185567,ENSG00000163399,ENSG00000136026,ENSG00000137975,ENSG00000065618,ENSG00000145824,ENSG00000100592,ENSG00000134762,ENSG00000134757,ENSG00000096696,ENSG00000137440,ENSG00000075618,ENSG00000165474,ENSG00000091409,ENSG00000173801,ENSG00000186847,ENSG00000186081,ENSG00000205420,ENSG00000185479,ENSG00000128641,ENSG00000112378,ENSG00000106278,ENSG00000189334,ENSG00000188643,ENSG00000196754…	71	0.00458524	0.0309504
Z324A	0.781666	0	ATP1A1,CLCA2,COL17A1,CXCL14,DAAM1,DST,FSCN1,ITGA6,KRT5,PERP,AHNAK,CAVIN1,PARP14	ENSG00000163399,ENSG00000137975,ENSG00000065618,ENSG00000145824,ENSG00000100592,ENSG00000151914,ENSG00000075618,ENSG00000091409,ENSG00000186081,ENSG00000112378,ENSG00000124942,ENSG00000177469,ENSG00000173193	13	0.17243	0.514842
ZN554	0.779547	0	CXCL14,DAAM1,DSC3,DSP,FSCN1,ITGA6,KRT14,KRT5,PERP,PTPRZ1,AHNAK,EIF2AK2,SLC4A7	ENSG00000145824,ENSG00000100592,ENSG00000134762,ENSG00000096696,ENSG00000075618,ENSG00000091409,ENSG00000186847,ENSG00000186081,ENSG00000112378,ENSG00000106278,ENSG00000124942,ENSG00000055332,ENSG00000033867	13	0.062907	0.242641
ZN586	0.779506	0	AHNAK2,COL17A1,CXCL14,DAAM1,FSCN1,GJB2,ITGA6,KRT14,KRT5,PERP,PTPRZ1,S100A2,SDC1,SFN,AHNAK,CAVIN1,EIF4B,MRPL21,PFKL,TNRC6A,TUBB6	ENSG00000185567,ENSG00000065618,ENSG00000145824,ENSG00000100592,ENSG00000075618,ENSG00000165474,ENSG00000091409,ENSG00000186847,ENSG00000186081,ENSG00000112378,ENSG00000106278,ENSG00000196754,ENSG00000115884,ENSG00000175793,ENSG00000124942,ENSG00000177469,ENSG00000063046,ENSG00000197345,ENSG00000141959,ENSG00000090905,ENSG00000176014	21	0.209138	0.537333
THB	0.779018	0	COL17A1,CXCL14,DAAM1,FSCN1,ITGA6,KRT14,KRT5,KRT6A,KRT6B,MAPK6,PERP,S100A2,SDC1,AHNAK,CAVIN1,CD2AP	ENSG00000065618,ENSG00000145824,ENSG00000100592,ENSG00000075618,ENSG00000091409,ENSG00000186847,ENSG00000186081,ENSG00000205420,ENSG00000185479,ENSG00000069956,ENSG00000112378,ENSG00000196754,ENSG00000115884,ENSG00000124942,ENSG00000177469,ENSG00000198087	16	0.543821	0.762762
AP2C	0.778028	0	CKAP4,COL17A1,CXCL14,DAAM1,DSC3,DSP,FGFBP1,FSCN1,GJB2,IGFBP2,ITGA6,JUP,KLF5,KRT14,KRT5,KRT6A,KRT6B,LAD1,MIR205HG,PERP,PTPRZ1,S100A16,S100A2,SFN,ATP1B3,BPTF,BSG,CALD1,CAV1,CAVIN1,CCAR1,CCND2,CCT3,CEBPZ,DDX46,EIF1AX,EIF2AK2,EIF4A3,ERH,FAM120A,FLNA,GNL3,GSPT1,HDGF,HES1,HNRNPAB,HSPA9,MARCKS,MRPS15,MZT2A,NME1,PDLIM1,PLP2,PSMA3,PSMB7,PSMD1,PTBP3,RANBP1,ROCK2,RPS4Y1,SAMD9,SARS,SLC39A6,SNRPF,SUPT16H,TARS…	ENSG00000136026,ENSG00000065618,ENSG00000145824,ENSG00000100592,ENSG00000134762,ENSG00000096696,ENSG00000137440,ENSG00000075618,ENSG00000165474,ENSG00000115457,ENSG00000091409,ENSG00000173801,ENSG00000102554,ENSG00000186847,ENSG00000186081,ENSG00000205420,ENSG00000185479,ENSG00000159166,ENSG00000230937,ENSG00000112378,ENSG00000106278,ENSG00000188643,ENSG00000196754,ENSG00000175793,ENSG00000069849…	73	0.00156446	0.012997
ZN263	0.777319	0	ATP1A1,CLCA2,CXCL14,DAAM1,DSC3,DSG3,FSCN1,ITGA6,KRT14,KRT5,KRT6A,KRT6B,MYO1B,PERP,PTPRZ1,S100A16,SDC1,SFN,AHNAK,ASPM,CAVIN1,CCNK,CEBPZ,CENPE,CENPF,CEP55,CKAP2,DBNL,HDGF,KPNA2,MKI67,NUSAP1,PDCD11,PRR11,PTBP3,SMC4,VPS26A,YBX3	ENSG00000163399,ENSG00000137975,ENSG00000145824,ENSG00000100592,ENSG00000134762,ENSG00000134757,ENSG00000075618,ENSG00000091409,ENSG00000186847,ENSG00000186081,ENSG00000205420,ENSG00000185479,ENSG00000128641,ENSG00000112378,ENSG00000106278,ENSG00000188643,ENSG00000115884,ENSG00000175793,ENSG00000124942,ENSG00000066279,ENSG00000177469,ENSG00000090061,ENSG00000115816,ENSG00000138778,ENSG00000117724…	38	0.827059	0.891842
TBX15	0.776432	0	AHNAK2,ATP1A1,CA12,CKAP4,CLCA2,COL17A1,CSTA,CXCL14,DAAM1,DSC3,DSG3,DSP,FGFBP1,FSCN1,FXYD3,GJB2,IGFBP2,ITGA6,JUP,KRT14,KRT16,KRT5,KRT6A,KRT6B,LAD1,MAPK6,MT1E,MYO1B,PERP,PKP1,PTPRZ1,S100A14,S100A16,S100A2,SDC1,SFN,AHNAK,ARPC1B,ATP1B3,ATP6V1D,BCCIP,BSG,CALD1,CALU,CAV1,CAVIN1,CCND2,CCT3,CDK13,CNIH1,COPE,CPNE3,DICER1,DNAJC2,EIF2AK2,FAM120A,FAM177A1,FLNA,GGCT,GOLGA2,GOLIM4,GSPT1,HDGF,HES1,HK1,HSBP1,LAM…	ENSG00000185567,ENSG00000163399,ENSG00000074410,ENSG00000136026,ENSG00000137975,ENSG00000065618,ENSG00000121552,ENSG00000145824,ENSG00000100592,ENSG00000134762,ENSG00000134757,ENSG00000096696,ENSG00000137440,ENSG00000075618,ENSG00000089356,ENSG00000165474,ENSG00000115457,ENSG00000091409,ENSG00000173801,ENSG00000186847,ENSG00000186832,ENSG00000186081,ENSG00000205420,ENSG00000185479,ENSG00000159166…	120	0.0165132	0.0824678
ETS2	0.774154	0	AHNAK2,ATP1A1,CLCA2,CXCL14,DAAM1,DSC3,DSG3,DSP,DST,FGFBP1,FSCN1,GJB2,ITGA6,JUP,KRT14,KRT5,KRT6A,KRT6B,LAD1,LGALS3BP,MAPK6,PERP,PTPRZ1,S100A16,S100A2,SDC1,SFN,TRIM29,AHNAK,ANKIB1,ARID4A,ATP1B3,BSG,BUD31,CAVIN1,CBR1,CCND2,CCT3,CD59,CEBPZ,CSTB,DYNLRB1,EI24,EIF1AX,EIF2AK2,EIF6,ERH,FLNA,GALNT1,GSPT1,HDGF,HES1,HSBP1,HSPA4,LUZP1,MAP4,MAP4K4,MARCKS,MLF2,MRPL41,MRPL52,MRPS5,MTPN,MZT2A,NDUFV3,NHP2,NME1,NMI…	ENSG00000185567,ENSG00000163399,ENSG00000137975,ENSG00000145824,ENSG00000100592,ENSG00000134762,ENSG00000134757,ENSG00000096696,ENSG00000151914,ENSG00000137440,ENSG00000075618,ENSG00000165474,ENSG00000091409,ENSG00000173801,ENSG00000186847,ENSG00000186081,ENSG00000205420,ENSG00000185479,ENSG00000159166,ENSG00000108679,ENSG00000069956,ENSG00000112378,ENSG00000106278,ENSG00000188643,ENSG00000196754…	97	0.0375627	0.162271
GATA3	0.773946	0	ATP1A1,CLCA2,CXCL14,DSG3,KRT14,KRT5,KRT6A,PERP,PTPRZ1,PSMC2	ENSG00000163399,ENSG00000137975,ENSG00000145824,ENSG00000134757,ENSG00000186847,ENSG00000186081,ENSG00000205420,ENSG00000112378,ENSG00000106278,ENSG00000161057	10	0.192637	0.523302
HEN1	0.771849	0	CXCL14,DAAM1,DSC3,DSG3,KRT14,KRT5,KRT6A,PERP,EIF2S1	ENSG00000145824,ENSG00000100592,ENSG00000134762,ENSG00000134757,ENSG00000186847,ENSG00000186081,ENSG00000205420,ENSG00000112378,ENSG00000134001	9	0.36051	0.68841
ARNT2	0.77097	0	CXCL14,DSC3,FSCN1,GJB2,ITGA6,KRT14,KRT5,PERP,S100A2,SDC1,SFN,OCIAD2,VAPA	ENSG00000145824,ENSG00000134762,ENSG00000075618,ENSG00000165474,ENSG00000091409,ENSG00000186847,ENSG00000186081,ENSG00000112378,ENSG00000196754,ENSG00000115884,ENSG00000175793,ENSG00000145247,ENSG00000101558	13	0.624088	0.783738
ZN121	0.770727	0	ATP1A1,CLCA2,CXCL14,DSC3,DSG3,FSCN1,KRT14,KRT5,SFN,AHNAK,BRD4,CAVIN1,CTSD,YBX3	ENSG00000163399,ENSG00000137975,ENSG00000145824,ENSG00000134762,ENSG00000134757,ENSG00000075618,ENSG00000186847,ENSG00000186081,ENSG00000175793,ENSG00000124942,ENSG00000141867,ENSG00000177469,ENSG00000117984,ENSG00000060138	14	0.218913	0.537333
TFDP1	0.770525	0	CLCA2,DAAM1,DSG3,KRT14,KRT5,KRT6B,PTPRZ1,SAMD9	ENSG00000137975,ENSG00000100592,ENSG00000134757,ENSG00000186847,ENSG00000186081,ENSG00000185479,ENSG00000106278,ENSG00000205413	8	0.597476	0.777439
ZSC31	0.770263	0	CLCA2,COL17A1,FSCN1,PERP,CAVIN1,MRFAP1	ENSG00000137975,ENSG00000065618,ENSG00000075618,ENSG00000112378,ENSG00000177469,ENSG00000179010	6	0.801394	0.891842
PRDM6	0.768487	0	AHNAK2,ATP1A1,CLCA2,COL17A1,CXCL14,DAAM1,DSC3,DSG3,DSP,DST,FGFBP1,FSCN1,GJB2,ITGA6,JUP,KRT14,KRT5,KRT6A,KRT6B,MAPK6,PERP,PRRG4,PTPRZ1,S100A14,S100A16,S100A2,SDC1,SFN,AHNAK,AIMP1,ASCC3,ASPM,ATOX1,ATP1B3,BSG,BST2,C1orf21,CAV1,CAVIN1,CCT3,CENPE,CENPF,CKAP2,CLTB,CSTB,DDX60,DLGAP5,DYNC1H1,EIF1AY,EIF2AK2,EIF4A3,FUS,GNL3,HES1,HSBP1,IFI35,KIF20B,KPNA2,KRT6C,MAF,MAP4,MAPKAP1,MARCKS,MKI67,MRPL51,MRPL52,MZT…	ENSG00000185567,ENSG00000163399,ENSG00000137975,ENSG00000065618,ENSG00000145824,ENSG00000100592,ENSG00000134762,ENSG00000134757,ENSG00000096696,ENSG00000151914,ENSG00000137440,ENSG00000075618,ENSG00000165474,ENSG00000091409,ENSG00000173801,ENSG00000186847,ENSG00000186081,ENSG00000205420,ENSG00000185479,ENSG00000069956,ENSG00000112378,ENSG00000135378,ENSG00000106278,ENSG00000189334,ENSG00000188643…	100	0.00661307	0.0396784
ZN281	0.767811	0	ATP1A1,CLCA2,CXCL14,DAAM1,DSC3,FSCN1,GJB2,KRT14,KRT6A,S100A2,FAM162A	ENSG00000163399,ENSG00000137975,ENSG00000145824,ENSG00000100592,ENSG00000134762,ENSG00000075618,ENSG00000165474,ENSG00000186847,ENSG00000205420,ENSG00000196754,ENSG00000114023	11	0.501155	0.758804
GLIS3	0.767144	0	CXCL14,FSCN1,ITGA6,MAPK6,PERP,CAVIN1,HDGF,PTBP3,ROCK2,YBX3	ENSG00000145824,ENSG00000075618,ENSG00000091409,ENSG00000069956,ENSG00000112378,ENSG00000177469,ENSG00000143321,ENSG00000119314,ENSG00000134318,ENSG00000060138	10	0.432456	0.68841
ZSC22	0.766962	0	CLCA2,COL17A1,CXCL14,FSCN1,ITGA6,KRT14,KRT5,PERP,AHNAK,PFKL,RBBP8,UQCRC1	ENSG00000137975,ENSG00000065618,ENSG00000145824,ENSG00000075618,ENSG00000091409,ENSG00000186847,ENSG00000186081,ENSG00000112378,ENSG00000124942,ENSG00000141959,ENSG00000101773,ENSG00000010256	12	0.042084	0.17481
PAX5	0.766455	0	ATP1A1,CLCA2,CXCL14,DAAM1,DSC3,DSG3,DSP,FSCN1,GJB2,ITGA6,KRT14,KRT5,KRT6A,LGALS3BP,MAP3K20,MAPK6,PERP,PTPRZ1,S100A16,S100A2,SDC1,SFN,AHNAK,ARF1,BSG,CAVIN1,CCND2,CEBPZ,EIF2AK2,GALNT1,GSPT1,HDGF,HIF1A,INPP1,MAP4,MTPN,MZT2A,NDUFA12,NDUFV3,NMI,PHF14,PLP2,POLR1D,PPP2R5E,PRDX6,PSMA3,PSMB7,PTBP3,PTMS,RAB14,ROCK2,RPS4Y1,SSR1,TARS,TCEAL4,TCEAL9,THOC7,UQCRC1,YBX3	ENSG00000163399,ENSG00000137975,ENSG00000145824,ENSG00000100592,ENSG00000134762,ENSG00000134757,ENSG00000096696,ENSG00000075618,ENSG00000165474,ENSG00000091409,ENSG00000186847,ENSG00000186081,ENSG00000205420,ENSG00000108679,ENSG00000091436,ENSG00000069956,ENSG00000112378,ENSG00000106278,ENSG00000188643,ENSG00000196754,ENSG00000115884,ENSG00000175793,ENSG00000124942,ENSG00000143761,ENSG00000172270…	59	0.308001	0.67886
RARG	0.766096	0	DAAM1,FSCN1,ITGA6,KRT14,KRT5,KRT6A,PERP,SDC1,SFN,CAVIN1,FLNA,MAP7D1	ENSG00000100592,ENSG00000075618,ENSG00000091409,ENSG00000186847,ENSG00000186081,ENSG00000205420,ENSG00000112378,ENSG00000115884,ENSG00000175793,ENSG00000177469,ENSG00000196924,ENSG00000116871	12	0.565295	0.772808
KLF12	0.76548	0	ATP1A1,CLCA2,COL17A1,CXCL14,DAAM1,DSC3,DSG3,DSP,FSCN1,GJB2,JUP,KRT14,KRT16,KRT17,KRT5,KRT6A,KRT6B,PERP,PKP1,PRSS3,PTPRZ1,S100A14,S100A16,S100A2,SDC1,SFN,ARL6IP1,BIRC5,BSG,CAVIN1,CDC20,CEBPD,CENPE,CEP55,CSTB,EIF4A3,FLNA,GALNT1,GGCT,GLTP,GSPT1,GTSE1,HDGF,HES1,HMGB2,HMMR,HSBP1,KIF20B,MACF1,MARCKS,MKI67,MPHOSPH6,MRPL20,MRPL41,MZT2A,PDLIM1,PHPT1,PLP2,POLR1D,PPP2R5E,PRDX6,PRR11,PTBP3,PYCARD,RAB10,RAB14…	ENSG00000163399,ENSG00000137975,ENSG00000065618,ENSG00000145824,ENSG00000100592,ENSG00000134762,ENSG00000134757,ENSG00000096696,ENSG00000075618,ENSG00000165474,ENSG00000173801,ENSG00000186847,ENSG00000186832,ENSG00000128422,ENSG00000186081,ENSG00000205420,ENSG00000185479,ENSG00000112378,ENSG00000081277,ENSG00000010438,ENSG00000106278,ENSG00000189334,ENSG00000188643,ENSG00000196754,ENSG00000115884…	82	0.019897	0.0934294
ZF64A	0.764805	0	ATP1A1,COL17A1,CXCL14,FSCN1,KRT14,KRT5,PERP,PTPRZ1,SFN,CAVIN1,CTCF	ENSG00000163399,ENSG00000065618,ENSG00000145824,ENSG00000075618,ENSG00000186847,ENSG00000186081,ENSG00000112378,ENSG00000106278,ENSG00000175793,ENSG00000177469,ENSG00000102974	11	0.24926	0.585218
PROX1	0.763972	0	CXCL14,DSC3,FSCN1,KRT14,KRT5,KRT6A,PERP,SFN,CAVIN1	ENSG00000145824,ENSG00000134762,ENSG00000075618,ENSG00000186847,ENSG00000186081,ENSG00000205420,ENSG00000112378,ENSG00000175793,ENSG00000177469	9	0.66518	0.789445
ZBT17	0.763764	0	ATP1A1,CLCA2,COL17A1,CXCL14,DAAM1,DSC3,DSG3,DSP,FSCN1,ITGA6,KLF5,KRT14,KRT5,KRT6A,KRT6B,LGALS3BP,MAPK6,MYO1B,PERP,PTPRZ1,S100A14,S100A16,S100A2,SDC1,SFN,AHNAK,AIMP1,ATP1B3,CAVIN1,CBR1,CCND2,CCT3,CD151,CD59,CEBPZ,DNTTIP2,DYNC1H1,EIF1AX,EIF2AK2,EIF4E2,EML4,ERH,FLNA,GDI2,GNL3,HDGF,HIF1A,HSBP1,HSPA4,HSPA9,MAPK1IP1L,MRPL52,MRPL57,MTPN,MZT2A,PDLIM1,PLP2,PPP2R5E,PSMA3,PUM3,RANBP1,SAMD9,SF3B6,SMARCC1,SNR…	ENSG00000163399,ENSG00000137975,ENSG00000065618,ENSG00000145824,ENSG00000100592,ENSG00000134762,ENSG00000134757,ENSG00000096696,ENSG00000075618,ENSG00000091409,ENSG00000102554,ENSG00000186847,ENSG00000186081,ENSG00000205420,ENSG00000185479,ENSG00000108679,ENSG00000069956,ENSG00000128641,ENSG00000112378,ENSG00000106278,ENSG00000189334,ENSG00000188643,ENSG00000196754,ENSG00000115884,ENSG00000175793…	75	0.0357297	0.160784
ZN467	0.763523	0	AHNAK2,ATP1A1,CLCA2,COL17A1,CXCL14,DAAM1,DSC3,DSG3,DSP,FGFBP1,FSCN1,ITGA6,JUP,KRT14,KRT5,KRT6A,KRT6B,MAPK6,PERP,PTPRZ1,S100A14,S100A16,SDC1,SFN,AHNAK,AIMP1,BSG,BUD31,CAPZA1,CAV1,CAVIN1,CD59,CD81,CEBPZ,DYNC1H1,EIF2AK2,EIF4A3,ERH,FLNA,GIGYF2,GRN,GSPT1,HDGF,HES1,HSBP1,LAMTOR4,MARCKS,MRPL41,MRPL57,MZT2A,NME1,NMI,PHF14,PHPT1,PLP2,PPP1R14B,PPP2R5C,PSMA3,PSMB7,PSMD1,PYCARD,RAB10,RNF181,ROCK2,RPS4Y1,SAMD…	ENSG00000185567,ENSG00000163399,ENSG00000137975,ENSG00000065618,ENSG00000145824,ENSG00000100592,ENSG00000134762,ENSG00000134757,ENSG00000096696,ENSG00000137440,ENSG00000075618,ENSG00000091409,ENSG00000173801,ENSG00000186847,ENSG00000186081,ENSG00000205420,ENSG00000185479,ENSG00000069956,ENSG00000112378,ENSG00000106278,ENSG00000189334,ENSG00000188643,ENSG00000115884,ENSG00000175793,ENSG00000124942…	80	0.000801237	0.00865336
WT1	0.763418	0	AHNAK2,ATP1A1,C19orf33,CKAP4,CLCA2,COL17A1,CXCL14,DAAM1,DSC3,DSG3,DSP,FGFBP1,FSCN1,FXYD3,GJB2,IGFBP2,ITGA6,JUP,KLF5,KRT14,KRT5,KRT6A,KRT6B,LAD1,MAP3K20,MAPK6,MIR205HG,PERP,PRRG4,PTPRZ1,S100A14,S100A16,S100A2,SDC1,SFN,ADAR,AHNAK,AMD1,ATP1B3,BPTF,BSG,BST2,BUD31,C1orf21,CALD1,CAV1,CAVIN1,CCAR1,CCND2,CCT3,CEBPD,CEBPZ,CLTB,CSTB,DARS,DDX46,DYNC1H1,EEA1,EIF1AX,EIF2AK2,EIF4A3,EMP2,ERH,ESD,FAM120A,FIS1,FL…	ENSG00000185567,ENSG00000163399,ENSG00000167644,ENSG00000136026,ENSG00000137975,ENSG00000065618,ENSG00000145824,ENSG00000100592,ENSG00000134762,ENSG00000134757,ENSG00000096696,ENSG00000137440,ENSG00000075618,ENSG00000089356,ENSG00000165474,ENSG00000115457,ENSG00000091409,ENSG00000173801,ENSG00000102554,ENSG00000186847,ENSG00000186081,ENSG00000205420,ENSG00000185479,ENSG00000159166,ENSG00000091436…	149	9.63566e-06	0.000173442
MYNN	0.763044	0	ATP1A1,CLCA2,CSTA,DSC3,DSG3,FGFBP1,ITGA6,KRT14,KRT5,KRT6A,KRT6B,MAPK6,PERP,PTPRZ1,CAVIN1,CENPF,DUT,EIF3B,ESD,GLTP,KIFAP3,MKI67,MRPS10,NASP,ROCK2,SAMD9,SMC2,SMC4,STMN1,TOP2A,YBX3	ENSG00000163399,ENSG00000137975,ENSG00000121552,ENSG00000134762,ENSG00000134757,ENSG00000137440,ENSG00000091409,ENSG00000186847,ENSG00000186081,ENSG00000205420,ENSG00000185479,ENSG00000069956,ENSG00000112378,ENSG00000106278,ENSG00000177469,ENSG00000117724,ENSG00000128951,ENSG00000106263,ENSG00000139684,ENSG00000139433,ENSG00000075945,ENSG00000148773,ENSG00000048544,ENSG00000132780,ENSG00000134318…	31	0.176381	0.514842
FOXG1	0.762545	0	CLCA2,DSG3,DSP,KRT14,KRT5,PERP,PTPRZ1,CTR9,EIF2AK2	ENSG00000137975,ENSG00000134757,ENSG00000096696,ENSG00000186847,ENSG00000186081,ENSG00000112378,ENSG00000106278,ENSG00000198730,ENSG00000055332	9	0.66518	0.789445
EGR4	0.762184	0	DAAM1,DSC3,DSP,FSCN1,KRT14,KRT5,PERP,PTPRZ1,SFN,CHD2,PDCD11,PDCD4	ENSG00000100592,ENSG00000134762,ENSG00000096696,ENSG00000075618,ENSG00000186847,ENSG00000186081,ENSG00000112378,ENSG00000106278,ENSG00000175793,ENSG00000173575,ENSG00000148843,ENSG00000150593	12	0.81423	0.891842
TBX1	0.762127	0	AHNAK2,ATP1A1,CLCA2,COL17A1,CXCL14,DAAM1,DSC3,DSG3,DSP,FGFBP1,FSCN1,GJB2,IGFBP2,ITGA6,JUP,KRT14,KRT5,KRT6A,KRT6B,MAPK6,MIR205HG,MYO1B,PERP,PTPRZ1,S100A16,S100A2,SDC1,SFN,AFG3L2,AHNAK,ANKIB1,APP,ATP1B3,BICD2,BOD1L1,BSG,BUD31,C6orf62,CAV1,CAVIN1,CCAR1,CCT3,CCT4,CCT5,CD151,CEBPZ,DDX17,DUSP6,DYNC1H1,EIF2A,EIF2AK2,EIF3B,EIF3M,EMP2,ERH,FLNA,GSPT1,HDGF,HDLBP,HES1,HNRNPAB,HSBP1,LEO1,MARCKS,MRPL20,MRPL52,…	ENSG00000185567,ENSG00000163399,ENSG00000137975,ENSG00000065618,ENSG00000145824,ENSG00000100592,ENSG00000134762,ENSG00000134757,ENSG00000096696,ENSG00000137440,ENSG00000075618,ENSG00000165474,ENSG00000115457,ENSG00000091409,ENSG00000173801,ENSG00000186847,ENSG00000186081,ENSG00000205420,ENSG00000185479,ENSG00000069956,ENSG00000230937,ENSG00000128641,ENSG00000112378,ENSG00000106278,ENSG00000188643…	117	0.0061424	0.0390223
ZN341	0.761434	0	AHNAK2,ATP1A1,CKAP4,CLCA2,COL17A1,CXCL14,DAAM1,DSC3,DSG3,DSP,FGFBP1,FSCN1,GJB2,ITGA6,JUP,KRT14,KRT5,KRT6A,KRT6B,MAP3K20,PERP,PTPRZ1,S100A16,S100A2,SDC1,SFN,ACIN1,AHNAK,AIMP1,ATP1B3,BSG,CAV1,CAVIN1,CCND2,CCNK,CCT3,CEBPZ,CNP,DNAJB6,EBNA1BP2,EIF2AK2,EIF3B,EIF4A3,EIF6,ERH,FLNA,FUS,GLTP,GNL3,GSPT1,HDAC2,HDGF,HMGB2,KHDRBS1,KHSRP,KMT2A,LPP,MARCKS,MRPL52,MRPS5,MTPN,MZT2A,NASP,NDUFV3,NME1,PAK1,PLP2,PPP2R5…	ENSG00000185567,ENSG00000163399,ENSG00000136026,ENSG00000137975,ENSG00000065618,ENSG00000145824,ENSG00000100592,ENSG00000134762,ENSG00000134757,ENSG00000096696,ENSG00000137440,ENSG00000075618,ENSG00000165474,ENSG00000091409,ENSG00000173801,ENSG00000186847,ENSG00000186081,ENSG00000205420,ENSG00000185479,ENSG00000091436,ENSG00000112378,ENSG00000106278,ENSG00000188643,ENSG00000196754,ENSG00000115884…	92	0.00135622	0.012206
AP2D	0.760946	0	ATP1A1,CLCA2,CXCL14,DAAM1,DSC3,DSG3,FGFBP1,FSCN1,GJB2,ITGA6,KRT14,KRT5,PERP,PTPRZ1,SDC1,SFN,ATP1B3,BUD31,C9orf78,CAVIN1,CCT3,CEBPZ,EIF2AK2,EIF4A3,ERH,FLNA,GSPT1,HDGF,HES1,MRPL52,MRPL57,MRPS5,NME1,NMI,PLP2,POLE3,PPP1R14B,PSMA3,PSMB7,PTBP3,PUM3,RANBP1,ROCK2,RPS4Y1,SF3B6,SNRPB,SNRPF,THOC7,TUBA4A,UQCRC1,WDR43,YBX3,YWHAQ	ENSG00000163399,ENSG00000137975,ENSG00000145824,ENSG00000100592,ENSG00000134762,ENSG00000134757,ENSG00000137440,ENSG00000075618,ENSG00000165474,ENSG00000091409,ENSG00000186847,ENSG00000186081,ENSG00000112378,ENSG00000106278,ENSG00000115884,ENSG00000175793,ENSG00000069849,ENSG00000106245,ENSG00000136819,ENSG00000177469,ENSG00000163468,ENSG00000115816,ENSG00000055332,ENSG00000141543,ENSG00000100632…	53	0.0148791	0.0803471
KLF5	0.76016	0	CXCL14,DSC3,DSP,FSCN1,KRT14,KRT5,KRT6A,PERP,PTPRZ1,S100A2,AHNAK,DIAPH1,FAM162A	ENSG00000145824,ENSG00000134762,ENSG00000096696,ENSG00000075618,ENSG00000186847,ENSG00000186081,ENSG00000205420,ENSG00000112378,ENSG00000106278,ENSG00000196754,ENSG00000124942,ENSG00000131504,ENSG00000114023	13	0.369318	0.68841
E2F4	0.759846	0	ATP1A1,CLCA2,CXCL14,DAAM1,FSCN1,ITGA6,KRT14,KRT5,KRT6A,KRT6B,PERP,PTPRZ1,S100A2,SDC1,SFN,AHNAK,ATP1B3,BSG,BUD31,CAVIN1,CCT3,CEBPZ,EIF2AK2,ERH,GALNT1,HDGF,KHDRBS1,MRPS5,NDUFB7,NME1,PLP2,PPP1R14B,PRDX2,PSMA3,PSMB7,PUM3,ROCK2,RPS4Y1,SAMD9,TIMM8B,TUBA4A,UQCRC1,YBX3	ENSG00000163399,ENSG00000137975,ENSG00000145824,ENSG00000100592,ENSG00000075618,ENSG00000091409,ENSG00000186847,ENSG00000186081,ENSG00000205420,ENSG00000185479,ENSG00000112378,ENSG00000106278,ENSG00000196754,ENSG00000115884,ENSG00000175793,ENSG00000124942,ENSG00000069849,ENSG00000172270,ENSG00000106245,ENSG00000177469,ENSG00000163468,ENSG00000115816,ENSG00000055332,ENSG00000100632,ENSG00000141429…	43	0.0145051	0.0803471
PBX1	0.759341	0	CLCA2,CXCL14,FSCN1,KRT14,KRT5,PERP,CAVIN1	ENSG00000137975,ENSG00000145824,ENSG00000075618,ENSG00000186847,ENSG00000186081,ENSG00000112378,ENSG00000177469	7	0.519921	0.758804
HES1	0.758567	0	ATP1A1,CXCL14,DAAM1,DST,FSCN1,ITGA6,PERP,CALD1,CAV1,CAVIN1,HDGF,PSMD1,ROCK2,RSRC1,UQCRC1,YBX3	ENSG00000163399,ENSG00000145824,ENSG00000100592,ENSG00000151914,ENSG00000075618,ENSG00000091409,ENSG00000112378,ENSG00000122786,ENSG00000105974,ENSG00000177469,ENSG00000143321,ENSG00000173692,ENSG00000134318,ENSG00000174891,ENSG00000010256,ENSG00000060138	16	0.060802	0.242641
PATZ1	0.75598	0	AHNAK2,ATP1A1,C19orf33,CKAP4,CLCA2,COL17A1,CSTA,CXCL14,DAAM1,DSC3,DSG3,DSP,DST,ENAH,FGFBP1,FLNB,FSCN1,FXYD3,GJB2,IGFBP2,ITGA6,ITGB4,JUP,KLF5,KRT14,KRT16,KRT17,KRT5,KRT6A,KRT6B,LAD1,LGALS3BP,MAP3K20,MAPK6,MIR205HG,MYO1B,PERP,PKP1,PKP3,PRRG4,PRSS3,PTPRZ1,S100A14,S100A16,S100A2,SDC1,SFN,SLC2A1,TACSTD2,VSNL1,ACP1,ADAR,AFG3L2,AHNAK,AIMP1,AMD1,ANKRD11,AP2M1,ARF1,ARHGDIA,ARPC1A,ASCC3,ASPM,ATP1B3,BICD2,B…	ENSG00000185567,ENSG00000163399,ENSG00000167644,ENSG00000136026,ENSG00000137975,ENSG00000065618,ENSG00000121552,ENSG00000145824,ENSG00000100592,ENSG00000134762,ENSG00000134757,ENSG00000096696,ENSG00000151914,ENSG00000154380,ENSG00000137440,ENSG00000136068,ENSG00000075618,ENSG00000089356,ENSG00000165474,ENSG00000115457,ENSG00000091409,ENSG00000132470,ENSG00000173801,ENSG00000102554,ENSG00000186847…	262	4.73617e-06	0.000102301
KLF6	0.754336	0	ATP1A1,CLCA2,COL17A1,CXCL14,DAAM1,DSC3,DSG3,FSCN1,KRT14,KRT5,KRT6A,KRT6B,PERP,PTPRZ1,S100A2,SDC1,SFN,AHNAK,ASPM,BRD4,CAVIN1,CDC20,DLGAP5,DTYMK,HMGB2,KDELR2,MRPL21,NUSAP1,PFKL,PTTG1,SGO2,STAU1,TMPO,TOP2A	ENSG00000163399,ENSG00000137975,ENSG00000065618,ENSG00000145824,ENSG00000100592,ENSG00000134762,ENSG00000134757,ENSG00000075618,ENSG00000186847,ENSG00000186081,ENSG00000205420,ENSG00000185479,ENSG00000112378,ENSG00000106278,ENSG00000196754,ENSG00000115884,ENSG00000175793,ENSG00000124942,ENSG00000066279,ENSG00000141867,ENSG00000177469,ENSG00000117399,ENSG00000126787,ENSG00000168393,ENSG00000164104…	34	0.411164	0.68841
GFI1	0.751996	0	CXCL14,FSCN1,KRT14,PERP,PTPRZ1,SFN	ENSG00000145824,ENSG00000075618,ENSG00000186847,ENSG00000112378,ENSG00000106278,ENSG00000175793	6	0.432898	0.68841
AP2B	0.751254	0	ATP1A1,C19orf33,CLCA2,CSTA,CXCL14,DAAM1,DSC3,FSCN1,KLF5,KRT14,KRT5,KRT6A,KRT6B,LGALS3BP,MAP3K20,MAPK6,MIR205HG,PERP,PKP1,PTPRZ1,S100A14,S100A16,S100A2,SDC1,SFN,TACSTD2,AFG3L2,AHNAK,AIMP1,AP2M1,ARF1,ATP1B3,BSG,C6orf62,CALD1,CAV1,CAVIN1,CBR1,CCAR1,CCND2,CCT3,CD151,CD59,CEBPZ,CLTB,DDX46,DYNC1H1,EIF1AX,EIF2AK2,EIF4E2,EML4,ERH,FLNA,GALNT1,GDI2,GOLGA2,GRN,HDGF,HES1,HIF1A,HSBP1,HSPA4,HSPA9,MACF1,MAP4,MA…	ENSG00000163399,ENSG00000167644,ENSG00000137975,ENSG00000121552,ENSG00000145824,ENSG00000100592,ENSG00000134762,ENSG00000075618,ENSG00000102554,ENSG00000186847,ENSG00000186081,ENSG00000205420,ENSG00000185479,ENSG00000108679,ENSG00000091436,ENSG00000069956,ENSG00000230937,ENSG00000112378,ENSG00000081277,ENSG00000106278,ENSG00000189334,ENSG00000188643,ENSG00000196754,ENSG00000115884,ENSG00000175793…	111	0.00400603	0.0288434
TFE2	0.746279	0	CXCL14,FSCN1,KRT5,PERP,MAP4,PBDC1,YBX3	ENSG00000145824,ENSG00000075618,ENSG00000186081,ENSG00000112378,ENSG00000047849,ENSG00000102390,ENSG00000060138	7	0.21534	0.537333
ZN335	0.7434	0	DAAM1,FSCN1,KRT5,CAV1,CAVIN1,HDGF,PTBP3,ROCK2,UQCRC1	ENSG00000100592,ENSG00000075618,ENSG00000186081,ENSG00000105974,ENSG00000177469,ENSG00000143321,ENSG00000119314,ENSG00000134318,ENSG00000010256	9	0.36051	0.68841
TBX5	0.742245	0	COL17A1,DSP,FSCN1,KRT14,KRT5,KRT6B	ENSG00000065618,ENSG00000096696,ENSG00000075618,ENSG00000186847,ENSG00000186081,ENSG00000185479	6	0.801394	0.891842
SRBP2	0.742232	0	DSG3,FSCN1,KRT14,KRT6A,PERP,SFN,CEBPB,MARCKS,YBX3	ENSG00000134757,ENSG00000075618,ENSG00000186847,ENSG00000205420,ENSG00000112378,ENSG00000175793,ENSG00000172216,ENSG00000277443,ENSG00000060138	9	0.36051	0.68841
FOXJ3	0.741112	0	ATP1A1,COL17A1,CXCL14,DAAM1,DSC3,DSG3,DSP,KRT14,PERP,PTPRZ1,AHNAK,ARL6IP1,ASPM,CAVIN1,CDKN3,CENPE,CHD9,DLGAP5,KIF20B,LAMP2,MARCKS,MKI67,NUSAP1,YBX3	ENSG00000163399,ENSG00000065618,ENSG00000145824,ENSG00000100592,ENSG00000134762,ENSG00000134757,ENSG00000096696,ENSG00000186847,ENSG00000112378,ENSG00000106278,ENSG00000124942,ENSG00000170540,ENSG00000066279,ENSG00000177469,ENSG00000100526,ENSG00000138778,ENSG00000177200,ENSG00000126787,ENSG00000138182,ENSG00000005893,ENSG00000277443,ENSG00000148773,ENSG00000137804,ENSG00000060138	24	0.514752	0.758804
SP1	0.740669	0	AHNAK2,ATP1A1,C19orf33,CA12,CKAP4,CLCA2,COL17A1,CSTA,CXCL14,DAAM1,DSC3,DSG3,DSP,DST,ENAH,FGFBP1,FLNB,FSCN1,FXYD3,GJB2,IGFBP2,ITGA6,JUP,KRT14,KRT5,KRT6A,KRT6B,LAD1,LGALS3BP,MAPK6,MT1E,MYO1B,PERP,PKP1,PKP3,PRRG4,PRSS3,PTPRZ1,S100A14,S100A16,S100A2,SDC1,SFN,TACSTD2,TRIM29,AFG3L2,AHNAK,AIMP1,AMD1,ANKRD11,ANKRD17,AP2M1,APP,ARF1,ARL6IP1,ARPC1A,ARPC1B,ASPM,ATOX1,ATP1B3,ATP6V1D,BIRC5,BPTF,BSG,BST2,BUD31,…	ENSG00000185567,ENSG00000163399,ENSG00000167644,ENSG00000074410,ENSG00000136026,ENSG00000137975,ENSG00000065618,ENSG00000121552,ENSG00000145824,ENSG00000100592,ENSG00000134762,ENSG00000134757,ENSG00000096696,ENSG00000151914,ENSG00000154380,ENSG00000137440,ENSG00000136068,ENSG00000075618,ENSG00000089356,ENSG00000165474,ENSG00000115457,ENSG00000091409,ENSG00000173801,ENSG00000186847,ENSG00000186081…	288	1.87055e-08	5.05049e-07
MECP2	0.740094	0	ATP1A1,FSCN1,KRT5,PERP,VPS26A	ENSG00000163399,ENSG00000075618,ENSG00000186081,ENSG00000112378,ENSG00000122958	5	0.337964	0.68841
PRDM1	0.739601	0	CXCL14,DSG3,ITGA6,KRT14,KRT5,SFN,AHNAK,FRMD4B	ENSG00000145824,ENSG00000134757,ENSG00000091409,ENSG00000186847,ENSG00000186081,ENSG00000175793,ENSG00000124942,ENSG00000114541	8	0.0954769	0.34484
KLF3	0.736209	0	AHNAK2,ATP1A1,CLCA2,CXCL14,DAAM1,DSC3,DSG3,DSP,FGFBP1,FSCN1,FXYD3,GJB2,IGFBP2,JUP,KRT14,KRT5,KRT6A,KRT6B,MAPK6,MYO1B,PERP,PKP3,PRRG4,PTPRZ1,S100A14,S100A16,S100A2,SDC1,SFN,VSNL1,ACP1,AFG3L2,AHNAK,AMD1,ARPC1A,ASPM,ATP1B3,BICD2,BIRC5,BOLA3,BSG,BUD31,BZW2,C1orf21,CALM3,CAVIN1,CCNB1,CCND2,CCT3,CCT5,CCT7,CD47,CD59,CDC20,CEBPZ,CENPE,CENPF,CEP55,CKAP2,CLIP1,DLGAP5,DTYMK,DYNC1H1,EIF2AK2,EIF4A3,EMP2,ENY2,…	ENSG00000185567,ENSG00000163399,ENSG00000137975,ENSG00000145824,ENSG00000100592,ENSG00000134762,ENSG00000134757,ENSG00000096696,ENSG00000137440,ENSG00000075618,ENSG00000089356,ENSG00000165474,ENSG00000115457,ENSG00000173801,ENSG00000186847,ENSG00000186081,ENSG00000205420,ENSG00000185479,ENSG00000069956,ENSG00000128641,ENSG00000112378,ENSG00000184363,ENSG00000135378,ENSG00000106278,ENSG00000189334…	158	0.00288194	0.0222321
ZIC4	0.733904	0	FSCN1,KRT14,KRT5,PERP,SFN,CAVIN1,CEBPB,YBX3	ENSG00000075618,ENSG00000186847,ENSG00000186081,ENSG00000112378,ENSG00000175793,ENSG00000177469,ENSG00000172216,ENSG00000060138	8	0.597476	0.777439
KLF16	0.730477	0	CXCL14,DAAM1,DSC3,DSG3,FSCN1,ITGA6,KRT14,KRT5,KRT6A,KRT6B,MYO1B,PERP,PTPRZ1,S100A16,S100A2,SDC1,SFN,AIMP1,ATP1B3,BOLA3,BSG,BUD31,CAV1,CAVIN1,CCND2,CCT3,CD151,CEBPZ,CENPF,CSTB,DUT,DYNC1H1,EIF1AX,EIF2AK2,ERH,FLNA,GRN,GSPT1,HDGF,HES1,HSBP1,HSPA4,MARCKS,MKI67,MRPL52,MZT2A,NASP,NDUFA10,NDUFB6,NME1,NUCB2,PDLIM1,PHPT1,PLP2,PSIP1,PSMA3,PSMB7,PTBP3,RANBP1,ROCK2,RPS4Y1,SF3B6,SHOC2,SMC2,SNHG5,SNRPB,SNRPF,ST…	ENSG00000145824,ENSG00000100592,ENSG00000134762,ENSG00000134757,ENSG00000075618,ENSG00000091409,ENSG00000186847,ENSG00000186081,ENSG00000205420,ENSG00000185479,ENSG00000128641,ENSG00000112378,ENSG00000106278,ENSG00000188643,ENSG00000196754,ENSG00000115884,ENSG00000175793,ENSG00000164022,ENSG00000069849,ENSG00000163170,ENSG00000172270,ENSG00000106245,ENSG00000105974,ENSG00000177469,ENSG00000118971…	78	0.00108857	0.0106877
CPEB1	0.729998	0	AHNAK2,ATP1A1,CLCA2,COL17A1,CSTA,CXCL14,DAAM1,DSC3,DSG3,DSP,DST,FGFBP1,FSCN1,GJB2,ITGA6,ITGB4,JUP,KRT14,KRT5,KRT6A,KRT6B,MAP3K20,MAPK6,MYO1B,PERP,PKP1,PTPRZ1,S100A16,S100A2,SDC1,SFN,ADAR,AHNAK,AIMP1,AP2M1,ARL6IP1,ARPC1B,ASPM,ATP1B3,ATP5PB,BANF1,BAZ1A,BCCIP,BIRC5,BSG,BUD31,C4orf3,C6orf62,C7orf50,CALD1,CALU,CAV1,CAVIN1,CBR1,CCAR1,CCT3,CCT4,CCT5,CDC20,CENPE,CENPF,CEP55,CKAP2,CKAP2L,CLTB,CPNE3,CSNK1A…	ENSG00000185567,ENSG00000163399,ENSG00000137975,ENSG00000065618,ENSG00000121552,ENSG00000145824,ENSG00000100592,ENSG00000134762,ENSG00000134757,ENSG00000096696,ENSG00000151914,ENSG00000137440,ENSG00000075618,ENSG00000165474,ENSG00000091409,ENSG00000132470,ENSG00000173801,ENSG00000186847,ENSG00000186081,ENSG00000205420,ENSG00000185479,ENSG00000091436,ENSG00000069956,ENSG00000128641,ENSG00000112378…	194	0.000362376	0.00434851
ZFX	0.729702	0	ATP1A1,C19orf33,CLCA2,COL17A1,CXCL14,DAAM1,DSC3,DSP,FGFBP1,FSCN1,FXYD3,ITGA6,KRT14,KRT5,KRT6A,KRT6B,MAPK6,MYO1B,PERP,PTPRZ1,S100A16,S100A2,SDC1,SFN,AHNAK,ARL6IP1,ASPM,ATOX1,ATP1B3,BAZ1A,BSG,BST2,BUD31,CAV1,CAVIN1,CCNB1,CCND2,CCT3,CDC20,CEBPD,CEBPZ,CENPE,CENPF,CEP55,CKAP2,CSTB,DARS,DDX46,DLGAP5,DYNC1H1,EIF2AK2,EIF4A3,EMP2,ENY2,ERH,FLNA,FUS,GALNT1,GNL3,GOLGA2,GSPT1,HDGF,HES1,HMGB2,HMMR,HNRNPAB,HSBP…	ENSG00000163399,ENSG00000167644,ENSG00000137975,ENSG00000065618,ENSG00000145824,ENSG00000100592,ENSG00000134762,ENSG00000096696,ENSG00000137440,ENSG00000075618,ENSG00000089356,ENSG00000091409,ENSG00000186847,ENSG00000186081,ENSG00000205420,ENSG00000185479,ENSG00000069956,ENSG00000128641,ENSG00000112378,ENSG00000106278,ENSG00000188643,ENSG00000196754,ENSG00000115884,ENSG00000175793,ENSG00000124942…	148	7.22374e-05	0.000975204
MXI1	0.72958	0	CXCL14,FSCN1,KRT5,PERP,ERH,HDGF,PSMA3,RANBP1,ROCK2,SIVA1,TUBA4A	ENSG00000145824,ENSG00000075618,ENSG00000186081,ENSG00000112378,ENSG00000100632,ENSG00000143321,ENSG00000100567,ENSG00000099901,ENSG00000134318,ENSG00000184990,ENSG00000127824	11	0.24926	0.585218
SP3	0.728354	0	AHNAK2,ATP1A1,C19orf33,CA12,CAV2,CKAP4,CLCA2,COL17A1,CSTA,CXCL14,DAAM1,DSC2,DSC3,DSG3,DSP,ENAH,FBLIM1,FGFBP1,FLNB,FSCN1,FXYD3,GJB2,IGFBP2,ITGA6,JUP,KLF5,KRT14,KRT5,KRT6A,KRT6B,LAD1,LGALS3BP,MAP3K20,MAPK6,MIR205HG,MYO1B,PERP,PKP3,PRSS3,PTPRZ1,S100A14,S100A16,S100A2,SDC1,SFN,ADD3,AFG3L2,AHNAK,AIMP1,AKIRIN1,ANKRD11,ARF1,ARID4B,ATP1B3,ATP5PB,BANF1,BAZ1A,BSG,BUD31,BZW2,C1orf21,C4orf3,C6orf62,CALD1,CAV…	ENSG00000185567,ENSG00000163399,ENSG00000167644,ENSG00000074410,ENSG00000105971,ENSG00000136026,ENSG00000137975,ENSG00000065618,ENSG00000121552,ENSG00000145824,ENSG00000100592,ENSG00000134755,ENSG00000134762,ENSG00000134757,ENSG00000096696,ENSG00000154380,ENSG00000162458,ENSG00000137440,ENSG00000136068,ENSG00000075618,ENSG00000089356,ENSG00000165474,ENSG00000115457,ENSG00000091409,ENSG00000173801…	252	1.51074e-12	1.6316e-10
NR1H2	0.727227	0	DAAM1,ITGA6,KRT14,KRT5,KRT6A,SFN	ENSG00000100592,ENSG00000091409,ENSG00000186847,ENSG00000186081,ENSG00000205420,ENSG00000175793	6	0.432898	0.68841
ZN770	0.722846	0	AHNAK2,ATP1A1,C19orf33,CA12,CAV2,CKAP4,CLCA2,COL17A1,CSTA,CXCL14,DAAM1,DSC3,DSG3,DSP,DST,ENAH,FBLIM1,FGFBP1,FLNB,FSCN1,FXYD3,GJB2,IGFBP2,ITGA6,JUP,KLF5,KRT14,KRT16,KRT17,KRT5,KRT6A,KRT6B,LAD1,MAP3K20,MAPK6,MIR205HG,MYO1B,PERP,PKP1,PKP3,PRSS3,PTPRZ1,S100A14,S100A16,S100A2,SDC1,SFN,TACSTD2,TRIM29,ACP1,AFG3L2,AHNAK,AIMP1,AMD1,ANKRD11,AP2M1,ARF1,ARID4B,ARL6IP1,ASPM,ATAD2,ATP1B3,AURKA,BANF1,BAZ1A,BIRC…	ENSG00000185567,ENSG00000163399,ENSG00000167644,ENSG00000074410,ENSG00000105971,ENSG00000136026,ENSG00000137975,ENSG00000065618,ENSG00000121552,ENSG00000145824,ENSG00000100592,ENSG00000134762,ENSG00000134757,ENSG00000096696,ENSG00000151914,ENSG00000154380,ENSG00000162458,ENSG00000137440,ENSG00000136068,ENSG00000075618,ENSG00000089356,ENSG00000165474,ENSG00000115457,ENSG00000091409,ENSG00000173801…	293	3.01679e-10	1.08605e-08
NR4A1	0.722707	0	CXCL14,KRT14,KRT5,PTPRZ1,YBX3	ENSG00000145824,ENSG00000186847,ENSG00000186081,ENSG00000106278,ENSG00000060138	5	0.337964	0.68841
ESR1	0.722222	0	DAAM1,FSCN1,ITGA6,KRT14,CAV1,CAVIN1	ENSG00000100592,ENSG00000075618,ENSG00000091409,ENSG00000186847,ENSG00000105974,ENSG00000177469	6	0.148096	0.489057
SP2	0.718475	0	AHNAK2,ATP1A1,C19orf33,CAV2,CKAP4,CLCA2,COL17A1,CSTA,CXCL14,DAAM1,DSC3,DSG3,DSP,DST,ENAH,FGFBP1,FLNB,FSCN1,FXYD3,GJB2,IGFBP2,ITGA6,JUP,KLF5,KRT14,KRT5,KRT6A,KRT6B,LAD1,LGALS3BP,MAPK6,MIR205HG,MYO1B,PERP,PKP3,PTPRZ1,S100A16,S100A2,SDC1,SFN,TRIM29,ACP1,AFG3L2,AHNAK,AIMP1,ANKRD17,ARF1,ARHGDIA,ARL6IP1,ASPM,ATOX1,ATP1B3,ATP5PB,BANF1,BIRC5,BOLA3,BSG,BST2,BUD31,BZW2,C4orf3,C9orf78,CALM3,CAV1,CAVIN1,CBR1…	ENSG00000185567,ENSG00000163399,ENSG00000167644,ENSG00000105971,ENSG00000136026,ENSG00000137975,ENSG00000065618,ENSG00000121552,ENSG00000145824,ENSG00000100592,ENSG00000134762,ENSG00000134757,ENSG00000096696,ENSG00000151914,ENSG00000154380,ENSG00000137440,ENSG00000136068,ENSG00000075618,ENSG00000089356,ENSG00000165474,ENSG00000115457,ENSG00000091409,ENSG00000173801,ENSG00000102554,ENSG00000186847…	261	1.23998e-10	6.69588e-09
TAF1	0.716004	0	AHNAK2,CKAP4,CXCL14,DAAM1,DSC3,FSCN1,GJB2,KRT14,LAD1,LGALS3BP,PERP,PRRG4,PTPRZ1,SDC1,AHNAK,BSG,BUD31,C9orf78,CAVIN1,CCND2,CCT3,CCT7,CEBPZ,CLIP1,CLTB,CSTB,DYNC1H1,EI24,EIF1AX,EIF1AY,EIF2AK2,EIF4A3,EIF4G1,EIF6,ERH,FAM177A1,FLNA,GALNT1,GSPT1,HDGF,HES1,HSBP1,HSPA9,LUZP1,MLEC,MRPL20,MRPL41,MRPL52,MRPS18C,MRPS5,MZT2A,NCBP2,NDUFA13,NDUFB10,NDUFV3,NHP2,PAK1,PDCD10,PDLIM1,PHPT1,PLP2,POLE3,POLR1D,PPP1R14B,…	ENSG00000185567,ENSG00000136026,ENSG00000145824,ENSG00000100592,ENSG00000134762,ENSG00000075618,ENSG00000165474,ENSG00000186847,ENSG00000159166,ENSG00000108679,ENSG00000112378,ENSG00000135378,ENSG00000106278,ENSG00000115884,ENSG00000124942,ENSG00000172270,ENSG00000106245,ENSG00000136819,ENSG00000177469,ENSG00000118971,ENSG00000163468,ENSG00000135624,ENSG00000115816,ENSG00000130779,ENSG00000175416…	98	1.96049e-05	0.000302476
HXC10	0.679675	0	AHNAK2,ATP1A1,CLCA2,CSTA,DSC3,DSG3,FGFBP1,GJB2,ITGA6,KRT6A,KRT6B,PKP1,PTPRZ1,ASPM,CAVIN1,CDC20,CENPE,CENPF,CEP55,CKAP2,DLGAP5,DUT,HMGB2,KIF20B,KNL1,MKI67,MRPS10,NASP,NUSAP1,PRR11,PSIP1,SGO2,SMC2,SMC4,STMN1,TOP2A,TPX2,YBX3	ENSG00000185567,ENSG00000163399,ENSG00000137975,ENSG00000121552,ENSG00000134762,ENSG00000134757,ENSG00000137440,ENSG00000165474,ENSG00000091409,ENSG00000205420,ENSG00000185479,ENSG00000081277,ENSG00000106278,ENSG00000066279,ENSG00000177469,ENSG00000117399,ENSG00000138778,ENSG00000117724,ENSG00000138180,ENSG00000136108,ENSG00000126787,ENSG00000128951,ENSG00000164104,ENSG00000138182,ENSG00000137812…	38	0.407719	0.68841
KLF4	0.670998	0	DAAM1,CAVIN1,RNF181,UQCRC1,YBX3	ENSG00000100592,ENSG00000177469,ENSG00000168894,ENSG00000010256,ENSG00000060138	5	0.337964	0.68841
KLF1	0.748464	0	ABCC5,ANAPC11,APOL1,CD9,COX5B,DNAJC19,EIF2S2,EIF6,ELF3,EMP2,FABP5,GSTP1,H2AFJ,ID1,IGFBP2,JUP,KRT16,KRT17,KRT19,KRT5,LGALS3BP,LTBR,MIR205HG,MLF2,NDUFB9,PDLIM1,PERP,PKP1,PLD3,PRDX5,ROMO1,RPL22L1,S100A16,SDC1,SOX2,TM4SF1,YBX3,ADAM10,ARHGDIA,ATN1,ATP1B1,BANF1,BCAP31,BST2,CAPN1,CAPNS1,CNBP,COX7B,CPNE1,DBI,DYNLRB1,ELOB,ENSA,FKBP4,GLUL,HDGF,HMGA1,KHSRP,LGALS3,MGST3,MX1,NDUFA1,NDUFA4,NDUFB4,NUCKS1,OTUB1,…	ENSG00000114770,ENSG00000141552,ENSG00000100342,ENSG00000010278,ENSG00000135940,ENSG00000205981,ENSG00000125977,ENSG00000242372,ENSG00000163435,ENSG00000213853,ENSG00000164687,ENSG00000084207,ENSG00000246705,ENSG00000125968,ENSG00000115457,ENSG00000173801,ENSG00000186832,ENSG00000128422,ENSG00000171345,ENSG00000186081,ENSG00000108679,ENSG00000111321,ENSG00000230937,ENSG00000089693,ENSG00000147684…	105	1.48831e-06	3.18924e-06
ZN148	0.744797	0	ABCC5,ANAPC11,APOL1,CD9,COX5B,DNAJC19,EIF2S2,EIF6,ELF3,EMP2,FABP5,FXR1,GSTP1,H2AFJ,ID1,IGFBP2,JUP,KRT16,KRT17,KRT19,LGALS3BP,LTBR,MIR205HG,MLF2,NDUFB9,PDLIM1,PERP,PLD3,PRDX5,ROMO1,RPL22L1,S100A16,SDC1,SOX2,TM4SF1,YBX3,ADAM10,ARHGDIA,ATN1,ATP1B1,BANF1,BCAP31,BST2,CAPNS1,CNBP,COX7A2,COX7B,CPNE1,DBI,DYNLRB1,EIF3H,ELOB,ENSA,GLUL,HDGF,HMGA1,IFI16,KHSRP,LGALS3,MGST3,MX1,NDUFA4,NDUFB4,NUCKS1,OTUB1,PDIA3…	ENSG00000114770,ENSG00000141552,ENSG00000100342,ENSG00000010278,ENSG00000135940,ENSG00000205981,ENSG00000125977,ENSG00000242372,ENSG00000163435,ENSG00000213853,ENSG00000164687,ENSG00000114416,ENSG00000084207,ENSG00000246705,ENSG00000125968,ENSG00000115457,ENSG00000173801,ENSG00000186832,ENSG00000128422,ENSG00000171345,ENSG00000108679,ENSG00000111321,ENSG00000230937,ENSG00000089693,ENSG00000147684…	104	1.31047e-07	3.27618e-07
KLF3	0.74444	0	ABCC5,ANAPC11,APOL1,COX5B,EIF2S2,EIF6,ELF3,EMP2,FABP5,ID1,JUP,KRT17,KRT19,LGALS3BP,LTBR,MLF2,PDLIM1,PERP,PLD3,PRDX5,ROMO1,RPL22L1,SDC1,TM4SF1,YBX3,ARHGDIA,ATP1B1,BANF1,BCAP31,CAPN1,CAPNS1,COX5A,COX7B,CPNE1,DBI,DYNLRB1,EMP1,GLUL,HDGF,HMGA1,KHSRP,LGALS3,NDRG1,NDUFA4,PARL,PDIA3,PSMB1,PSMB4,PSMD8,RAC1,RPLP0P2,RPN2,SEC62,SLC25A3,SLC25A5,SNHG6,SSR4,SUMO2,SUPT5H,SYNGR2,TACSTD2,TBL1XR1,TKT,TMEM258,TNFSF1…	ENSG00000114770,ENSG00000141552,ENSG00000100342,ENSG00000135940,ENSG00000125977,ENSG00000242372,ENSG00000163435,ENSG00000213853,ENSG00000164687,ENSG00000125968,ENSG00000173801,ENSG00000128422,ENSG00000171345,ENSG00000108679,ENSG00000111321,ENSG00000089693,ENSG00000107438,ENSG00000112378,ENSG00000105223,ENSG00000126432,ENSG00000125995,ENSG00000163584,ENSG00000115884,ENSG00000169908,ENSG00000060138…	70	0.00165428	0.00206785
E2F1	0.733995	0	ABCC5,ANAPC11,CD9,COX5B,EIF6,EMP2,FABP5,JUP,KRT16,KRT19,LGALS3BP,LTBR,MIR205HG,MLF2,PLD3,PRDX5,ROMO1,RPL22L1,SOX2,YBX3,ARHGDIA,ATN1,BANF1,BCAP31,CAPNS1,COX7B,CPNE1,DBI,EDF1,EIF5AL1,ELOB,GLUL,HDGF,KHSRP,LGALS3,MX1,NDUFA4,PDIA3,PSMB1,PSMB4,RAC1,RBM8A,RBX1,RPL36AL,RPN2,SEC62,SLC25A5,SNRPD2,SNRPD3,SNU13,SSR4,SUMO2,SYNGR2,TACSTD2,TBL1XR1,TNFSF10,TRMT112,TSPO,TXN,UBL5,UQCRH	ENSG00000114770,ENSG00000141552,ENSG00000010278,ENSG00000135940,ENSG00000242372,ENSG00000213853,ENSG00000164687,ENSG00000173801,ENSG00000186832,ENSG00000171345,ENSG00000108679,ENSG00000111321,ENSG00000230937,ENSG00000089693,ENSG00000105223,ENSG00000126432,ENSG00000125995,ENSG00000163584,ENSG00000181449,ENSG00000060138,ENSG00000141522,ENSG00000111676,ENSG00000175334,ENSG00000185825,ENSG00000126247…	61	0.000789958	0.00103038
GATA3	0.725916	0	ABCC5,ANAPC11,CD9,COX5B,DNAJC19,EIF2S2,EIF6,FABP5,FXR1,JUP,KRT5,MLF2,PLD3,ROMO1,SEM1,SOX2,YBX3,ADAM10,ATN1,ATP1B1,BANF1,CAPN1,CAPNS1,COX7B,CPNE1,DBI,EIF5AL1,EMP1,HDGF,HMGA1,IFI16,LDHB,MX1,NDUFA4,NUCKS1,PARP14,PDIA3,PSMB1,PSMB4,RAC1,RBM8A,RBX1,RPL36AL,RPLP0P2,RPN2,SEC62,SLC25A5,SNHG6,SNU13,SUPT5H,TACSTD2,TBL1XR1,TMA7,TMEM258,TNFSF10,TSPO,TUBA1C,TXN,UQCRH	ENSG00000114770,ENSG00000141552,ENSG00000010278,ENSG00000135940,ENSG00000205981,ENSG00000125977,ENSG00000242372,ENSG00000164687,ENSG00000114416,ENSG00000173801,ENSG00000186081,ENSG00000089693,ENSG00000105223,ENSG00000125995,ENSG00000127922,ENSG00000181449,ENSG00000060138,ENSG00000137845,ENSG00000111676,ENSG00000143153,ENSG00000175334,ENSG00000014216,ENSG00000126247,ENSG00000131174,ENSG00000214078…	59	0.000154484	0.000257473
RXRA	0.723261	0	ABCC5,ANAPC11,APOL1,CD9,COX5B,DNAJC19,EIF2S2,EIF6,ELF3,EMP2,FABP5,FAM162A,FXR1,GSTP1,H2AFJ,ID1,IGFBP2,JUP,KRT16,KRT17,KRT19,KRT5,LGALS3BP,LTBR,MAL2,MDK,MIR205HG,MLF2,NDUFB9,PDCD5,PDLIM1,PERP,PKP1,PLD3,PRDX5,ROMO1,RPL22L1,S100A16,SDC1,SEM1,SOX2,TM4SF1,YBX3,ADAM10,AHSA1,ALYREF,ARHGDIA,ARPC3,ATG10,ATN1,ATP1B1,BANF1,BCAP31,BST2,C12orf57,CAPN1,CAPNS1,CCT3,CD81,CNBP,COL1A1,COMT,COX5A,COX6A1,COX7A2,COX7…	ENSG00000114770,ENSG00000141552,ENSG00000100342,ENSG00000010278,ENSG00000135940,ENSG00000205981,ENSG00000125977,ENSG00000242372,ENSG00000163435,ENSG00000213853,ENSG00000164687,ENSG00000114023,ENSG00000114416,ENSG00000084207,ENSG00000246705,ENSG00000125968,ENSG00000115457,ENSG00000173801,ENSG00000186832,ENSG00000128422,ENSG00000171345,ENSG00000186081,ENSG00000108679,ENSG00000111321,ENSG00000147676…	185	4.09444e-10	1.11666e-09
GABPA	0.722746	0	ABCC5,COX5B,EIF2S2,EMP2,FABP5,KRT19,LGALS3BP,LTBR,PDLIM1,PLD3,PRDX5,ROMO1,RPL22L1,ARHGDIA,ATP1B1,BANF1,BCAP31,CAPN1,CAPNS1,COX7B,CPNE1,ENSA,GLUL,HDGF,HMGA1,PDIA3,PSMB1,PSMB4,RAC1,RPL36AL,RPLP0P2,RPN2,SEC62,SLC25A3,SNHG6,SUMO2,SUPT5H,SYNGR2,TMEM258,TNFSF10,TRMT112,TUBA1C,TXN,UQCRH	ENSG00000114770,ENSG00000135940,ENSG00000125977,ENSG00000213853,ENSG00000164687,ENSG00000171345,ENSG00000108679,ENSG00000111321,ENSG00000107438,ENSG00000105223,ENSG00000126432,ENSG00000125995,ENSG00000163584,ENSG00000141522,ENSG00000143153,ENSG00000175334,ENSG00000185825,ENSG00000014216,ENSG00000126247,ENSG00000131174,ENSG00000214078,ENSG00000143420,ENSG00000135821,ENSG00000143321,ENSG00000137309…	44	0.0185495	0.0198744
ZFX	0.721101	0	ABCC5,ANAPC11,APOL1,CD9,COX5B,DNAJC19,EIF2S2,EIF6,ELF3,EMP2,FABP5,FXR1,GSTP1,H2AFJ,ID1,IGFBP2,JUP,KRT16,KRT17,KRT19,KRT5,LGALS3BP,LTBR,MIR205HG,MLF2,NDUFB9,PDLIM1,PERP,PKP1,PLD3,PRDX5,ROMO1,RPL22L1,S100A16,SDC1,SEM1,SOX2,TM4SF1,YBX3,ADAM10,ARHGDIA,ARPC3,ATN1,ATP1B1,BANF1,BCAP31,BST2,CAPN1,CAPNS1,CCT3,CD63,CNBP,COX7B,CPNE1,CYCS,DBI,DYNLRB1,EDF1,EGR1,EIF3H,EIF4A3,ELOB,EMP1,ENSA,ERH,FKBP4,GLUL,H2AFY…	ENSG00000114770,ENSG00000141552,ENSG00000100342,ENSG00000010278,ENSG00000135940,ENSG00000205981,ENSG00000125977,ENSG00000242372,ENSG00000163435,ENSG00000213853,ENSG00000164687,ENSG00000114416,ENSG00000084207,ENSG00000246705,ENSG00000125968,ENSG00000115457,ENSG00000173801,ENSG00000186832,ENSG00000128422,ENSG00000171345,ENSG00000186081,ENSG00000108679,ENSG00000111321,ENSG00000230937,ENSG00000089693…	141	4.70056e-11	1.56685e-10
MAZ	0.720947	0	ABCC5,ANAPC11,CD9,COX5B,DNAJC19,EIF2S2,EIF6,ELF3,EMP2,FABP5,H2AFJ,ID1,JUP,KRT16,KRT17,KRT19,LGALS3BP,LTBR,MIR205HG,MLF2,NDUFB9,PDCD5,PDLIM1,PERP,PKP1,PLD3,PRDX5,ROMO1,RPL22L1,SDC1,SOX2,TM4SF1,YBX3,ADAM10,ARHGDIA,ATN1,ATP1B1,BANF1,BCAP31,BST2,C12orf57,CAPNS1,CCT3,CDC37,CDKN1A,CNBP,COX5A,COX7B,CPNE1,CYC1,DBI,EGR1,EIF3H,EIF4A3,EIF5AL1,ELOB,ENSA,FKBP4,GLUL,GPNMB,H2AFY,HDGF,HMGA1,HMGN2,HSPE1,IER2,IFI1…	ENSG00000114770,ENSG00000141552,ENSG00000010278,ENSG00000135940,ENSG00000205981,ENSG00000125977,ENSG00000242372,ENSG00000163435,ENSG00000213853,ENSG00000164687,ENSG00000246705,ENSG00000125968,ENSG00000173801,ENSG00000186832,ENSG00000128422,ENSG00000171345,ENSG00000108679,ENSG00000111321,ENSG00000230937,ENSG00000089693,ENSG00000147684,ENSG00000105185,ENSG00000107438,ENSG00000112378,ENSG00000081277…	127	1.84371e-06	3.45695e-06
TBX15	0.712772	0	ABCC5,ANAPC11,CD9,COX5B,DNAJC19,EIF2S2,EIF6,FABP5,GSTP1,H2AFJ,ID1,JUP,KRT19,LGALS3BP,MLF2,NDUFB5,PDLIM1,PKP1,PLD3,PRDX5,ROMO1,RPL22L1,SOX2,TM4SF1,YBX3,ADAM10,ARHGDIA,ATN1,ATP1B1,BANF1,BCAP31,BST2,CAPNS1,CD63,CNBP,COMT,COX7B,CPNE1,DBI,EGR1,EIF4A3,ELOB,ENSA,ERH,F11R,FOXP1,GLUL,H2AFY,HDGF,HMGA1,HMGN2,HSPE1,IER2,IFI16,KHSRP,KRT6B,LGALS3,MRPL18,MRPL51,MX1,NDUFA4,NDUFB3,NME1,NR4A1,NUCKS1,PDIA3,PGAM1,PS…	ENSG00000114770,ENSG00000141552,ENSG00000010278,ENSG00000135940,ENSG00000205981,ENSG00000125977,ENSG00000242372,ENSG00000164687,ENSG00000084207,ENSG00000246705,ENSG00000125968,ENSG00000173801,ENSG00000171345,ENSG00000108679,ENSG00000089693,ENSG00000136521,ENSG00000107438,ENSG00000081277,ENSG00000105223,ENSG00000126432,ENSG00000125995,ENSG00000163584,ENSG00000181449,ENSG00000169908,ENSG00000060138…	98	1.96049e-05	3.45969e-05
ZN263	0.712241	0	ANAPC11,COX5B,KRT19,LGALS3BP,PRDX5,ROMO1,YBX3,ATP6V0E1,CAPNS1,COX7B,PSMB1,SEC62,SNHG6,SSR4,SUMO2,TXN	ENSG00000141552,ENSG00000135940,ENSG00000171345,ENSG00000108679,ENSG00000126432,ENSG00000125995,ENSG00000060138,ENSG00000113732,ENSG00000126247,ENSG00000131174,ENSG00000008018,ENSG00000008952,ENSG00000245910,ENSG00000180879,ENSG00000188612,ENSG00000136810	16	0.154691	0.154691
ETS2	0.710318	0	ABCC5,ANAPC11,BEX3,CD9,COX5B,DNAJC19,EIF2S2,EIF6,EMP2,FABP5,FXR1,GSTP1,H2AFJ,JUP,KRT16,KRT17,KRT19,LGALS3BP,MIR205HG,MLF2,NDUFB9,PDCD5,PDLIM1,PKP1,PLD3,PRDX5,ROMO1,RPL22L1,SDC1,SEM1,SOX2,TM4SF1,YBX3,ADAM10,AHSA1,ARF6,ARHGDIA,ATG10,ATN1,ATP1B1,BANF1,BCAP31,BST2,C12orf57,CAPNS1,CCNI,CNBP,COX7B,CPNE1,DBI,DNAJB6,EIF3H,EIF4A3,EIF5,EIF5AL1,ELOB,EMP1,ENSA,ERH,GLUL,H2AFY,HDGF,HMGA1,HMGN2,HNRNPAB,HSPE1,IE…	ENSG00000114770,ENSG00000141552,ENSG00000166681,ENSG00000010278,ENSG00000135940,ENSG00000205981,ENSG00000125977,ENSG00000242372,ENSG00000213853,ENSG00000164687,ENSG00000114416,ENSG00000084207,ENSG00000246705,ENSG00000173801,ENSG00000186832,ENSG00000128422,ENSG00000171345,ENSG00000108679,ENSG00000230937,ENSG00000089693,ENSG00000147684,ENSG00000105185,ENSG00000107438,ENSG00000081277,ENSG00000105223…	130	1.79395e-06	3.45695e-06
PATZ1	0.707389	0	ABCC5,ANAPC11,BEX3,CD9,COX5B,DNAJC19,EIF2S2,EIF6,EMP2,FABP5,GSTP1,ID1,IGFBP2,JUP,KLF5,KRT16,KRT19,KRT5,LGALS3BP,LSR,LTBR,MDK,MIR205HG,MLF2,NDUFB5,NDUFB9,PDCD5,PDLIM1,PERP,PKP1,PLD3,PRDX5,ROMO1,RPL22L1,SDC1,TM4SF1,UCHL1,YBX3,ACTL6A,ADAM10,ARHGDIA,ARPC3,ATG10,ATN1,ATP1B1,BANF1,BCAP31,BST2,C12orf57,CAPNS1,CD63,CDC37,CDC42,CNBP,COX7B,CPNE1,CTSD,CXCL14,DBI,EIF3A,EIF4A3,EIF5,EMP1,ENSA,ERH,FKBP4,GLUL,HD…	ENSG00000114770,ENSG00000141552,ENSG00000166681,ENSG00000010278,ENSG00000135940,ENSG00000205981,ENSG00000125977,ENSG00000242372,ENSG00000213853,ENSG00000164687,ENSG00000084207,ENSG00000125968,ENSG00000115457,ENSG00000173801,ENSG00000102554,ENSG00000186832,ENSG00000171345,ENSG00000186081,ENSG00000108679,ENSG00000105699,ENSG00000111321,ENSG00000110492,ENSG00000230937,ENSG00000089693,ENSG00000136521…	164	1.71103e-12	6.41637e-12
WT1	0.706561	0	ABCC5,ANAPC11,CD9,COX5B,DNAJC19,EIF2S2,EIF6,EMP2,FABP5,FXR1,KRT19,LGALS3BP,LTBR,MIR205HG,MLF2,PDLIM1,PERP,PLD3,PRDX5,ROMO1,RPL22L1,SEM1,YBX3,ADAM10,ARHGDIA,ATN1,ATP1B1,BANF1,BCAP31,BST2,CAPNS1,CBX3,CD63,CNBP,COX7B,CPNE1,CYCS,DBI,EIF4A3,ELOB,ENSA,FKBP4,GLUL,H2AFY,HDGF,HINT1,HMGA1,HMGN2,HNRNPDL,HSPE1,IFI16,IRF2BP2,KHSRP,KPNB1,KTN1,LGALS3,MX1,NDUFA4,NUCKS1,PDIA3,PEBP1,PSMB1,PSMB4,RAC1,RBM8A,RPL36AL,…	ENSG00000114770,ENSG00000141552,ENSG00000010278,ENSG00000135940,ENSG00000205981,ENSG00000125977,ENSG00000242372,ENSG00000213853,ENSG00000164687,ENSG00000114416,ENSG00000171345,ENSG00000108679,ENSG00000111321,ENSG00000230937,ENSG00000089693,ENSG00000107438,ENSG00000112378,ENSG00000105223,ENSG00000126432,ENSG00000125995,ENSG00000163584,ENSG00000127922,ENSG00000060138,ENSG00000137845,ENSG00000141522…	91	6.82274e-07	1.57448e-06
KLF15	0.706399	0	ABCC5,DNAJC19,FABP5,KRT17,KRT19,LGALS3BP,LTBR,MIR205HG,PLD3,PRDX5,ROMO1,RPL22L1,NEAT1,PFN1,RACK1,RPL27,RPLP0,SNHG6	ENSG00000114770,ENSG00000205981,ENSG00000164687,ENSG00000128422,ENSG00000171345,ENSG00000108679,ENSG00000111321,ENSG00000230937,ENSG00000105223,ENSG00000126432,ENSG00000125995,ENSG00000163584,ENSG00000245532,ENSG00000108518,ENSG00000204628,ENSG00000131469,ENSG00000089157,ENSG00000245910	18	0.0418449	0.0432878
VEZF1	0.704894	0	ABCC5,ANAPC11,BEX3,CD9,COX5B,DNAJC19,EIF2S2,EIF6,ELF3,FABP5,GSTP1,H2AFJ,IGFBP2,JUP,KRT16,KRT17,KRT19,LGALS3BP,LTBR,MDK,MIR205HG,MLF2,NDUFB9,PDCD5,PDLIM1,PERP,PKP1,PLD3,PRDX5,ROMO1,RPL22L1,SDC1,SEM1,SOX2,TM4SF1,YBX3,ADAM10,AHCY,ALYREF,ANP32B,ARHGDIA,ARPC3,ATG10,ATN1,ATP1B1,BANF1,BCAP31,BSG,BST2,C12orf57,CAPN1,CAPNS1,CCNI,CCT3,CCT6A,CD63,CDC37,CDC42,CNBP,COMT,COX7B,CPNE1,CTSD,CYCS,DBI,DHCR24,DSTN,D…	ENSG00000114770,ENSG00000141552,ENSG00000166681,ENSG00000010278,ENSG00000135940,ENSG00000205981,ENSG00000125977,ENSG00000242372,ENSG00000163435,ENSG00000164687,ENSG00000084207,ENSG00000246705,ENSG00000115457,ENSG00000173801,ENSG00000186832,ENSG00000128422,ENSG00000171345,ENSG00000108679,ENSG00000111321,ENSG00000110492,ENSG00000230937,ENSG00000089693,ENSG00000147684,ENSG00000105185,ENSG00000107438…	199	7.79149e-14	3.33921e-13
MBD2	0.704507	0	ABCC5,ANAPC11,CD9,COX5B,DNAJC19,EIF2S2,EIF6,FABP5,LGALS3BP,MLF2,PDLIM1,PKP1,PRDX5,ROMO1,RPL22L1,SDC1,YBX3,ADAM10,AMD1,ARHGDIA,ATN1,ATP1B1,BANF1,BCAP31,CAPNS1,CNBP,COX7B,CPNE1,GLUL,HDGF,HMGA1,HMGN2,HSPE1,KHSRP,LGALS3,MX1,MYL12A,NDUFA4,PDIA3,PSMB1,PSMB4,RAC1,RBM8A,RBX1,RPL36AL,RPLP0P2,SLC25A3,SLC25A5,SNHG6,SNRPD3,SSR4,SUB1,SUMO2,SUPT5H,SYNGR2,TACSTD2,TCP1,TMEM258,TRMT112,TSPO,TUBA1C,TXN,UBL5,UQCRH,…	ENSG00000114770,ENSG00000141552,ENSG00000010278,ENSG00000135940,ENSG00000205981,ENSG00000125977,ENSG00000242372,ENSG00000164687,ENSG00000108679,ENSG00000089693,ENSG00000107438,ENSG00000081277,ENSG00000126432,ENSG00000125995,ENSG00000163584,ENSG00000115884,ENSG00000060138,ENSG00000137845,ENSG00000123505,ENSG00000141522,ENSG00000111676,ENSG00000143153,ENSG00000175334,ENSG00000185825,ENSG00000126247…	66	0.000553164	0.000829745
SP1	0.703336	0	ABCC5,ANAPC11,APOL1,BEX3,CD9,COX5B,DNAJC19,EIF2S2,EIF6,ELF3,EMP2,FABP5,FAM162A,FXR1,GSTP1,H2AFJ,ID1,IGFBP2,JUP,KRT16,KRT17,KRT19,LGALS3BP,LSR,LTBR,MDK,MIR205HG,MLF2,NDUFB9,PDCD5,PDLIM1,PERP,PKP1,PLD3,PRDX5,PSENEN,ROMO1,RPL22L1,SDC1,SEM1,SOX2,TM4SF1,YBX3,ACTL6A,ADAM10,ANP32B,ARF6,ARHGDIA,ARPC3,ATG10,ATN1,ATP11B,ATP1B1,B4GALT1,BAG3,BANF1,BCAP31,BST2,C12orf57,CAPN1,CAPNS1,CCT3,CCT4,CCT6A,CDC42,CNBP,…	ENSG00000114770,ENSG00000141552,ENSG00000100342,ENSG00000166681,ENSG00000010278,ENSG00000135940,ENSG00000205981,ENSG00000125977,ENSG00000242372,ENSG00000163435,ENSG00000213853,ENSG00000164687,ENSG00000114023,ENSG00000114416,ENSG00000084207,ENSG00000246705,ENSG00000125968,ENSG00000115457,ENSG00000173801,ENSG00000186832,ENSG00000128422,ENSG00000171345,ENSG00000108679,ENSG00000105699,ENSG00000111321…	198	1.54884e-16	1.54884e-15
KLF16	0.699785	0	ABCC5,ANAPC11,CD9,COX5B,DNAJC19,EIF2S2,EIF6,FABP5,GSTP1,IGFBP2,KRT19,LGALS3BP,LSR,MIR205HG,MLF2,NDUFB9,PDLIM1,PKP1,PRDX5,ROMO1,RPL22L1,SDC1,SOX2,YBX3,ADAM10,ARHGDIA,ARPC3,ATG10,ATN1,ATP1B1,BANF1,BCAP31,BST2,CAPNS1,CCT4,CD63,CDC37,CDC42,CEBPD,CNBP,COX7B,CPNE1,CXCL14,DBI,EIF4A3,EIF5,ELOB,ERH,GLUL,HDGF,HMGA1,HMGN2,HNRNPDL,HSPE1,IFIT1,KHSRP,KTN1,LGALS3,MORF4L1,MRPL47,MRPL51,MT2A,MX1,MYL12A,NDUFA4,NUC…	ENSG00000114770,ENSG00000141552,ENSG00000010278,ENSG00000135940,ENSG00000205981,ENSG00000125977,ENSG00000242372,ENSG00000164687,ENSG00000084207,ENSG00000115457,ENSG00000171345,ENSG00000108679,ENSG00000105699,ENSG00000230937,ENSG00000089693,ENSG00000147684,ENSG00000107438,ENSG00000081277,ENSG00000126432,ENSG00000125995,ENSG00000163584,ENSG00000115884,ENSG00000181449,ENSG00000060138,ENSG00000137845…	119	1.83627e-10	5.50881e-10
SP2	0.698716	0	ABCC5,ANAPC11,APOL1,CD9,COX5B,DNAJC19,EIF2S2,EIF6,ELF3,EMP2,FABP5,FAM162A,FXR1,GSTP1,H2AFJ,ID1,IGFBP2,JUP,KRT16,KRT17,KRT19,KRT5,LGALS3BP,LSR,LTBR,MIR205HG,MLF2,NDUFB9,PDCD5,PDLIM1,PERP,PKP1,PLD3,PRDX5,PSENEN,ROMO1,RPL22L1,S100A16,SDC1,SEM1,SOX2,TM4SF1,YBX3,ACTL6A,ADAM10,ALYREF,AMD1,ARHGDIA,ARPC3,ATG10,ATN1,ATP11B,ATP1B1,B4GALT1,BANF1,BCAP31,BST2,C12orf57,CAPN1,CAPNS1,CCT3,CCT4,CD63,CIB1,CNBP,COL…	ENSG00000114770,ENSG00000141552,ENSG00000100342,ENSG00000010278,ENSG00000135940,ENSG00000205981,ENSG00000125977,ENSG00000242372,ENSG00000163435,ENSG00000213853,ENSG00000164687,ENSG00000114023,ENSG00000114416,ENSG00000084207,ENSG00000246705,ENSG00000125968,ENSG00000115457,ENSG00000173801,ENSG00000186832,ENSG00000128422,ENSG00000171345,ENSG00000186081,ENSG00000108679,ENSG00000105699,ENSG00000111321…	224	2.01037e-15	1.20622e-14
BC11A	0.697602	0	COX5B,EMP2,FABP5,LGALS3BP,MLF2,PLD3,ADAM10,BCAP31,BST2,CAPNS1,COX7B,LGALS3,PSMB4,SEC62,SNRPG,SUMO2,TCP1,TMA7,TNFSF10,TUBA1C,UBL5	ENSG00000135940,ENSG00000213853,ENSG00000164687,ENSG00000108679,ENSG00000089693,ENSG00000105223,ENSG00000137845,ENSG00000185825,ENSG00000130303,ENSG00000126247,ENSG00000131174,ENSG00000131981,ENSG00000159377,ENSG00000008952,ENSG00000143977,ENSG00000188612,ENSG00000120438,ENSG00000232112,ENSG00000121858,ENSG00000167553,ENSG00000198258	21	0.000200169	0.000316056
PRDM6	0.697378	0	ABCC5,EIF2S2,EMP2,JUP,KRT19,MLF2,PKP1,PLD3,SEM1,TM4SF1,BANF1,BST2,CAPN1,CAPNS1,CNBP,COX7B,CPNE1,GLUL,OTUB1,PDIA3,PGAM1,PSMB1,PSMB4,RAC1,RACK1,RPL15,RPL41,RPL6,SEC62,SSR2,SYNGR2,TMA7,TMEM258,TNFSF10,TUBA1C,UBL5	ENSG00000114770,ENSG00000125977,ENSG00000213853,ENSG00000173801,ENSG00000171345,ENSG00000089693,ENSG00000081277,ENSG00000105223,ENSG00000127922,ENSG00000169908,ENSG00000175334,ENSG00000130303,ENSG00000014216,ENSG00000126247,ENSG00000169714,ENSG00000131174,ENSG00000214078,ENSG00000135821,ENSG00000167770,ENSG00000167004,ENSG00000171314,ENSG00000008018,ENSG00000159377,ENSG00000136238,ENSG00000204628…	36	0.0124081	0.0139994
FOXJ3	0.696861	0	ABCC5,ANAPC11,DNAJC19,EIF6,FABP5,FXR1,KRT19,NDUFB9,PKP1,PLD3,PRDX5,ROMO1,SEM1,YBX3,ADAM10,ATN1,ATP1B1,CAPNS1,CNBP,COX7B,CPNE1,EIF5,ENSA,HDGF,HMGA1,HSPE1,IFI16,KHSRP,LDHB,MORF4L1,MX1,NDUFA4,PDIA3,PSMB1,PSMB4,PTGES3,RAC1,RPL36AL,RPLP0P2,SEC62,SLC25A3,SLC25A5,SLC7A5,SNHG6,SUB1,SUPT5H,SYNGR2,TMEM258,TRMT112,TSPO,TUBA1C,TXN,UQCRH,VDAC2	ENSG00000114770,ENSG00000141552,ENSG00000205981,ENSG00000242372,ENSG00000164687,ENSG00000114416,ENSG00000171345,ENSG00000147684,ENSG00000081277,ENSG00000105223,ENSG00000126432,ENSG00000125995,ENSG00000127922,ENSG00000060138,ENSG00000137845,ENSG00000111676,ENSG00000143153,ENSG00000126247,ENSG00000169714,ENSG00000131174,ENSG00000214078,ENSG00000100664,ENSG00000143420,ENSG00000143321,ENSG00000137309…	54	0.000600149	0.000857355
SP3	0.69511	0	ABCC5,ANAPC11,BEX3,CD9,COX5B,DNAJC19,EIF2S2,EIF6,ELF3,EMP2,FABP5,GSTP1,ID1,IGFBP2,JUP,KRT16,KRT17,KRT19,KRT5,LGALS3BP,LSR,LTBR,MIR205HG,MLF2,NDUFB5,NDUFB9,PDCD5,PDLIM1,PERP,PKP1,PLD3,PRDX5,ROMO1,RPL22L1,SDC1,SEM1,SOX2,YBX3,ADAM10,AHSA1,ALYREF,ARHGDIA,ARPC3,ATG10,ATN1,ATP1B1,BAG3,BANF1,BCAP31,BST2,C12orf57,CAPN1,CAPNS1,CCNI,CCT3,CD63,CDC37,CDC42,CNBP,COX7B,CPNE1,CXCL14,DBI,DDIT4,EGR1,EIF3H,EIF4A3,…	ENSG00000114770,ENSG00000141552,ENSG00000166681,ENSG00000010278,ENSG00000135940,ENSG00000205981,ENSG00000125977,ENSG00000242372,ENSG00000163435,ENSG00000213853,ENSG00000164687,ENSG00000084207,ENSG00000125968,ENSG00000115457,ENSG00000173801,ENSG00000186832,ENSG00000128422,ENSG00000171345,ENSG00000186081,ENSG00000108679,ENSG00000105699,ENSG00000111321,ENSG00000230937,ENSG00000089693,ENSG00000136521…	184	1.81673e-14	9.08367e-14
ZN121	0.688208	0	EIF2S2,KRT19,BANF1,CAPNS1,SNHG6	ENSG00000125977,ENSG00000171345,ENSG00000175334,ENSG00000126247,ENSG00000245910	5	0.0125994	0.0139994
ZN770	0.684744	0	ABCC5,ANAPC11,APOL1,BEX3,CD9,COX5B,DNAJC19,EIF2S2,EIF6,ELF3,EMP2,FABP5,FXR1,GSTP1,H2AFJ,ID1,IGFBP2,JUP,KLF5,KRT16,KRT17,KRT19,KRT5,LGALS3BP,LSR,LTBR,MDK,MIR205HG,MLF2,NDUFB5,NDUFB9,PDCD5,PDLIM1,PERP,PKP1,PLD3,PRDX5,ROMO1,RPL22L1,SDC1,SEM1,SOX2,TM4SF1,YBX3,ACTL6A,ADAM10,AHSA1,ALYREF,ANP32B,ARF6,ARHGDIA,ARPC3,ATG10,ATN1,ATP1B1,ATP6V0E1,B4GALT1,BAG3,BANF1,BCAP31,BSG,BST2,C12orf57,CAPN1,CAPNS1,CCT3,C…	ENSG00000114770,ENSG00000141552,ENSG00000100342,ENSG00000166681,ENSG00000010278,ENSG00000135940,ENSG00000205981,ENSG00000125977,ENSG00000242372,ENSG00000163435,ENSG00000213853,ENSG00000164687,ENSG00000114416,ENSG00000084207,ENSG00000246705,ENSG00000125968,ENSG00000115457,ENSG00000173801,ENSG00000102554,ENSG00000186832,ENSG00000128422,ENSG00000171345,ENSG00000186081,ENSG00000108679,ENSG00000105699…	295	1.08789e-26	3.26366e-25
ELK1	0.658752	0	COX5B,DNAJC19,FXR1,NDUFB5,PRDX5,ADAM10,DBI,EIF3H,ERH,GLUL,H2AFY,HSPE1,IER2,IFI16,MRPL18,NDUFA4,PSMB1,PSMB4,RBX1,SRSF3,TACSTD2,TCP1,TMA7,TRA2B,TRMT112,TXN	ENSG00000135940,ENSG00000205981,ENSG00000114416,ENSG00000136521,ENSG00000126432,ENSG00000137845,ENSG00000155368,ENSG00000147677,ENSG00000100632,ENSG00000135821,ENSG00000113648,ENSG00000115541,ENSG00000160888,ENSG00000163565,ENSG00000112110,ENSG00000189043,ENSG00000008018,ENSG00000159377,ENSG00000100387,ENSG00000112081,ENSG00000184292,ENSG00000120438,ENSG00000232112,ENSG00000136527,ENSG00000173113…	26	0.00970507	0.0116461
CPEB1	0.657944	0	ABCC5,ANAPC11,BEX3,EIF2S2,FXR1,GSTP1,JUP,KRT19,MDK,NDUFB5,PDCD5,PKP1,PLD3,SEM1,SOX2,UCHL1,YBX3,ACTL6A,ADAM10,ALYREF,ARPC3,ATG10,ATP11B,ATP6V0E1,BANF1,BSG,BST2,CALM1,CAPN1,CAPNS1,CCT3,CCT4,CDC42,CNBP,COX6A1,COX7B,CPNE1,CTSD,CYC1,CYCS,DAZAP2,DDX17,DNAJB6,DYNLRB1,DYNLT1,EDF1,EIF3A,EIF4A3,EIF5,EIF5A,EMP1,ENSA,ERH,FKBP4,GPNMB,GSTO1,HINT1,HM13,HMGA1,HNRNPA1,HNRNPD,IER2,IER5,IFI16,LDHB,LGALS3,LYZ,MDH2,M…	ENSG00000114770,ENSG00000141552,ENSG00000166681,ENSG00000125977,ENSG00000114416,ENSG00000084207,ENSG00000173801,ENSG00000171345,ENSG00000110492,ENSG00000136521,ENSG00000105185,ENSG00000081277,ENSG00000105223,ENSG00000127922,ENSG00000181449,ENSG00000154277,ENSG00000060138,ENSG00000136518,ENSG00000137845,ENSG00000183684,ENSG00000111229,ENSG00000152348,ENSG00000058063,ENSG00000113732,ENSG00000175334…	144	5.72131e-16	4.29098e-15
PITX2	0.653222	0	ABCC5,BEX3,GSTP1,IGFBP2,KRT16,KRT17,KRT19,LGALS3BP,PDCD5,PDLIM1,PKP1,RPL22L1,ACTL6A,AHCY,ALYREF,AMD1,ARPC3,ATP6V0E1,BANF1,BSG,BST2,CAPN1,CAPNS1,CCT3,CCT4,CDC42,CDKN1A,CNBP,COMT,COX5A,COX7B,CPNE1,CSDE1,CTSD,CYC1,DDX17,DNAJB6,DYNLRB1,DYNLT1,EIF3A,EIF4A3,EIF5,EIF5A,ERH,GPNMB,HDGF,HEBP2,HM13,HMGN2,HNRNPAB,IER5,IFI16,IFIT1,KHSRP,KPNB1,LYZ,MGST3,MT1E,MX1,NASP,NDUFB3,NDUFS8,NPM1,NR4A1,OTUB1,PARL,PCBP2,P…	ENSG00000114770,ENSG00000166681,ENSG00000084207,ENSG00000115457,ENSG00000186832,ENSG00000128422,ENSG00000171345,ENSG00000108679,ENSG00000105185,ENSG00000107438,ENSG00000081277,ENSG00000163584,ENSG00000136518,ENSG00000101444,ENSG00000183684,ENSG00000123505,ENSG00000111229,ENSG00000113732,ENSG00000175334,ENSG00000172270,ENSG00000130303,ENSG00000014216,ENSG00000126247,ENSG00000163468,ENSG00000115484…	137	1.13075e-17	1.69613e-16
TEAD1	0.646722	0	EIF2S2,PLD3,BANF1,COX7B,DNAJB6,EIF4A3,EIF5,ENSA,MX1,PCBP2,PDIA3,RAC1,RPN2,SEC62,SLC25A3,SNHG6,SUB1,SUMO2,SUPT5H,SYNGR2,TMEM258,TUBA1C,UBL5	ENSG00000125977,ENSG00000105223,ENSG00000175334,ENSG00000131174,ENSG00000105993,ENSG00000141543,ENSG00000100664,ENSG00000143420,ENSG00000157601,ENSG00000197111,ENSG00000167004,ENSG00000136238,ENSG00000118705,ENSG00000008952,ENSG00000075415,ENSG00000245910,ENSG00000113387,ENSG00000188612,ENSG00000196235,ENSG00000108639,ENSG00000134825,ENSG00000167553,ENSG00000198258	23	0.000691939	0.000943553
ELK4	0.842879	0	DSP,FXYD3,JUP,KRT17,KRT5,MIR205HG,PERP,SDC1,SFN,SLC2A1,TACSTD2,TP63,RBMXL1,TALDO1	ENSG00000096696,ENSG00000089356,ENSG00000173801,ENSG00000128422,ENSG00000186081,ENSG00000230937,ENSG00000112378,ENSG00000115884,ENSG00000175793,ENSG00000117394,ENSG00000184292,ENSG00000073282,ENSG00000213516,ENSG00000177156	14	0.677163	0.804957
KLF1	0.842436	0	DSP,FXYD3,JUP,KRT17,KRT5,MIR205HG,PERP,SDC1,SFN,SLC2A1,SPINT2,TACSTD2,TP63,AP2S1,HEXA,PDHA1,SNRPC,SNRPE,TALDO1	ENSG00000096696,ENSG00000089356,ENSG00000173801,ENSG00000128422,ENSG00000186081,ENSG00000230937,ENSG00000112378,ENSG00000115884,ENSG00000175793,ENSG00000117394,ENSG00000167642,ENSG00000184292,ENSG00000073282,ENSG00000042753,ENSG00000213614,ENSG00000131828,ENSG00000124562,ENSG00000182004,ENSG00000177156	19	0.139114	0.403897
ETV7	0.839828	0	DSP,JUP,KRT5,MIR205HG,PERP,SDC1,SLC2A1,SPINT2,TP63,PHB2,SNRPE	ENSG00000096696,ENSG00000173801,ENSG00000186081,ENSG00000230937,ENSG00000112378,ENSG00000115884,ENSG00000117394,ENSG00000167642,ENSG00000073282,ENSG00000215021,ENSG00000182004	11	0.0935466	0.300685
ETV2	0.837705	0	CDH1,DSP,F11R,FXYD3,JUP,KRT17,KRT5,MIR205HG,PTPRF,SDC1,SFN,SLC2A1,SPINT2,TACSTD2,TP63,FBXO9	ENSG00000039068,ENSG00000096696,ENSG00000158769,ENSG00000089356,ENSG00000173801,ENSG00000128422,ENSG00000186081,ENSG00000230937,ENSG00000142949,ENSG00000115884,ENSG00000175793,ENSG00000117394,ENSG00000167642,ENSG00000184292,ENSG00000073282,ENSG00000112146	16	0.320419	0.589627
ZN467	0.836418	0	DSP,FXYD3,JUP,KRT17,KRT5,PERP,S100A16,SDC1,SLC2A1,SPINT2,TP63,PDHB,TMTC3	ENSG00000096696,ENSG00000089356,ENSG00000173801,ENSG00000128422,ENSG00000186081,ENSG00000112378,ENSG00000188643,ENSG00000115884,ENSG00000117394,ENSG00000167642,ENSG00000073282,ENSG00000168291,ENSG00000139324	13	0.369318	0.589627
ZBT17	0.83623	0	CDH1,DSG3,DSP,FXYD3,JUP,KRT17,KRT5,LAMC2,MIR205HG,NME1,PERP,S100A16,SDC1,SFN,SLC2A1,SPINT2,TACSTD2,TP63,AP2S1,HEXA	ENSG00000039068,ENSG00000134757,ENSG00000096696,ENSG00000089356,ENSG00000173801,ENSG00000128422,ENSG00000186081,ENSG00000058085,ENSG00000230937,ENSG00000239672,ENSG00000112378,ENSG00000188643,ENSG00000115884,ENSG00000175793,ENSG00000117394,ENSG00000167642,ENSG00000184292,ENSG00000073282,ENSG00000042753,ENSG00000213614	20	0.527701	0.730663
KLF6	0.835549	0	DSC3,DSP,F11R,FXYD3,JUP,KRT17,KRT5,KRT6A,MIR205HG,PERP,PKP1,S100A16,SDC1,SERPINB5,SFN,SLC2A1,SPINT2,TACSTD2,TP63,CAPG,FSCN1,PKD1,PLEC,TMTC3,VAMP8	ENSG00000134762,ENSG00000096696,ENSG00000158769,ENSG00000089356,ENSG00000173801,ENSG00000128422,ENSG00000186081,ENSG00000205420,ENSG00000230937,ENSG00000112378,ENSG00000081277,ENSG00000188643,ENSG00000115884,ENSG00000206075,ENSG00000175793,ENSG00000117394,ENSG00000167642,ENSG00000184292,ENSG00000073282,ENSG00000042493,ENSG00000075618,ENSG00000008710,ENSG00000178209,ENSG00000139324,ENSG00000118640	25	0.737415	0.809358
ZN148	0.83518	0	DSP,F11R,FXYD3,JUP,KRT17,KRT5,MIR205HG,PERP,PTPRF,RBP1,SDC1,SFN,SLC2A1,SPINT2,TACSTD2,TP63,PLEC,SNRNP200,ZFP64	ENSG00000096696,ENSG00000158769,ENSG00000089356,ENSG00000173801,ENSG00000128422,ENSG00000186081,ENSG00000230937,ENSG00000112378,ENSG00000142949,ENSG00000114115,ENSG00000115884,ENSG00000175793,ENSG00000117394,ENSG00000167642,ENSG00000184292,ENSG00000073282,ENSG00000178209,ENSG00000144028,ENSG00000020256	19	0.689675	0.804957
RXRA	0.834715	0	CDH1,DSC3,DSP,FXYD3,JUP,KRT14,KRT17,KRT5,KRT6A,MIR205HG,NME1,PERP,PKP1,S100A16,SDC1,SERPINB5,SFN,SLC2A1,SPINT2,TACSTD2,TP63,AP2S1,EIF4EBP2,FSCN1,PDCD6IP,SLC9A3R1,SYPL1,TMEM185B	ENSG00000039068,ENSG00000134762,ENSG00000096696,ENSG00000089356,ENSG00000173801,ENSG00000186847,ENSG00000128422,ENSG00000186081,ENSG00000205420,ENSG00000230937,ENSG00000239672,ENSG00000112378,ENSG00000081277,ENSG00000188643,ENSG00000115884,ENSG00000206075,ENSG00000175793,ENSG00000117394,ENSG00000167642,ENSG00000184292,ENSG00000073282,ENSG00000042753,ENSG00000148730,ENSG00000075618,ENSG00000170248…	28	0.196884	0.478908
MYOG	0.829284	0	DSP,FXYD3,JUP,KRT17,KRT5,PERP,SDC1,TALDO1	ENSG00000096696,ENSG00000089356,ENSG00000173801,ENSG00000128422,ENSG00000186081,ENSG00000112378,ENSG00000115884,ENSG00000177156	8	0.597476	0.746845
NFAC1	0.829008	0	CBR1,DSP,FXYD3,JUP,KRT17,KRT5,PERP,S100A16,SDC1,SLC2A1,SPINT2,CAPG,PLS3,SNRPE,TMTC3	ENSG00000159228,ENSG00000096696,ENSG00000089356,ENSG00000173801,ENSG00000128422,ENSG00000186081,ENSG00000112378,ENSG00000188643,ENSG00000115884,ENSG00000117394,ENSG00000167642,ENSG00000042493,ENSG00000102024,ENSG00000182004,ENSG00000139324	15	0.724461	0.804957
KLF15	0.827397	0	CBR1,CDH3,CLCA2,DSC3,DSG3,DSP,F11R,FABP5,FXYD3,JUP,KRT14,KRT17,KRT5,KRT6A,MIR205HG,NME1,PERP,PTPRF,S100A16,S100A2,SDC1,SERPINB5,SFN,SLC2A1,SPINT2,TACSTD2,TP63,TRIM29,AP2S1,CAPG,FSCN1,OCIAD2,PSIP1,SDHC,SLU7,STON2,TMTC3,TNC,TXNDC17	ENSG00000159228,ENSG00000062038,ENSG00000137975,ENSG00000134762,ENSG00000134757,ENSG00000096696,ENSG00000158769,ENSG00000164687,ENSG00000089356,ENSG00000173801,ENSG00000186847,ENSG00000128422,ENSG00000186081,ENSG00000205420,ENSG00000230937,ENSG00000239672,ENSG00000112378,ENSG00000142949,ENSG00000188643,ENSG00000196754,ENSG00000115884,ENSG00000206075,ENSG00000175793,ENSG00000117394,ENSG00000167642…	39	0.925403	0.946423
ZN740	0.827379	0	DSP,JUP,KRT17,KRT5,PERP,S100A16,SDC1,SFN,SLC2A1,SPINT2,TACSTD2,TP63,FSCN1,GPNMB,PDLIM1,SCPEP1,SVIL	ENSG00000096696,ENSG00000173801,ENSG00000128422,ENSG00000186081,ENSG00000112378,ENSG00000188643,ENSG00000115884,ENSG00000175793,ENSG00000117394,ENSG00000167642,ENSG00000184292,ENSG00000073282,ENSG00000075618,ENSG00000136235,ENSG00000107438,ENSG00000121064,ENSG00000197321	17	0.596329	0.746845
COT1	0.826909	0	CBR1,CDH1,CDH3,CLCA2,DSC3,DSP,F11R,FABP5,FXYD3,JUP,KRT14,KRT17,KRT5,KRT6A,LAMC2,MIR205HG,NME1,PERP,PKP1,PTPRF,RBP1,S100A16,S100A2,SDC1,SERPINB5,SFN,SLC2A1,SPINT2,TACSTD2,TP63,TRIM29,AP2S1,CAPG,CXCL16,FSCN1,ITGA6,MMAB,MOB4,OCIAD2,PRKCI,SCP2,SFR1,SP140L,STON2,TMTC3,TXNDC17,VAMP8	ENSG00000159228,ENSG00000039068,ENSG00000062038,ENSG00000137975,ENSG00000134762,ENSG00000096696,ENSG00000158769,ENSG00000164687,ENSG00000089356,ENSG00000173801,ENSG00000186847,ENSG00000128422,ENSG00000186081,ENSG00000205420,ENSG00000058085,ENSG00000230937,ENSG00000239672,ENSG00000112378,ENSG00000081277,ENSG00000142949,ENSG00000114115,ENSG00000188643,ENSG00000196754,ENSG00000115884,ENSG00000206075…	47	0.81259	0.842307
TBX1	0.826124	0	DSG3,DSP,F11R,FXYD3,HMGA1,JUP,KRT14,KRT17,KRT5,KRT6A,LAMC2,MIR205HG,NME1,PERP,PKP1,PTPRF,RBP1,S100A16,SDC1,SERPINB5,SFN,SLC2A1,SPINT2,TACSTD2,AP2S1,BBX,CDC42SE1,DHRS3,FSCN1,GPNMB,IRF2BPL,NABP1,PDLIM1,PDS5B,PSMA5,SCPEP1,SYF2,TALDO1,TMTC3,ZFP64	ENSG00000134757,ENSG00000096696,ENSG00000158769,ENSG00000089356,ENSG00000137309,ENSG00000173801,ENSG00000186847,ENSG00000128422,ENSG00000186081,ENSG00000205420,ENSG00000058085,ENSG00000230937,ENSG00000239672,ENSG00000112378,ENSG00000081277,ENSG00000142949,ENSG00000114115,ENSG00000188643,ENSG00000115884,ENSG00000206075,ENSG00000175793,ENSG00000117394,ENSG00000167642,ENSG00000184292,ENSG00000042753…	40	0.935908	0.946423
FLI1	0.825585	0	CDH1,DSC3,DSP,F11R,FXYD3,JUP,KRT17,KRT5,MIR205HG,NME1,PERP,PKP1,PTPRF,S100A16,SDC1,SERPINB5,SFN,SLC2A1,SPINT2,TACSTD2,TP63,AP2S1,DDX6,FSCN1,G3BP2,MAP3K13,PPP1R2,PPP2R5C,PSMC2,SRCAP,SYPL1,TALDO1,TMTC3,TOMM20,UBR4	ENSG00000039068,ENSG00000134762,ENSG00000096696,ENSG00000158769,ENSG00000089356,ENSG00000173801,ENSG00000128422,ENSG00000186081,ENSG00000230937,ENSG00000239672,ENSG00000112378,ENSG00000081277,ENSG00000142949,ENSG00000188643,ENSG00000115884,ENSG00000206075,ENSG00000175793,ENSG00000117394,ENSG00000167642,ENSG00000184292,ENSG00000073282,ENSG00000042753,ENSG00000110367,ENSG00000075618,ENSG00000138757…	35	0.184482	0.474383
KLF16	0.824982	0	CDH1,DSC3,DSP,F11R,FXYD3,JUP,KRT17,KRT5,MIR205HG,PERP,RBP1,S100A16,SDC1,SFN,SLC2A1,SPINT2,TACSTD2,TP63,CDKN2AIPNL,FRMD8,FSCN1,HILPDA,SYPL1	ENSG00000039068,ENSG00000134762,ENSG00000096696,ENSG00000158769,ENSG00000089356,ENSG00000173801,ENSG00000128422,ENSG00000186081,ENSG00000230937,ENSG00000112378,ENSG00000114115,ENSG00000188643,ENSG00000115884,ENSG00000175793,ENSG00000117394,ENSG00000167642,ENSG00000184292,ENSG00000073282,ENSG00000237190,ENSG00000126391,ENSG00000075618,ENSG00000135245,ENSG00000008282	23	0.662763	0.804957
GATA2	0.824125	0	CDH1,DSG3,DSP,F11R,FXYD3,JUP,KRT14,KRT17,KRT5,KRT6A,LAMC2,MIR205HG,NME1,PERP,PKP1,RBP1,S100A16,SDC1,SERPINB5,SFN,SLC2A1,SPINT2,TACSTD2,FSCN1,ITGA6,MAP3K13,MCC,MYO6,TM2D2,TXNDC17	ENSG00000039068,ENSG00000134757,ENSG00000096696,ENSG00000158769,ENSG00000089356,ENSG00000173801,ENSG00000186847,ENSG00000128422,ENSG00000186081,ENSG00000205420,ENSG00000058085,ENSG00000230937,ENSG00000239672,ENSG00000112378,ENSG00000081277,ENSG00000114115,ENSG00000188643,ENSG00000115884,ENSG00000206075,ENSG00000175793,ENSG00000117394,ENSG00000167642,ENSG00000184292,ENSG00000075618,ENSG00000091409…	30	0.94698	0.94698
ZN350	0.824019	0	CBR1,DSP,F11R,FXYD3,JUP,KRT14,KRT17,KRT5,KRT6A,PERP,S100A16,SDC1,SLC2A1,SPINT2,TACSTD2,AP2S1,FSCN1	ENSG00000159228,ENSG00000096696,ENSG00000158769,ENSG00000089356,ENSG00000173801,ENSG00000186847,ENSG00000128422,ENSG00000186081,ENSG00000205420,ENSG00000112378,ENSG00000188643,ENSG00000115884,ENSG00000117394,ENSG00000167642,ENSG00000184292,ENSG00000042753,ENSG00000075618	17	0.802537	0.842307
TEAD1	0.823346	0	DSP,FXYD3,JUP,KRT17,KRT5,PERP,S100A16,SDC1,SLC2A1,SPINT2,KPNA6,TMTC3	ENSG00000096696,ENSG00000089356,ENSG00000173801,ENSG00000128422,ENSG00000186081,ENSG00000112378,ENSG00000188643,ENSG00000115884,ENSG00000117394,ENSG00000167642,ENSG00000025800,ENSG00000139324	12	0.81423	0.842307
FUBP1	0.822932	0	CDH1,DSP,F11R,JUP,KRT5,MIR205HG,PERP,SDC1,SLC2A1,SPINT2,TP63,RNF8	ENSG00000039068,ENSG00000096696,ENSG00000158769,ENSG00000173801,ENSG00000186081,ENSG00000230937,ENSG00000112378,ENSG00000115884,ENSG00000117394,ENSG00000167642,ENSG00000073282,ENSG00000112130	12	0.308737	0.589627
RREB1	0.822796	0	DSP,FXYD3,JUP,KRT17,KRT5,PERP,S100A16,SDC1,AP2S1,WNK1	ENSG00000096696,ENSG00000089356,ENSG00000173801,ENSG00000128422,ENSG00000186081,ENSG00000112378,ENSG00000188643,ENSG00000115884,ENSG00000042753,ENSG00000060237	10	0.723361	0.804957
PAX5	0.822348	0	DSP,FXYD3,JUP,KRT17,KRT5,NME1,PERP,S100A16,SDC1,SLC2A1,SPINT2,FSCN1,SLC12A2,SNX3,SYPL1,TMTC3	ENSG00000096696,ENSG00000089356,ENSG00000173801,ENSG00000128422,ENSG00000186081,ENSG00000239672,ENSG00000112378,ENSG00000188643,ENSG00000115884,ENSG00000117394,ENSG00000167642,ENSG00000075618,ENSG00000064651,ENSG00000112335,ENSG00000008282,ENSG00000139324	16	0.543821	0.741574
ANDR	0.820534	0	CDH1,DSP,F11R,HMGA1,JUP,KRT17,KRT5,PERP,PTPRF,S100A16,SDC1,SLC2A1,SPINT2,TACSTD2,CDC42SE1,SP140L,TALDO1	ENSG00000039068,ENSG00000096696,ENSG00000158769,ENSG00000137309,ENSG00000173801,ENSG00000128422,ENSG00000186081,ENSG00000112378,ENSG00000142949,ENSG00000188643,ENSG00000115884,ENSG00000117394,ENSG00000167642,ENSG00000184292,ENSG00000197622,ENSG00000185404,ENSG00000177156	17	0.596329	0.746845
ZNF76	0.820368	0	DSP,JUP,KRT17,KRT5,PERP,SDC1,SPINT2,AP2S1,WNK1	ENSG00000096696,ENSG00000173801,ENSG00000128422,ENSG00000186081,ENSG00000112378,ENSG00000115884,ENSG00000167642,ENSG00000042753,ENSG00000060237	9	0.36051	0.589627
ZN331	0.817897	0	DSP,JUP,KRT17,KRT5,PERP,SLC2A1,SPINT2,GANAB,SCPEP1	ENSG00000096696,ENSG00000173801,ENSG00000128422,ENSG00000186081,ENSG00000112378,ENSG00000117394,ENSG00000167642,ENSG00000089597,ENSG00000121064	9	0.140753	0.403897
SRBP2	0.817645	0	DSP,JUP,KRT17,PERP,S100A16,SDC1,SLC2A1,SPINT2,AP2S1,FSCN1,IK,TXNDC17	ENSG00000096696,ENSG00000173801,ENSG00000128422,ENSG00000112378,ENSG00000188643,ENSG00000115884,ENSG00000117394,ENSG00000167642,ENSG00000042753,ENSG00000075618,ENSG00000113141,ENSG00000129235	12	0.565295	0.746845
MAZ	0.816896	0	CDH1,DSC3,DSP,F11R,FXYD3,JUP,KRT17,KRT5,KRT6A,MIR205HG,NME1,PERP,RBP1,S100A16,SDC1,SFN,SLC2A1,SPINT2,TACSTD2,TP63,CCND2,DHRS3,FSCN1,G3BP2,HILPDA,INTS7,PDLIM1,PLEC,PTMS,TMTC3,ZFX	ENSG00000039068,ENSG00000134762,ENSG00000096696,ENSG00000158769,ENSG00000089356,ENSG00000173801,ENSG00000128422,ENSG00000186081,ENSG00000205420,ENSG00000230937,ENSG00000239672,ENSG00000112378,ENSG00000114115,ENSG00000188643,ENSG00000115884,ENSG00000175793,ENSG00000117394,ENSG00000167642,ENSG00000184292,ENSG00000073282,ENSG00000118971,ENSG00000162496,ENSG00000075618,ENSG00000138757,ENSG00000135245…	31	0.622642	0.767641
ZSCA4	0.816481	0	KRT17,MIR205HG,SLC2A1,TACSTD2,TP63	ENSG00000128422,ENSG00000230937,ENSG00000117394,ENSG00000184292,ENSG00000073282	5	0.337964	0.589627
SALL4	0.812427	0	CBR1,DSP,F11R,FXYD3,JUP,KRT17,KRT5,KRT6A,LAMC2,MIR205HG,NME1,PERP,S100A16,SDC1,SFN,SLC2A1,SPINT2,TACSTD2,AP1G2,AP2S1,ARPC1A,CIB1,DNAJC16,DYNLT1,FSCN1,GOLGA8A,PLS3,SDHC,SMARCA5,SPOP,TMTC3,TXNDC17,VAMP8	ENSG00000159228,ENSG00000096696,ENSG00000158769,ENSG00000089356,ENSG00000173801,ENSG00000128422,ENSG00000186081,ENSG00000205420,ENSG00000058085,ENSG00000230937,ENSG00000239672,ENSG00000112378,ENSG00000188643,ENSG00000115884,ENSG00000175793,ENSG00000117394,ENSG00000167642,ENSG00000184292,ENSG00000213983,ENSG00000042753,ENSG00000241685,ENSG00000185043,ENSG00000116138,ENSG00000146425,ENSG00000075618…	33	0.373431	0.589627
E2F6	0.811928	0	CBR1,CDH1,DSP,F11R,FXYD3,JUP,KRT17,KRT5,KRT6A,MIR205HG,PERP,RBP1,S100A16,SDC1,SFN,SLC2A1,SPINT2,TACSTD2,TP63,AP2S1,CCND2,FSCN1,G3BP2,GNB5,HSPB11,IRF2BPL,LAMA5,MRPS25,PDLIM1,PIN4,PLEC,RANBP1,RANBP2,RNF8,TALDO1,TMTC3,TXNDC17,USP3	ENSG00000159228,ENSG00000039068,ENSG00000096696,ENSG00000158769,ENSG00000089356,ENSG00000173801,ENSG00000128422,ENSG00000186081,ENSG00000205420,ENSG00000230937,ENSG00000112378,ENSG00000114115,ENSG00000188643,ENSG00000115884,ENSG00000175793,ENSG00000117394,ENSG00000167642,ENSG00000184292,ENSG00000073282,ENSG00000042753,ENSG00000118971,ENSG00000075618,ENSG00000138757,ENSG00000069966,ENSG00000081870…	38	0.272491	0.589627
ELF5	0.81151	0	JUP,KRT17,KRT5,NME1,S100A16,SDC1,SLC2A1,SPINT2,ARID2,NDUFA9,RBM25,TMTC3	ENSG00000173801,ENSG00000128422,ENSG00000186081,ENSG00000239672,ENSG00000188643,ENSG00000115884,ENSG00000117394,ENSG00000167642,ENSG00000189079,ENSG00000139180,ENSG00000119707,ENSG00000139324	12	0.81423	0.842307
SP4	0.81135	0	DSP,JUP,KRT17,KRT5,NME1,PERP,S100A16,SDC1,SLC2A1,SPINT2,ADH5,AP2S1,NUMB,NUP62,OCIAD2,SNRPE,SUPT5H,SYPL1,TMTC3,UBIAD1	ENSG00000096696,ENSG00000173801,ENSG00000128422,ENSG00000186081,ENSG00000239672,ENSG00000112378,ENSG00000188643,ENSG00000115884,ENSG00000117394,ENSG00000167642,ENSG00000197894,ENSG00000042753,ENSG00000133961,ENSG00000213024,ENSG00000145247,ENSG00000182004,ENSG00000196235,ENSG00000008282,ENSG00000139324,ENSG00000120942	20	0.0769332	0.27696
ZN281	0.810062	0	CBR1,DSP,F11R,FXYD3,JUP,KRT17,KRT5,PERP,S100A16,SDC1,SFN,SLC2A1,SPINT2,AP2S1,BBX,ETS2,FSCN1,HEXB,PDLIM1,SUPT6H,TAF1D,TALDO1,TMTC3,TXNDC17	ENSG00000159228,ENSG00000096696,ENSG00000158769,ENSG00000089356,ENSG00000173801,ENSG00000128422,ENSG00000186081,ENSG00000112378,ENSG00000188643,ENSG00000115884,ENSG00000175793,ENSG00000117394,ENSG00000167642,ENSG00000042753,ENSG00000114439,ENSG00000157557,ENSG00000075618,ENSG00000049860,ENSG00000107438,ENSG00000109111,ENSG00000166012,ENSG00000177156,ENSG00000139324,ENSG00000129235	24	0.701713	0.804957
KLF12	0.809854	0	CBR1,DSP,FXYD3,HMGA1,JUP,KRT17,KRT5,KRT6A,PERP,S100A16,SDC1,SFN,SLC2A1,SPINT2,ADH5,AFF1,AP2S1,C8orf33,CAPG,CORO1C,FOXN2,FSCN1,GLRX3,GLUD1,MRPS7,PDLIM1,PKD1,PLEC,PLS3,RBPJ,SETD5,SNRPC,SYPL1,TALDO1,TBCA,TMTC3,TPM3P9,TXNDC17	ENSG00000159228,ENSG00000096696,ENSG00000089356,ENSG00000137309,ENSG00000173801,ENSG00000128422,ENSG00000186081,ENSG00000205420,ENSG00000112378,ENSG00000188643,ENSG00000115884,ENSG00000175793,ENSG00000117394,ENSG00000167642,ENSG00000197894,ENSG00000172493,ENSG00000042753,ENSG00000182307,ENSG00000042493,ENSG00000110880,ENSG00000170802,ENSG00000075618,ENSG00000108010,ENSG00000148672,ENSG00000125445…	38	0.272491	0.589627
ZN586	0.808497	0	DSP,JUP,KRT5,NME1,PERP,SDC1,HMGN4,TALDO1	ENSG00000096696,ENSG00000173801,ENSG00000186081,ENSG00000239672,ENSG00000112378,ENSG00000115884,ENSG00000182952,ENSG00000177156	8	0.287258	0.589627
NFYB	0.808368	0	CDH1,F11R,JUP,KRT17,KRT5,PTPRF,TACSTD2,TP63,TMTC3	ENSG00000039068,ENSG00000158769,ENSG00000173801,ENSG00000128422,ENSG00000186081,ENSG00000142949,ENSG00000184292,ENSG00000073282,ENSG00000139324	9	0.36051	0.589627
ZN121	0.808305	0	JUP,KRT17,KRT5,NME1,PERP,S100A16,SDC1,SPINT2,AP2S1,EIF4EBP2	ENSG00000173801,ENSG00000128422,ENSG00000186081,ENSG00000239672,ENSG00000112378,ENSG00000188643,ENSG00000115884,ENSG00000167642,ENSG00000042753,ENSG00000148730	10	0.192637	0.478908
TBX15	0.807987	0	CBR1,CDH1,DSC3,DSG3,DSP,F11R,FXYD3,JUP,KRT14,KRT17,KRT5,KRT6A,LAMC2,MIR205HG,NME1,PERP,PKP1,PTPRF,RBP1,S100A16,SDC1,SERPINB5,SFN,SLC2A1,SPINT2,TACSTD2,TP63,ADIRF,AP2S1,ASPH,BCL6,C9orf16,CNOT2,CORO1C,DYNLRB1,EIF4EBP1,ELOVL1,EPS15,FBXO9,FSCN1,GGA1,GLUD1,GPNMB,KRAS,MDM2,NAA20,NDEL1,OGT,PDLIM1,PLEC,PLS3,PML,PRKCI,RNF8,SCPEP1,SFR1,SNRNP200,SP140L,SRGAP2C,SYPL1,TAF7,TALDO1,TM2D2,TMEM185B,TMTC3,TSC22D2,…	ENSG00000159228,ENSG00000039068,ENSG00000134762,ENSG00000134757,ENSG00000096696,ENSG00000158769,ENSG00000089356,ENSG00000173801,ENSG00000186847,ENSG00000128422,ENSG00000186081,ENSG00000205420,ENSG00000058085,ENSG00000230937,ENSG00000239672,ENSG00000112378,ENSG00000081277,ENSG00000142949,ENSG00000114115,ENSG00000188643,ENSG00000115884,ENSG00000206075,ENSG00000175793,ENSG00000117394,ENSG00000167642…	67	0.0915338	0.300685
KLF5	0.807771	0	CBR1,DSP,JUP,KRT17,KRT5,PERP,SLC2A1,SPINT2,ADH5,AP2S1,FSCN1,NAA20,SLC30A7	ENSG00000159228,ENSG00000096696,ENSG00000173801,ENSG00000128422,ENSG00000186081,ENSG00000112378,ENSG00000117394,ENSG00000167642,ENSG00000197894,ENSG00000042753,ENSG00000075618,ENSG00000173418,ENSG00000162695	13	0.369318	0.589627
KLF3	0.806902	0	DSP,F11R,FXYD3,JUP,KRT17,KRT5,KRT6A,PERP,S100A16,SDC1,SLC2A1,SPINT2,TACSTD2,ADIRF,AP2S1,CLTA,DCAF8,FSCN1,HSPB11,MED15,PDLIM1,PLEC,PLS3,PSIP1,SYPL1,TALDO1,TMTC3,UBR4	ENSG00000096696,ENSG00000158769,ENSG00000089356,ENSG00000173801,ENSG00000128422,ENSG00000186081,ENSG00000205420,ENSG00000112378,ENSG00000188643,ENSG00000115884,ENSG00000117394,ENSG00000167642,ENSG00000184292,ENSG00000148671,ENSG00000042753,ENSG00000122705,ENSG00000132716,ENSG00000075618,ENSG00000081870,ENSG00000099917,ENSG00000107438,ENSG00000178209,ENSG00000102024,ENSG00000164985,ENSG00000008282…	28	0.334398	0.589627
PRDM6	0.8037	0	CBR1,CDH1,DSC3,DSG3,DSP,F11R,FXYD3,JUP,KRT17,KRT5,KRT6A,LAMC2,MIR205HG,NME1,PERP,PKP1,PTPRF,RBP1,S100A16,SDC1,SFN,SLC2A1,SPINT2,TACSTD2,TP63,ACAP2,AP1G1,AP2S1,ARPC1A,ATG12,BAG1,BCL6,CCT8,EIF4EBP1,EML4,FSCN1,GTF3A,HILPDA,LRRC59,MAP1B,MYO6,NANS,NOTCH3,PLS3,PTK2,SCPEP1,SDHC,SH3BGRL,SNAP23,SNRPC,SNRPE,TAF1D,TMTC3,TTC17,USP11,VAMP8,ZFC3H1,ZFP64	ENSG00000159228,ENSG00000039068,ENSG00000134762,ENSG00000134757,ENSG00000096696,ENSG00000158769,ENSG00000089356,ENSG00000173801,ENSG00000128422,ENSG00000186081,ENSG00000205420,ENSG00000058085,ENSG00000230937,ENSG00000239672,ENSG00000112378,ENSG00000081277,ENSG00000142949,ENSG00000114115,ENSG00000188643,ENSG00000115884,ENSG00000175793,ENSG00000117394,ENSG00000167642,ENSG00000184292,ENSG00000073282…	58	0.0720158	0.270059
FOXJ3	0.802501	0	CBR1,CDH1,DSC3,DSG3,DSP,F11R,JUP,KRT14,KRT17,KRT5,KRT6A,LAMC2,MIR205HG,NME1,PERP,PTPRF,S100A16,SDC1,SERPINB5,SFN,SLC2A1,SPINT2,TACSTD2,TM4SF1,TP63,AMZ2,AP2S1,ATG3,ATP6V1E1,ATXN7L3B,BAK1,BNIP2,CCAR1,CD55,CLTC,CMC2,DNAJC10,ERAP2,EXOSC10,FBXO9,GON4L,IPO9,ITGA6,KDM5A,KLHL24,KRAS,LRRC8A,MANBAL,MCCC1,MDM2,MED6,MRPL37,MRPS35,MSRB1,MYO6,NCOA7,NIP7,NIT2,PARL,PGD,PLTP,PPP2R5D,PPP4C,PPP5C,PSEN1,PSMC6,RARS,R…	ENSG00000159228,ENSG00000039068,ENSG00000134762,ENSG00000134757,ENSG00000096696,ENSG00000158769,ENSG00000173801,ENSG00000186847,ENSG00000128422,ENSG00000186081,ENSG00000205420,ENSG00000058085,ENSG00000230937,ENSG00000239672,ENSG00000112378,ENSG00000142949,ENSG00000188643,ENSG00000115884,ENSG00000206075,ENSG00000175793,ENSG00000117394,ENSG00000167642,ENSG00000184292,ENSG00000169908,ENSG00000073282…	87	0.000177028	0.00133337
AP2B	0.799428	0	DSP,FXYD3,KRT5,PERP,SDC1,FSCN1,PLS3,TALDO1,TMTC3,TWSG1	ENSG00000096696,ENSG00000089356,ENSG00000186081,ENSG00000112378,ENSG00000115884,ENSG00000075618,ENSG00000102024,ENSG00000177156,ENSG00000139324,ENSG00000128791	10	0.723361	0.804957
HXC10	0.798775	0	DSP,JUP,PERP,S100A16,SDC1,SPINT2,AP2S1,LMBRD1	ENSG00000096696,ENSG00000173801,ENSG00000112378,ENSG00000188643,ENSG00000115884,ENSG00000167642,ENSG00000042753,ENSG00000168216	8	0.287258	0.589627
PTF1A	0.798732	0	KRT17,KRT5,PERP,SPINT2,NDUFA9,TMTC3	ENSG00000128422,ENSG00000186081,ENSG00000112378,ENSG00000167642,ENSG00000139180,ENSG00000139324	6	0.432898	0.649347
SMAD1	0.797698	0	JUP,KRT17,PERP,SDC1,SPINT2,AP2S1,MRPS25,SNRPD1,SNRPE	ENSG00000173801,ENSG00000128422,ENSG00000112378,ENSG00000115884,ENSG00000167642,ENSG00000042753,ENSG00000131368,ENSG00000167088,ENSG00000182004	9	0.0388815	0.184175
ETS2	0.797429	0	CDH1,DSP,F11R,FXYD3,HMGA1,IRF6,ITGB4,JUP,KRT17,KRT5,KRT6A,LAD1,MIR205HG,NME1,PERP,PTPRF,S100A16,SDC1,SFN,SLC2A1,SLC7A8,SPINT2,TACSTD2,TM4SF1,TP63,TRIM29,ACAP2,ACLY,AP2S1,APEX1,ARF3,ARL2,ASNA1,ATOX1,ATP2C1,BRMS1,C1orf43,CAPRIN1,CDC26,CHTOP,COA3,COA6,DCAF13,ERAL1,FPGS,FSCN1,GLO1,GNL2,GOT2,GPC1,GPS1,GTF2I,H1F0,HADHA,HADHB,HCFC1,HDAC2,HDGF,HMGB3,HPRT1,HSPA4,IDH3B,ILK,IMPDH2,IPO5,ITGA6,ITPA,KARS,KIAA0…	ENSG00000039068,ENSG00000096696,ENSG00000158769,ENSG00000089356,ENSG00000137309,ENSG00000117595,ENSG00000132470,ENSG00000173801,ENSG00000128422,ENSG00000186081,ENSG00000205420,ENSG00000159166,ENSG00000230937,ENSG00000239672,ENSG00000112378,ENSG00000142949,ENSG00000188643,ENSG00000115884,ENSG00000175793,ENSG00000117394,ENSG00000092068,ENSG00000167642,ENSG00000184292,ENSG00000169908,ENSG00000073282…	133	0.00079203	0.00548328
MAFF	0.795015	0	KRT17,KRT5,SDC1,SLC2A1,SPINT2,NFAT5	ENSG00000128422,ENSG00000186081,ENSG00000115884,ENSG00000117394,ENSG00000167642,ENSG00000102908	6	0.148096	0.403897
WT1	0.794216	0	CBR1,DSC3,DSP,F11R,FXYD3,JUP,KRT14,KRT17,KRT5,KRT6A,LAD1,MIR205HG,NME1,PERP,PFN2,PKP1,PTPRF,RBP1,S100A16,SCD,SDC1,SERPINB5,SFN,SLC2A1,SPINT2,TACSTD2,TP63,TRIM29,UGT1A6,ACD,ACTR10,AFTPH,AKR1B10,AMZ2,AP2S1,APMAP,ATG3,ATP6V1C1,ATXN7L3B,BID,BIRC6,BLMH,BLVRB,BMPR2,BNIP2,BOLA2,BOLA2B,BRIX1,C5orf15,CAND1,CBWD1,CCAR1,CCDC47,CD55,CDCP1,CDK5RAP2,CHMP1A,CHMP3,CHMP5,CISD1,CMAS,CMC2,CMTM6,CYP4F11,DCUN1D1,DCXR…	ENSG00000159228,ENSG00000134762,ENSG00000096696,ENSG00000158769,ENSG00000089356,ENSG00000173801,ENSG00000186847,ENSG00000128422,ENSG00000186081,ENSG00000205420,ENSG00000159166,ENSG00000230937,ENSG00000239672,ENSG00000112378,ENSG00000070087,ENSG00000081277,ENSG00000142949,ENSG00000114115,ENSG00000188643,ENSG00000099194,ENSG00000115884,ENSG00000206075,ENSG00000175793,ENSG00000117394,ENSG00000167642…	213	1.27122e-05	0.00011441
GATA3	0.792882	0	KRT5,PERP,SDC1,SPINT2,PTMS	ENSG00000186081,ENSG00000112378,ENSG00000115884,ENSG00000167642,ENSG00000159335	5	0.337964	0.589627
KLF4	0.791881	0	DSP,JUP,KRT17,LAMC2,PERP,S100A16,SDC1,SFN,SLC2A1,SPINT2,ADIRF,DDIT3,H1F0,PHF20,PLEC,SNRNP200,SYF2	ENSG00000096696,ENSG00000173801,ENSG00000128422,ENSG00000058085,ENSG00000112378,ENSG00000188643,ENSG00000115884,ENSG00000175793,ENSG00000117394,ENSG00000167642,ENSG00000148671,ENSG00000175197,ENSG00000189060,ENSG00000025293,ENSG00000178209,ENSG00000144028,ENSG00000117614	17	0.37317	0.589627
PATZ1	0.791579	0	C16orf74,CBR1,CDH1,DSC3,DSG3,DSP,EPCAM,F11R,FXYD3,GPX2,HMGA1,IRF6,JUP,KRT14,KRT17,KRT5,KRT6A,KRT6C,KRT8,LAMB3,LAMC2,MAGEA3,MAGEA4,MIR205HG,NME1,PERP,PKP1,PTPRF,RBP1,S100A16,SDC1,SERPINB5,SFN,SLC2A1,SPINT2,TACSTD2,TM4SF1,TP63,TRIM29,ACAT2,ACLY,ACO2,ADH5,ADIRF,ANKHD1,ANXA4,AP1G1,AP1G2,AP2S1,APOL2,ARID2,ARPC1A,ASL,ASPH,ATP2A2,ATXN10,BAG1,BOLA3,C12orf57,C1orf43,C2orf68,CAPG,CAPRIN1,CBX5,CCND2,CDKN2AI…	ENSG00000154102,ENSG00000159228,ENSG00000039068,ENSG00000134762,ENSG00000134757,ENSG00000096696,ENSG00000119888,ENSG00000158769,ENSG00000089356,ENSG00000176153,ENSG00000137309,ENSG00000117595,ENSG00000173801,ENSG00000186847,ENSG00000128422,ENSG00000186081,ENSG00000205420,ENSG00000170465,ENSG00000170421,ENSG00000196878,ENSG00000058085,ENSG00000221867,ENSG00000147381,ENSG00000230937,ENSG00000239672…	235	0.000177783	0.00133337
TFE2	0.789618	0	KRT17,KRT5,PERP,SDC1,AP2S1,WNK1	ENSG00000128422,ENSG00000186081,ENSG00000112378,ENSG00000115884,ENSG00000042753,ENSG00000060237	6	0.432898	0.649347
ZN263	0.788083	0	CLCA2,DHCR24,DSC3,DSP,F11R,FABP5,FXYD3,HMGA1,ITGB4,JUP,KRT17,KRT5,KRT6A,LAD1,MIR205HG,PERP,PKP1,PKP3,PTPRF,RUVBL1,SCD,SDC1,SERPINB5,SFN,SLC2A1,SLC7A8,SPINT1,SPINT2,TACSTD2,THOC3,TM4SF1,TP63,VSNL1,AAMP,ACIN1,ACTR2,ADH5,ADIRF,AIP,ANP32A,APEX1,APMAP,APOBEC3C,ARF3,ARFGAP2,ARL2,ARPC1A,ATP2C1,ATP6V1E1,BCL11A,BLVRA,BNIP2,BTF3L4,CAMTA1,CAND1,CAPN1,CAPRIN1,CBWD1,CBWD2,CBX1,CCDC124,CCT4,CDC26,CDK16,CDK4,CD…	ENSG00000137975,ENSG00000116133,ENSG00000134762,ENSG00000096696,ENSG00000158769,ENSG00000164687,ENSG00000089356,ENSG00000137309,ENSG00000132470,ENSG00000173801,ENSG00000128422,ENSG00000186081,ENSG00000205420,ENSG00000159166,ENSG00000230937,ENSG00000112378,ENSG00000081277,ENSG00000184363,ENSG00000142949,ENSG00000175792,ENSG00000099194,ENSG00000115884,ENSG00000206075,ENSG00000175793,ENSG00000117394…	303	1.08599e-14	1.39627e-13
RARB	0.787318	0	CBR1,KRT14,KRT5,PERP,S100A16,SLC2A1,SPINT2,AP2S1,ELOVL1,EPS15,FSCN1,TXNDC17	ENSG00000159228,ENSG00000186847,ENSG00000186081,ENSG00000112378,ENSG00000188643,ENSG00000117394,ENSG00000167642,ENSG00000042753,ENSG00000066322,ENSG00000085832,ENSG00000075618,ENSG00000129235	12	0.308737	0.589627
ZBTB4	0.786798	0	DSP,FXYD3,JUP,KRT14,KRT17,NME1,S100A16,ADIRF,AP2S1,DNAJB14,PLS3	ENSG00000096696,ENSG00000089356,ENSG00000173801,ENSG00000186847,ENSG00000128422,ENSG00000239672,ENSG00000188643,ENSG00000148671,ENSG00000042753,ENSG00000164031,ENSG00000102024	11	0.772741	0.837911
ITF2	0.786647	0	KRT17,KRT5,PERP,SPINT2,ARID2,NDUFA9,TMTC3	ENSG00000128422,ENSG00000186081,ENSG00000112378,ENSG00000167642,ENSG00000189079,ENSG00000139180,ENSG00000139324	7	0.519921	0.730663
PLAL1	0.786301	0	DSP,JUP,KRT17,KRT5,PERP,DDIT3,H1F0	ENSG00000096696,ENSG00000173801,ENSG00000128422,ENSG00000186081,ENSG00000112378,ENSG00000175197,ENSG00000189060	7	0.519921	0.730663
VEZF1	0.785959	0	CDH1,DSC3,DSG3,DSP,F11R,FXYD3,HMGA1,IRF6,JUP,KRT17,KRT5,KRT6A,KRT6B,KRT6C,LAD1,LAMB3,LYPD3,MIR205HG,NME1,PERP,PFN2,PKP1,PTPRF,RBP1,S100A16,SDC1,SERPINB5,SFN,SLC2A1,SLC7A8,SPINT2,TACSTD2,TM4SF1,TP63,TRIM29,ABT1,ACLY,ACTR10,ALDH7A1,AMZ2,ANAPC13,ANXA4,AP2S1,APEX1,APMAP,ARCN1,ARF3,ARL2,ARNT,ASAH1,ASL,ASPH,ATG3,ATOX1,ATP2C1,ATP6V1E1,ATXN10,ATXN7L3B,BAK1,BCCIP,BCL11A,BCL2L13,BID,BIRC6,BLMH,BMPR2,BNIP2,…	ENSG00000039068,ENSG00000134762,ENSG00000134757,ENSG00000096696,ENSG00000158769,ENSG00000089356,ENSG00000137309,ENSG00000117595,ENSG00000173801,ENSG00000128422,ENSG00000186081,ENSG00000205420,ENSG00000185479,ENSG00000170465,ENSG00000159166,ENSG00000196878,ENSG00000124466,ENSG00000230937,ENSG00000239672,ENSG00000112378,ENSG00000070087,ENSG00000081277,ENSG00000142949,ENSG00000114115,ENSG00000188643…	390	3.63972e-09	3.63972e-08
ZFX	0.785289	0	C16orf74,CLCA2,CXCL14,DHCR24,DSC3,DSP,EPCAM,F11R,FABP5,FXYD3,GPX2,HMGA1,IRF6,ITGB4,JUP,KRT17,KRT5,KRT6A,KRT6C,KRT8,LAD1,LAMB3,MAGEA3,MAGEA4,MIR205HG,NME1,PERP,PKP1,PKP3,PTPRF,RUVBL1,S100A16,SCD,SDC1,SERPINB5,SFN,SLC2A1,SLC7A8,SOX15,SPINT1,SPINT2,TACSTD2,TM4SF1,TP63,VSNL1,AAMP,AARSD1,ACAT2,ACIN1,ACLY,ACO2,ACTL6A,ACTR10,ACTR2,ADH5,ADIRF,AIP,AKR7A2,ANP32A,AP2S1,APEX1,APMAP,APOBEC3C,ARF3,ARFGAP2,ARL2…	ENSG00000154102,ENSG00000137975,ENSG00000145824,ENSG00000116133,ENSG00000134762,ENSG00000096696,ENSG00000119888,ENSG00000158769,ENSG00000164687,ENSG00000089356,ENSG00000176153,ENSG00000137309,ENSG00000117595,ENSG00000132470,ENSG00000173801,ENSG00000128422,ENSG00000186081,ENSG00000205420,ENSG00000170465,ENSG00000170421,ENSG00000159166,ENSG00000196878,ENSG00000221867,ENSG00000147381,ENSG00000230937…	539	3.4759e-23	1.04277e-21
SP2	0.783578	0	CALML3,CBR1,CDH3,CLCA2,DHCR24,DSC2,DSC3,DSG3,DSP,F11R,FABP5,FXYD3,HMGA1,IRF6,ITGB4,JUP,KRT14,KRT17,KRT5,KRT6A,LAD1,MIR205HG,NME1,PERP,PFN2,PKP3,PTPRF,RUVBL1,S100A16,SCD,SDC1,SERPINB5,SFN,SLC2A1,SLC7A8,SOX15,SPINT2,TACSTD2,THOC3,TM4SF1,TP63,TRIM29,WDR66,AAGAB,ACD,ACLY,ACSL3,ACTL6A,ACTR10,ACTR2,ADAM23,ADH5,ADIRF,ADK,ADSL,AEBP2,AIMP1,AKR1A1,AKR1B10,AMD1,AMZ2,ANP32A,ANP32B,ANXA11,AP2S1,APEX1,APMAP,AR…	ENSG00000178363,ENSG00000159228,ENSG00000062038,ENSG00000137975,ENSG00000116133,ENSG00000134755,ENSG00000134762,ENSG00000134757,ENSG00000096696,ENSG00000158769,ENSG00000164687,ENSG00000089356,ENSG00000137309,ENSG00000117595,ENSG00000132470,ENSG00000173801,ENSG00000186847,ENSG00000128422,ENSG00000186081,ENSG00000205420,ENSG00000159166,ENSG00000230937,ENSG00000239672,ENSG00000112378,ENSG00000070087…	601	1.76026e-22	3.96058e-21
ZN770	0.781947	0	ALDH3A1,C16orf74,CBR1,CDH1,CDH3,CXCL14,DHCR24,DSC2,DSC3,DSG3,DSP,EPCAM,F11R,FXYD3,GPX2,HMGA1,IRF6,JUP,KRT17,KRT5,KRT6A,KRT6B,KRT6C,KRT8,LAD1,LAMB3,MAGEA3,MAGEA4,MIR205HG,NME1,PERP,PFN2,PKP1,PKP3,PTPRF,RUVBL1,S100A16,SDC1,SERPINB5,SFN,SLC2A1,SLC7A8,SOX15,SPINT2,TACSTD2,TM4SF1,TP63,TRIM29,UGT1A6,WDR66,AAMP,AARS,AARSD1,ABCC5,ACAT2,ACD,ACIN1,ACLY,ACO2,ACOT7,ACSL1,ACTL6A,ACTR10,ACTR1A,ACTR2,ADAM10,ADD…	ENSG00000108602,ENSG00000154102,ENSG00000159228,ENSG00000039068,ENSG00000062038,ENSG00000145824,ENSG00000116133,ENSG00000134755,ENSG00000134762,ENSG00000134757,ENSG00000096696,ENSG00000119888,ENSG00000158769,ENSG00000089356,ENSG00000176153,ENSG00000137309,ENSG00000117595,ENSG00000173801,ENSG00000128422,ENSG00000186081,ENSG00000205420,ENSG00000185479,ENSG00000170465,ENSG00000170421,ENSG00000159166…	845	2.70816e-30	2.43734e-28
SRY	0.780553	0	DSP,F11R,PTPRF,RBP1,S100A16,SLC2A1,SPINT2,TP63,KLHL24	ENSG00000096696,ENSG00000158769,ENSG00000142949,ENSG00000114115,ENSG00000188643,ENSG00000117394,ENSG00000167642,ENSG00000073282,ENSG00000114796	9	0.36051	0.589627
SP3	0.779812	0	CALML3,CBR1,CDH1,CDH3,CXCL14,DHCR24,DSC3,DSG3,DSP,F11R,FABP5,FXYD3,HMGA1,ITGB4,JUP,KRT14,KRT17,KRT5,KRT6A,MAGEA4,MIR205HG,NME1,PERP,PFN2,PKP1,PKP3,RUVBL1,S100A16,S100A2,SCD,SDC1,SERPINB5,SFN,SLC2A1,SLC7A8,SOX15,SPINT1,SPINT2,TACSTD2,TM4SF1,TP63,TRIM29,VSNL1,AAMP,AARSD1,ACD,ACSL3,ACTL6A,ACTR10,ACTR2,ADAM23,ADH5,ADIRF,ADK,AFTPH,AIMP1,AIP,AKR1A1,AKR1B10,AKR7A2,ALDH16A1,AMZ2,ANP32A,ANP32B,AP2S1,APEX1…	ENSG00000178363,ENSG00000159228,ENSG00000039068,ENSG00000062038,ENSG00000145824,ENSG00000116133,ENSG00000134762,ENSG00000134757,ENSG00000096696,ENSG00000158769,ENSG00000164687,ENSG00000089356,ENSG00000137309,ENSG00000132470,ENSG00000173801,ENSG00000186847,ENSG00000128422,ENSG00000186081,ENSG00000205420,ENSG00000147381,ENSG00000230937,ENSG00000239672,ENSG00000112378,ENSG00000070087,ENSG00000081277…	655	5.54842e-27	2.49679e-25
PITX2	0.779466	0	CBR1,CDH1,IRF6,KRT17,LAMB3,LYPD3,PFN2,PKP1,PTPRF,SERPINB5,SLC2A1,SLC7A8,SPINT2,TACSTD2,WDR66,AARS,ABCC5,ACTL6A,ADH5,AKR1A1,ALDH7A1,AMZ2,AP2S1,ARCN1,ARNT,ASL,ATG3,ATOX1,ATP6V0D1,ATXN7L3B,BAK1,BCCIP,BCL2L13,BID,BNIP2,C1orf35,C6orf89,CA12,CAPN1,CBLC,CBX1,CCAR1,CCT4,CFDP1,CHTOP,CLASP1,CMC2,CNPY3,COA3,COA6,COPS7A,CORO1B,COX16,COX17,CPNE3,CTNND1,CYB5B,DAZAP1,DBNL,DDX56,DEDD,DERL2,DHCR7,DHX30,DHX9,DNAJC…	ENSG00000159228,ENSG00000039068,ENSG00000117595,ENSG00000128422,ENSG00000196878,ENSG00000124466,ENSG00000070087,ENSG00000081277,ENSG00000142949,ENSG00000206075,ENSG00000117394,ENSG00000092068,ENSG00000167642,ENSG00000184292,ENSG00000158023,ENSG00000090861,ENSG00000114770,ENSG00000136518,ENSG00000197894,ENSG00000117448,ENSG00000164904,ENSG00000196704,ENSG00000042753,ENSG00000095139,ENSG00000143437…	232	5.50537e-10	6.19354e-09
AP2D	0.779326	0	CBR1,DSP,JUP,KRT5,PERP,S100A16,SLC2A1,SPINT2,APP,CCND2,EIF1B,FSCN1,G3BP2,PDLIM1,PLEC,SYPL1,TXNDC17	ENSG00000159228,ENSG00000096696,ENSG00000173801,ENSG00000186081,ENSG00000112378,ENSG00000188643,ENSG00000117394,ENSG00000167642,ENSG00000142192,ENSG00000118971,ENSG00000114784,ENSG00000075618,ENSG00000138757,ENSG00000107438,ENSG00000178209,ENSG00000008282,ENSG00000129235	17	0.0291442	0.154293
IRF3	0.776505	0	DSG3,DSP,F11R,JUP,KRT14,KRT17,KRT5,MIR205HG,PERP,SFN,SLC2A1,TACSTD2,ADIRF,AP1G2,EPS8,GOLGA8A,LOC652276,MAP1B,NOTCH3,NTRK2,PDGFA,PLS3,VAMP8	ENSG00000134757,ENSG00000096696,ENSG00000158769,ENSG00000173801,ENSG00000186847,ENSG00000128422,ENSG00000186081,ENSG00000230937,ENSG00000112378,ENSG00000175793,ENSG00000117394,ENSG00000184292,ENSG00000148671,ENSG00000213983,ENSG00000151491,ENSG00000175265,ENSG00000215154,ENSG00000131711,ENSG00000074181,ENSG00000148053,ENSG00000197461,ENSG00000102024,ENSG00000118640	23	0.468991	0.691955
AP2C	0.776366	0	DSP,S100A16,SPINT2,FSCN1,PLEC	ENSG00000096696,ENSG00000188643,ENSG00000167642,ENSG00000075618,ENSG00000178209	5	0.0894134	0.300685
Z324A	0.776011	0	JUP,KRT5,PERP,SDC1,USP3	ENSG00000173801,ENSG00000186081,ENSG00000112378,ENSG00000115884,ENSG00000140455	5	0.337964	0.589627
SP1	0.775267	0	CBR1,CDH1,CDH3,DHCR24,DSC2,DSC3,DSG3,DSP,F11R,FABP5,FXYD3,HMGA1,IRF6,JUP,KRT14,KRT17,KRT5,KRT6A,LAD1,LAMB3,LAMC2,LYPD3,MAGEA4,MIR205HG,NME1,PERP,PKP1,PKP3,PTPRF,RBP1,S100A16,SDC1,SERPINB5,SFN,SLC2A1,SLC7A8,SPINT2,TACSTD2,TP63,TRIM29,WDR66,ABT1,ACAP2,ACLY,ACTR2,ADH5,ADIRF,ADK,ADSL,AEBP2,AFF1,AKR1A1,ALDH16A1,ALDH7A1,ANAPC13,ANP32A,ANP32B,AP2S1,APOL2,APP,ARCN1,ARF3,ARIH2,ARPC1A,ASAH1,ASL,ASPH,ATF6,A…	ENSG00000159228,ENSG00000039068,ENSG00000062038,ENSG00000116133,ENSG00000134755,ENSG00000134762,ENSG00000134757,ENSG00000096696,ENSG00000158769,ENSG00000164687,ENSG00000089356,ENSG00000137309,ENSG00000117595,ENSG00000173801,ENSG00000186847,ENSG00000128422,ENSG00000186081,ENSG00000205420,ENSG00000159166,ENSG00000196878,ENSG00000058085,ENSG00000124466,ENSG00000147381,ENSG00000230937,ENSG00000239672…	450	3.03095e-17	5.4557e-16
CPEB1	0.775205	0	CBR1,CDH1,CDH3,DSC3,DSG3,DSP,EPCAM,F11R,HMGA1,IRF6,ITGB4,JUP,KRT14,KRT17,KRT5,KRT6A,KRT6C,LAMC2,MAGEA3,MAGEA4,MIR205HG,NME1,PERP,PKP1,PTPRF,S100A16,SDC1,SERPINB5,SFN,SLC2A1,SLC7A8,SPINT2,TACSTD2,TP63,WDR66,AARS,AARSD1,ABCC5,ACAP2,ACSL3,ACTL6A,ADAM10,ADD3,ADH5,ADSL,AIP,AKR1A1,ALDH16A1,ALDH2,ALDH7A1,AMZ2,AP1G1,AP2S1,ARCN1,ARF3,ARL8B,ARNT,ARPC1A,ATP6V0D1,ATP6V1E1,BAK1,BCL2L13,BLOC1S6,BMPR2,BMS1,BNIP…	ENSG00000159228,ENSG00000039068,ENSG00000062038,ENSG00000134762,ENSG00000134757,ENSG00000096696,ENSG00000119888,ENSG00000158769,ENSG00000137309,ENSG00000117595,ENSG00000132470,ENSG00000173801,ENSG00000186847,ENSG00000128422,ENSG00000186081,ENSG00000205420,ENSG00000170465,ENSG00000058085,ENSG00000221867,ENSG00000147381,ENSG00000230937,ENSG00000239672,ENSG00000112378,ENSG00000081277,ENSG00000142949…	391	6.22927e-15	9.34391e-14
ZN219	0.772041	0	CDH1,KRT17,PERP,S100A16,SLC2A1,SPINT2,ADH5,AP2S1,G3BP2,NUP62,OCIAD2,PPP2R5C,PSMC2,SNRPE,TMTC3,UBIAD1	ENSG00000039068,ENSG00000128422,ENSG00000112378,ENSG00000188643,ENSG00000117394,ENSG00000167642,ENSG00000197894,ENSG00000042753,ENSG00000138757,ENSG00000213024,ENSG00000145247,ENSG00000078304,ENSG00000161057,ENSG00000182004,ENSG00000139324,ENSG00000120942	16	0.00496917	0.029815
RUNX2	0.769684	0	DSP,F11R,MIR205HG,SDC1,SPINT2,GOLGA8A,VAMP8	ENSG00000096696,ENSG00000158769,ENSG00000230937,ENSG00000115884,ENSG00000167642,ENSG00000175265,ENSG00000118640	7	0.0584363	0.239058
ESR2	0.7687	0	KRT5,PERP,SDC1,AP2S1,PRPF38B,SNRPD1	ENSG00000186081,ENSG00000112378,ENSG00000115884,ENSG00000042753,ENSG00000134186,ENSG00000167088	6	0.148096	0.403897
MYF6	0.765671	0	FXYD3,KRT5,SDC1,AP2S1,C9orf16,TALDO1,USP3	ENSG00000089356,ENSG00000186081,ENSG00000115884,ENSG00000042753,ENSG00000171159,ENSG00000177156,ENSG00000140455	7	0.0584363	0.239058
ZN341	0.764882	0	CDH1,DSP,F11R,FXYD3,JUP,KRT17,KRT5,KRT6A,LAMC2,MIR205HG,NME1,PERP,RBP1,S100A16,SDC1,SFN,SLC2A1,SPINT2,TACSTD2,TP63,ADH5,AP2S1,CD74,DUSP1,EIF5B,FSCN1,IFITM1,IFITM3,ISG20L2,JUNB,KIAA1217,LGALS1,NUP62,OCIAD2,PARVA,PDCD6IP,SNRPE,SYPL1,TMTC3,TXNDC17,UBIAD1,VIM,ZNF561	ENSG00000039068,ENSG00000096696,ENSG00000158769,ENSG00000089356,ENSG00000173801,ENSG00000128422,ENSG00000186081,ENSG00000205420,ENSG00000058085,ENSG00000230937,ENSG00000239672,ENSG00000112378,ENSG00000114115,ENSG00000188643,ENSG00000115884,ENSG00000175793,ENSG00000117394,ENSG00000167642,ENSG00000184292,ENSG00000073282,ENSG00000197894,ENSG00000042753,ENSG00000019582,ENSG00000120129,ENSG00000158417…	43	0.0316532	0.158266
EGR4	0.763513	0	CBR1,NME1,PERP,S100A16,SLC2A1,SPINT2,CD55,FSCN1,G3BP2,PLS3,SRGAP2C,TALDO1,TMTC3	ENSG00000159228,ENSG00000239672,ENSG00000112378,ENSG00000188643,ENSG00000117394,ENSG00000167642,ENSG00000196352,ENSG00000075618,ENSG00000138757,ENSG00000102024,ENSG00000171943,ENSG00000177156,ENSG00000139324	13	0.17243	0.456432
STAT3	0.762028	0	DSP,KRT5,S100A16,SLC2A1,ELOVL1,NCOA7,PDLIM1	ENSG00000096696,ENSG00000186081,ENSG00000188643,ENSG00000117394,ENSG00000066322,ENSG00000111912,ENSG00000107438	7	0.519921	0.730663
ETV6	0.760077	0	JUP,KRT5,PERP,HES1,PLS3,TMTC3	ENSG00000173801,ENSG00000186081,ENSG00000112378,ENSG00000114315,ENSG00000102024,ENSG00000139324	6	0.432898	0.649347
VDR	0.757665	0	CBR1,KRT14,PERP,SLC2A1,AP2S1,DAG1,FSCN1,TXNDC17	ENSG00000159228,ENSG00000186847,ENSG00000112378,ENSG00000117394,ENSG00000042753,ENSG00000173402,ENSG00000075618,ENSG00000129235	8	0.597476	0.746845
ZN143	0.754862	0	DSP,F11R,KRT5,NME1,PERP,TACSTD2,AP2S1,ATF6,ATP6V1C1,ERP44,PELI1,PSMA5,TMTC3	ENSG00000096696,ENSG00000158769,ENSG00000186081,ENSG00000239672,ENSG00000112378,ENSG00000184292,ENSG00000042753,ENSG00000118217,ENSG00000155097,ENSG00000023318,ENSG00000197329,ENSG00000143106,ENSG00000139324	13	0.062907	0.246158
PO4F1	0.747162	0	PERP,SLC2A1,SPINT2,MAP1LC3B2,SDHC	ENSG00000112378,ENSG00000117394,ENSG00000167642,ENSG00000258102,ENSG00000143252	5	0.337964	0.589627
THA11	0.745128	0	PERP,SDC1,SPINT2,AP2S1,PRPF38B,REEP3,SNRPD1	ENSG00000112378,ENSG00000115884,ENSG00000167642,ENSG00000042753,ENSG00000134186,ENSG00000165476,ENSG00000167088	7	0.0584363	0.239058
P63	0.744899	0	CBR1,S100A16,SPINT2,AP2S1,ELOVL1	ENSG00000159228,ENSG00000188643,ENSG00000167642,ENSG00000042753,ENSG00000066322	5	0.0125994	0.0708718
ZN768	0.734416	0	KRT5,NME1,SDC1,SLC2A1,CAV2,PDLIM1,PDLIM7,RBM25	ENSG00000186081,ENSG00000239672,ENSG00000115884,ENSG00000117394,ENSG00000105971,ENSG00000107438,ENSG00000196923,ENSG00000119707	8	0.597476	0.746845
PURA	0.732595	0	JUP,PERP,S100A16,FSCN1,KLF10,PDLIM1,SYPL1	ENSG00000173801,ENSG00000112378,ENSG00000188643,ENSG00000075618,ENSG00000155090,ENSG00000107438,ENSG00000008282	7	0.21534	0.510016
TAF1	0.732386	0	JUP,PERP,S100A16,SLC2A1,SPINT2,ARPC1A,CRIP1,CSRP1,FSCN1,G3BP2,PDGFA,PLS3,PTK2,SDHC,SH3BGRL,SMARCA5,TALDO1	ENSG00000173801,ENSG00000112378,ENSG00000188643,ENSG00000117394,ENSG00000167642,ENSG00000241685,ENSG00000213145,ENSG00000159176,ENSG00000075618,ENSG00000138757,ENSG00000197461,ENSG00000102024,ENSG00000169398,ENSG00000143252,ENSG00000131171,ENSG00000153147,ENSG00000177156	17	0.00194989	0.012535
FOXC2	0.730936	0	NME1,SLC2A1,SPINT2,BCL10,FSCN1,TMF1	ENSG00000239672,ENSG00000117394,ENSG00000167642,ENSG00000142867,ENSG00000075618,ENSG00000144747	6	0.148096	0.403897
ZF64A	0.729617	0	KRT14,NME1,SLC2A1,ADIRF,CSRP1,FSCN1,MYO1C,PLS3,TMTC3,TXNDC17	ENSG00000186847,ENSG00000239672,ENSG00000117394,ENSG00000148671,ENSG00000159176,ENSG00000075618,ENSG00000197879,ENSG00000102024,ENSG00000139324,ENSG00000129235	10	0.723361	0.804957

## Sheet: Table S2
Table S2
88TFs identified from HNSCC patient scRNA-seq datasets
PATZ1
SP1
SP2
SP3
ZFX
ZN770
VEZF1
WT1
CPEB1
MAZ
ETS2
TBX15
RXRA
SP4
PITX2
FOXJ3
KLF16
KLF3
PRDM6
ZN467
AP2B
KLF12
KLF6
RARB
SALL4
TAF1
TBX1
TEAD1
ZN341
AP2D
FLI1
KLF15
THA
ZN148
ZSC22
ANDR
BC11A
E2F7
GATA3
HXC10
IRF3
KLF1
KLF5
NR1I3
NRF1
PAX5
THAP1
ZN219
ZN263
ZN281
AP2C
ASCL1
CTCFL
E2F1
E2F6
EGR1
GATA2
EGR2
EGR4
ELK1
ESR2
ETV2
ETV5
FOXL1
FUBP1
GABPA
GATA4
HXD13
ITF2
MAFA
MBD2
MEF2B
NFAC1
NFKB2
PURA
RARA
RFX1
RXRB
SRY
TBX5
VDR
XBP1
ZBT17
ZN121
ZN257
ZN331
ZN586
ZN740

## Sheet: Table S3
Table S3
regulated_genes	TF
CBR1	PRDM6
CDH1	PRDM6
DSC3	PRDM6
DSG3	PRDM6
DSP	PRDM6
F11R	PRDM6
FXYD3	PRDM6
JUP	PRDM6
KRT17	PRDM6
KRT5	PRDM6
KRT6A	PRDM6
LAMC2	PRDM6
MIR205HG	PRDM6
NME1	PRDM6
PERP	PRDM6
PKP1	PRDM6
PTPRF	PRDM6
RBP1	PRDM6
S100A16	PRDM6
SDC1	PRDM6
SFN	PRDM6
SLC2A1	PRDM6
SPINT2	PRDM6
TACSTD2	PRDM6
TP63	PRDM6
ACAP2	PRDM6
AP1G1	PRDM6
AP2S1	PRDM6
ARPC1A	PRDM6
ATG12	PRDM6
BAG1	PRDM6
BCL6	PRDM6
CCT8	PRDM6
EIF4EBP1	PRDM6
EML4	PRDM6
FSCN1	PRDM6
GTF3A	PRDM6
HILPDA	PRDM6
LRRC59	PRDM6
MAP1B	PRDM6
MYO6	PRDM6
NANS	PRDM6
NOTCH3	PRDM6
PLS3	PRDM6
PTK2	PRDM6
SCPEP1	PRDM6
SDHC	PRDM6
SH3BGRL	PRDM6
SNAP23	PRDM6
SNRPC	PRDM6
SNRPE	PRDM6
TAF1D	PRDM6
TMTC3	PRDM6
TTC17	PRDM6
USP11	PRDM6
VAMP8	PRDM6
ZFC3H1	PRDM6
ZFP64	PRDM6
ABCC5	PRDM6
EIF2S2	PRDM6
EMP2	PRDM6
KRT19	PRDM6
MLF2	PRDM6
PLD3	PRDM6
SEM1	PRDM6
TM4SF1	PRDM6
BANF1	PRDM6
BST2	PRDM6
CAPN1	PRDM6
CAPNS1	PRDM6
CNBP	PRDM6
COX7B	PRDM6
CPNE1	PRDM6
GLUL	PRDM6
OTUB1	PRDM6
PDIA3	PRDM6
PGAM1	PRDM6
PSMB1	PRDM6
PSMB4	PRDM6
RAC1	PRDM6
RACK1	PRDM6
RPL15	PRDM6
RPL41	PRDM6
RPL6	PRDM6
SEC62	PRDM6
SSR2	PRDM6
SYNGR2	PRDM6
TMA7	PRDM6
TMEM258	PRDM6
TNFSF10	PRDM6
TUBA1C	PRDM6
UBL5	PRDM6
AHNAK2	PRDM6
ATP1A1	PRDM6
CLCA2	PRDM6
COL17A1	PRDM6
CXCL14	PRDM6
DAAM1	PRDM6
DST	PRDM6
FGFBP1	PRDM6
GJB2	PRDM6
ITGA6	PRDM6
KRT14	PRDM6
KRT6B	PRDM6
MAPK6	PRDM6
PRRG4	PRDM6
PTPRZ1	PRDM6
S100A14	PRDM6
S100A2	PRDM6
AHNAK	PRDM6
AIMP1	PRDM6
ASCC3	PRDM6
ASPM	PRDM6
ATOX1	PRDM6
ATP1B3	PRDM6
BSG	PRDM6
C1orf21	PRDM6
CAV1	PRDM6
CAVIN1	PRDM6
CCT3	PRDM6
CENPE	PRDM6
CENPF	PRDM6
CKAP2	PRDM6
CLTB	PRDM6
CSTB	PRDM6
DDX60	PRDM6
DLGAP5	PRDM6
DYNC1H1	PRDM6
EIF1AY	PRDM6
EIF2AK2	PRDM6
EIF4A3	PRDM6
FUS	PRDM6
GNL3	PRDM6
HES1	PRDM6
HSBP1	PRDM6
IFI35	PRDM6
KIF20B	PRDM6
KPNA2	PRDM6
KRT6C	PRDM6
MAF	PRDM6
MAP4	PRDM6
MAPKAP1	PRDM6
MARCKS	PRDM6
MKI67	PRDM6
MRPL51	PRDM6
MRPL52	PRDM6
MZT2A	PRDM6
NHP2	PRDM6
NMI	PRDM6
NUSAP1	PRDM6
PHF14	PRDM6
PLP2	PRDM6
PRR11	PRDM6
PSMA3	PRDM6
PSMB7	PRDM6
PSMC6	PRDM6
PYCARD	PRDM6
RAB10	PRDM6
ROCK2	PRDM6
RPS4Y1	PRDM6
SAMD9	PRDM6
SBDS	PRDM6
SIGMAR1	PRDM6
SNRPB	PRDM6
TARS	PRDM6
TCEAL4	PRDM6
TCEAL9	PRDM6
TOP2A	PRDM6
TPX2	PRDM6
TRIP11	PRDM6
TTC3	PRDM6
UBE2K	PRDM6
UQCRC1	PRDM6
VRK2	PRDM6
WDR43	PRDM6
YBX3	PRDM6
YLPM1	PRDM6
ZNF326	PRDM6
AHCY	PRDM6
CLDN1	PRDM6
CSTA	PRDM6
IGFBP2	PRDM6
KRT8	PRDM6
MDK	PRDM6
PDLIM1	PRDM6
RCN1	PRDM6
AKAP9	PRDM6
ARF1	PRDM6
ARL5A	PRDM6
ATIC	PRDM6
BPTF	PRDM6
C9orf78	PRDM6
CAMTA1	PRDM6
CD59	PRDM6
CDC123	PRDM6
CDK4	PRDM6
CLNS1A	PRDM6
COA4	PRDM6
COPS6	PRDM6
COPZ1	PRDM6
CYCS	PRDM6
DARS	PRDM6
DCAF7	PRDM6
DDX18	PRDM6
DDX46	PRDM6
DSTN	PRDM6
DYNLT1	PRDM6
EIF1AX	PRDM6
EIF4A2	PRDM6
EIF4E	PRDM6
EIF5B	PRDM6
ELAVL1	PRDM6
EMC4	PRDM6
ETFA	PRDM6
G3BP1	PRDM6
GLTP	PRDM6
GRSF1	PRDM6
GTF2I	PRDM6
HACD3	PRDM6
HDLBP	PRDM6
HM13	PRDM6
HNRNPA0	PRDM6
HNRNPD	PRDM6
HNRNPH3	PRDM6
HSPA9	PRDM6
IDH1	PRDM6
ILF2	PRDM6
ITGB1	PRDM6
LRPPRC	PRDM6
LSM4	PRDM6
LSM6	PRDM6
LYPLA1	PRDM6
MEAF6	PRDM6
METTL5	PRDM6
MIEN1	PRDM6
MMADHC	PRDM6
MPHOSPH8	PRDM6
MRFAP1	PRDM6
MRPL4	PRDM6
MRPS34	PRDM6
NDUFA10	PRDM6
NDUFA5	PRDM6
NDUFA8	PRDM6
NDUFB4	PRDM6
NDUFS3	PRDM6
NDUFS5	PRDM6
NDUFV1	PRDM6
NFE2L2	PRDM6
NT5C	PRDM6
NUDC	PRDM6
PDAP1	PRDM6
PFDN2	PRDM6
PGLS	PRDM6
PHB	PRDM6
POLR2G	PRDM6
PRDX3	PRDM6
PRELID1	PRDM6
PRMT1	PRDM6
PSMA4	PRDM6
PSMC2	PRDM6
PSMD11	PRDM6
PSMD4	PRDM6
RBM4	PRDM6
RCN2	PRDM6
RPN2	PRDM6
RSBN1L	PRDM6
SNU13	PRDM6
SRSF1	PRDM6
SRSF9	PRDM6
SSB	PRDM6
TFG	PRDM6
THOC3	PRDM6
TIMM13	PRDM6
TMBIM4	PRDM6
TMEM230	PRDM6
TMEM30A	PRDM6
TXNDC12	PRDM6
UBA2	PRDM6
VDAC3	PRDM6
XRN2	PRDM6
ZCRB1	PRDM6
PGRMC1	PRDM6
SOX4	PRDM6
ANXA2	PRDM6
ATRX	PRDM6
C1QBP	PRDM6
CCT2	PRDM6
CLTA	PRDM6
ERGIC3	PRDM6
GSTP1	PRDM6
NDUFAB1	PRDM6
NUCKS1	PRDM6
PPA1	PRDM6
PRDX2	PRDM6
SNRPF	PRDM6
SUPT4H1	PRDM6
UGDH	PRDM6
KRT18	PRDM6
NUPR1	PRDM6
SGK1	PRDM6
ADH5	PRDM6
AKR1A1	PRDM6
ANAPC5	PRDM6
BNIP3L	PRDM6
BUB3	PRDM6
CAPRIN1	PRDM6
COA3	PRDM6
CST3	PRDM6
DCTN2	PRDM6
DUT	PRDM6
FAM162A	PRDM6
H2AFY	PRDM6
HDAC2	PRDM6
IER3IP1	PRDM6
IVNS1ABP	PRDM6
MED10	PRDM6
NBEAL1	PRDM6
NR4A1	PRDM6
OLA1	PRDM6
PGD	PRDM6
PSMG1	PRDM6
RABGGTB	PRDM6
RBBP4	PRDM6
RBCK1	PRDM6
RTN4	PRDM6
STMN1	PRDM6
TMSB4X	PRDM6
TPGS2	PRDM6
TXN2	PRDM6
BCL7A	PRDM6
C6orf141	PRDM6
CALD1	PRDM6
CLDN7	PRDM6
CNN3	PRDM6
COL4A2	PRDM6
EDARADD	PRDM6
ELF3	PRDM6
EPCAM	PRDM6
FABP6	PRDM6
FERMT1	PRDM6
HOOK2	PRDM6
IRF6	PRDM6
JMJD4	PRDM6
KCNK1	PRDM6
KRTCAP3	PRDM6
MAL2	PRDM6
NPPC	PRDM6
PAWR	PRDM6
PRRX1	PRDM6
RAB25	PRDM6
RAI14	PRDM6
SOX2	PRDM6
ACBD3	PRDM6
ACBD6	PRDM6
AFG3L2	PRDM6
AHCTF1	PRDM6
ANKRD39	PRDM6
APP	PRDM6
ARPC1B	PRDM6
ATL2	PRDM6
BCAT2	PRDM6
BCL2	PRDM6
BMS1	PRDM6
BOD1	PRDM6
BPHL	PRDM6
C12orf73	PRDM6
C1orf105	PRDM6
CCDC25	PRDM6
CENPH	PRDM6
CERS4	PRDM6
COLGALT1	PRDM6
COTL1	PRDM6
CRB3	PRDM6
CROT	PRDM6
CTNND1	PRDM6
DCAF6	PRDM6
DDX56	PRDM6
DERA	PRDM6
DNAJC10	PRDM6
DNM1L	PRDM6
EBPL	PRDM6
ECE2	PRDM6
EIF2AK4	PRDM6
EIF2B5	PRDM6
ERI3	PRDM6
EXOSC5	PRDM6
FAM210B	PRDM6
FAM71D	PRDM6
FBLN1	PRDM6
FUNDC1	PRDM6
GAMT	PRDM6
GCDH	PRDM6
GDE1	PRDM6
GPATCH4	PRDM6
HBS1L	PRDM6
HEATR1	PRDM6
HLA-DQA1	PRDM6
HMGB3	PRDM6
HOMER3	PRDM6
HSPG2	PRDM6
IARS	PRDM6
IARS2	PRDM6
LAD1	PRDM6
LCMT1	PRDM6
LPGAT1	PRDM6
LSR	PRDM6
MAGED1	PRDM6
MAGEF1	PRDM6
MID1IP1	PRDM6
MLST8	PRDM6
MPZL1	PRDM6
NET1	PRDM6
NFIC	PRDM6
NIPSNAP1	PRDM6
NMD3	PRDM6
NR2C2AP	PRDM6
OGFRL1	PRDM6
OSBPL1A	PRDM6
PDHX	PRDM6
PKN2	PRDM6
PLTP	PRDM6
PON2	PRDM6
PPP1R35	PRDM6
PRR14L	PRDM6
PYCR1	PRDM6
QTRT1	PRDM6
RAMP1	PRDM6
RFC2	PRDM6
RNASEH1	PRDM6
S100A4	PRDM6
SEH1L	PRDM6
SENP2	PRDM6
SENP5	PRDM6
SLC5A6	PRDM6
SMARCD2	PRDM6
SORD	PRDM6
STAR	PRDM6
STARD10	PRDM6
TARBP1	PRDM6
TCTEX1D2	PRDM6
TGIF2	PRDM6
THUMPD1	PRDM6
TMEM167B	PRDM6
TMEM41A	PRDM6
TP53TG1	PRDM6
TPD52	PRDM6
TPRA1	PRDM6
TRIP6	PRDM6
UCHL5	PRDM6
VCAM1	PRDM6
VIM	PRDM6
YDJC	PRDM6
ZFPL1	PRDM6
ZNF581	PRDM6
ZNF90	PRDM6
CALML3	PRDM6
EGFR	PRDM6
GPX2	PRDM6
ITGA2	PRDM6
NFIA	PRDM6
NRXN1	PRDM6
PCDH7	PRDM6
RND3	PRDM6
SMAD1	PRDM6
AACS	PRDM6
ANKRD17	PRDM6
ANKRD65	PRDM6
ATXN7L3B	PRDM6
BCL11A	PRDM6
BRD3	PRDM6
CHCHD6	PRDM6
COA1	PRDM6
DDX27	PRDM6
DHX29	PRDM6
FBXO25	PRDM6
FOXA1	PRDM6
GALNT11	PRDM6
GLRX5	PRDM6
GNG12	PRDM6
GOT2	PRDM6
GPATCH2	PRDM6
HSPA4L	PRDM6
IGSF9	PRDM6
KHSRP	PRDM6
KIAA1522	PRDM6
KXD1	PRDM6
LAPTM4B	PRDM6
LRRC58	PRDM6
LUZP1	PRDM6
MECOM	PRDM6
MKKS	PRDM6
MMP14	PRDM6
MPST	PRDM6
MTR	PRDM6
MTUS1	PRDM6
NF1	PRDM6
POGZ	PRDM6
POLR2C	PRDM6
PPP4R2	PRDM6
RBBP8	PRDM6
RNF126	PRDM6
RPAP2	PRDM6
SIX1	PRDM6
SLC25A4	PRDM6
SMARCD1	PRDM6
SSBP3	PRDM6
TFF3	PRDM6
TPM1	PRDM6
TRAF4	PRDM6
TRIM29	PRDM6
ZBTB18	PRDM6
ZNF131	PRDM6
ABCA13	PRDM6
FZD6	PRDM6
KIAA1217	PRDM6
PTGES	PRDM6
ABHD17C	PRDM6
ACKR3	PRDM6
ARFGEF1	PRDM6
ARHGAP29	PRDM6
ARL4A	PRDM6
ATF5	PRDM6
C1orf122	PRDM6
CDC42EP3	PRDM6
CISD1	PRDM6
CMAS	PRDM6
COPS5	PRDM6
DAZAP1	PRDM6
ECE1	PRDM6
EPAS1	PRDM6
EXOC7	PRDM6
FADD	PRDM6
FAF1	PRDM6
FIP1L1	PRDM6
FRMD4A	PRDM6
FZD3	PRDM6
GABARAPL1	PRDM6
GADD45A	PRDM6
GOLPH3	PRDM6
GOSR1	PRDM6
GSTA4	PRDM6
IRF2BP2	PRDM6
ITGB6	PRDM6
ITPRIPL2	PRDM6
LAMB3	PRDM6
LGALS8	PRDM6
NUB1	PRDM6
NUFIP2	PRDM6
PHACTR4	PRDM6
PITHD1	PRDM6
PLEKHA5	PRDM6
PPFIA1	PRDM6
RBMS1	PRDM6
REPIN1	PRDM6
RERE	PRDM6
ROBO1	PRDM6
SEMA4B	PRDM6
SH2D4A	PRDM6
SMARCA4	PRDM6
SMC5	PRDM6
SRCAP	PRDM6
SRD5A3	PRDM6
STRBP	PRDM6
TMEM150C	PRDM6
TMEM159	PRDM6
TMEM87A	PRDM6
TRIO	PRDM6
UBR5	PRDM6
UBXN6	PRDM6
VGLL4	PRDM6
YBEY	PRDM6

## Sheet: Table S4
Table S4
For RT-qPCR
GAPDH-F	GCCTCTTGTCTCTTAGATTTGGTC
GAPDH-R	TAGCACTCACCATGTAGTTGAGGT
PRDM6-F-1	GCCACCACTGCACTTAGAA
PRDM6-R_1	CCATCAACCTCTGTGGGAATAA
PRDM6_F_2	CTCCTGGTCATGAAAGTAGTAAGG
PRDM6_R_2	CACTTAGGGCAGGGAATTGT
IFITM1-F	TCTCACTGAGCACCGTCCCAGCATCCGGACA
IFITM1-R	TTCCTCCTTGTGCATCTTCTGGCTTTGGGGAAGGAAGTGTTGAG
ISG15-F	CTCTGAGCATCCTGGTGAGGAA
ISG15-R	AAGGTCAGCCAGAACAGGTCGT
E6-F	CTGCAATGTTTCAGGACCCA
E6-R	TCATGTATAGTTGTTTGCAGCTCTGT
E7-F	AAGTGTGACTCTACGCTTCGGTT
E7-R	GCCCATTAACAGGTCTTCCAAA
